# Supplementary material for: The Psu protein of phage satellite P4 inhibits transcription termination factor ρ by forced hyper-oligomerization
Source: Nat Commun. 2025 Jan 9;16:550. doi: 10.1038/s41467-025-55897-9 (PMC11718236; doi:10.1038/s41467-025-55897-9)
Supplement: Supplementary file 3 — Supplementary Data 1 [file 41467_2025_55897_MOESM3_ESM.xlsx]

## Sheet: Legends
Dataset 1. The ρ and Psu in silico analysis dataset
a, All of the Psu NCBI IDs.
b, psu-P4-int loci. P4 prophage genomes.
c, psu-known-int loci. Phage defense systems found by DefenseFinder.
d, psu-putative-int loci. Putative denfense systems located between psu and int.
e, psu alone. Loci without int.
f, Pfam-A database scanning for putative defense systems.
g, Gene number counts of the Pfam-A hits.

## Sheet: a
Psu-like ID	Domain	Phylum	Class	Order	Family	Genus	Organism (may not accurate since ref seq is not organism specific)	Comments
AAA32432.1	Viruses; Duplodnaviria; Heunggongvirae	Uroviricota	Caudoviricetes				Enterobacteria phage P4
NP_042044.1	Viruses; Duplodnaviria; Heunggongvirae	Uroviricota	Caudoviricetes				Enterobacteria phage P4
DAH11202.1	Viruses; Duplodnaviria; Heunggongvirae	Uroviricota	Caudoviricetes		Myoviridae		Myoviridae sp.
DAO36746.1	Viruses; Duplodnaviria; Heunggongvirae	Uroviricota	Caudoviricetes		Siphoviridae		Siphoviridae sp.
WP_130626829.1	Bacteria	Pseudomonadota	Gammaproteobacteria	Enterobacterales	Enterobacteriaceae	Enterobacter	Enterobacter sp. A8
WP_002437741.1	Bacteria	Pseudomonadota	Gammaproteobacteria	Enterobacterales	Enterobacteriaceae	Atlantibacter	Atlantibacter hermannii
WP_254487614.1	Bacteria	Pseudomonadota	Gammaproteobacteria	Enterobacterales	Enterobacteriaceae	Atlantibacter	Atlantibacter subterranea
WP_034497820.1	Bacteria	Pseudomonadota	Gammaproteobacteria	Enterobacterales	Enterobacteriaceae	Buttiauxella	Buttiauxella agrestis
WP_241939610.1	Bacteria	Pseudomonadota	Gammaproteobacteria	Enterobacterales	Enterobacteriaceae	Buttiauxella	Buttiauxella ferragutiae
WP_064544251.1	Bacteria	Pseudomonadota	Gammaproteobacteria	Enterobacterales	Enterobacteriaceae	Buttiauxella	Buttiauxella ferragutiae
WP_121815066.1	Bacteria	Pseudomonadota	Gammaproteobacteria	Enterobacterales	Enterobacteriaceae	Buttiauxella	Buttiauxella sp. 3AFRM03
WP_121814406.1	Bacteria	Pseudomonadota	Gammaproteobacteria	Enterobacterales	Enterobacteriaceae	Buttiauxella	Buttiauxella sp. 3AFRM03
WP_232921747.1	Bacteria	Pseudomonadota	Gammaproteobacteria	Enterobacterales	Enterobacteriaceae	Buttiauxella	Buttiauxella sp. S04-F03
WP_237932802.1	Bacteria	Pseudomonadota	Gammaproteobacteria	Enterobacterales	Enterobacteriaceae	Buttiauxella	Buttiauxella sp. S19-1
WP_237391310.1	Bacteria	Pseudomonadota	Gammaproteobacteria	Enterobacterales	Enterobacteriaceae	Cedecea	Cedecea davisae
WP_126354452.1	Bacteria	Pseudomonadota	Gammaproteobacteria	Enterobacterales	Enterobacteriaceae	Cedecea	Cedecea lapagei
WP_085540294.1	Bacteria	Pseudomonadota	Gammaproteobacteria	Enterobacterales	Enterobacteriaceae	Cedecea	Cedecea sp. NFIX57
WP_191239093.1	Bacteria	Pseudomonadota	Gammaproteobacteria	Enterobacterales	Enterobacteriaceae	Citrobacter	Citrobacter
WP_241029766.1	Bacteria	Pseudomonadota	Gammaproteobacteria	Enterobacterales	Enterobacteriaceae	Citrobacter	Citrobacter
WP_181688509.1	Bacteria	Pseudomonadota	Gammaproteobacteria	Enterobacterales	Enterobacteriaceae	Citrobacter	Citrobacter
WP_181688629.1	Bacteria	Pseudomonadota	Gammaproteobacteria	Enterobacterales	Enterobacteriaceae	Citrobacter	Citrobacter
WP_054176927.1	Bacteria	Pseudomonadota	Gammaproteobacteria	Enterobacterales	Enterobacteriaceae	Citrobacter	Citrobacter
WP_103283438.1	Bacteria	Pseudomonadota	Gammaproteobacteria	Enterobacterales	Enterobacteriaceae	Citrobacter	Citrobacter
WP_181598632.1	Bacteria	Pseudomonadota	Gammaproteobacteria	Enterobacterales	Enterobacteriaceae	Citrobacter	Citrobacter
WP_250011040.1	Bacteria	Pseudomonadota	Gammaproteobacteria	Enterobacterales	Enterobacteriaceae	Citrobacter	Citrobacter
WP_109739401.1	Bacteria	Pseudomonadota	Gammaproteobacteria	Enterobacterales	Enterobacteriaceae	Citrobacter	Citrobacter
WP_233622377.1	Bacteria	Pseudomonadota	Gammaproteobacteria	Enterobacterales	Enterobacteriaceae	Citrobacter	Citrobacter amalonaticus
WP_044265088.1	Bacteria	Pseudomonadota	Gammaproteobacteria	Enterobacterales	Enterobacteriaceae	Citrobacter	Citrobacter amalonaticus
WP_195805608.1	Bacteria	Pseudomonadota	Gammaproteobacteria	Enterobacterales	Enterobacteriaceae	Citrobacter	Citrobacter amalonaticus
WP_044258827.1	Bacteria	Pseudomonadota	Gammaproteobacteria	Enterobacterales	Enterobacteriaceae	Citrobacter	Citrobacter amalonaticus
WP_103778809.1	Bacteria	Pseudomonadota	Gammaproteobacteria	Enterobacterales	Enterobacteriaceae	Citrobacter	Citrobacter amalonaticus
WP_225739017.1	Bacteria	Pseudomonadota	Gammaproteobacteria	Enterobacterales	Enterobacteriaceae	Citrobacter	Citrobacter amalonaticus
WP_249144251.1	Bacteria	Pseudomonadota	Gammaproteobacteria	Enterobacterales	Enterobacteriaceae	Citrobacter	Citrobacter braakii
WP_223870186.1	Bacteria	Pseudomonadota	Gammaproteobacteria	Enterobacterales	Enterobacteriaceae	Citrobacter	Citrobacter braakii
WP_217278084.1	Bacteria	Pseudomonadota	Gammaproteobacteria	Enterobacterales	Enterobacteriaceae	Citrobacter	Citrobacter braakii
WP_233612852.1	Bacteria	Pseudomonadota	Gammaproteobacteria	Enterobacterales	Enterobacteriaceae	Citrobacter	Citrobacter braakii
WP_261333468.1	Bacteria	Pseudomonadota	Gammaproteobacteria	Enterobacterales	Enterobacteriaceae	Citrobacter	Citrobacter braakii
WP_222841089.1	Bacteria	Pseudomonadota	Gammaproteobacteria	Enterobacterales	Enterobacteriaceae	Citrobacter	Citrobacter braakii
WP_231040537.1	Bacteria	Pseudomonadota	Gammaproteobacteria	Enterobacterales	Enterobacteriaceae	Citrobacter	Citrobacter braakii
WP_233598405.1	Bacteria	Pseudomonadota	Gammaproteobacteria	Enterobacterales	Enterobacteriaceae	Citrobacter	Citrobacter braakii
WP_218710617.1	Bacteria	Pseudomonadota	Gammaproteobacteria	Enterobacterales	Enterobacteriaceae	Citrobacter	Citrobacter braakii
WP_185654773.1	Bacteria	Pseudomonadota	Gammaproteobacteria	Enterobacterales	Enterobacteriaceae	Citrobacter	Citrobacter braakii
WP_200051317.1	Bacteria	Pseudomonadota	Gammaproteobacteria	Enterobacterales	Enterobacteriaceae	Citrobacter	Citrobacter braakii
WP_213239781.1	Bacteria	Pseudomonadota	Gammaproteobacteria	Enterobacterales	Enterobacteriaceae	Citrobacter	Citrobacter braakii
WP_247799121.1	Bacteria	Pseudomonadota	Gammaproteobacteria	Enterobacterales	Enterobacteriaceae	Citrobacter	Citrobacter braakii
WP_211941581.1	Bacteria	Pseudomonadota	Gammaproteobacteria	Enterobacterales	Enterobacteriaceae	Citrobacter	Citrobacter braakii
WP_094761441.1	Bacteria	Pseudomonadota	Gammaproteobacteria	Enterobacterales	Enterobacteriaceae	Citrobacter	Citrobacter braakii
WP_200047631.1	Bacteria	Pseudomonadota	Gammaproteobacteria	Enterobacterales	Enterobacteriaceae	Citrobacter	Citrobacter braakii
WP_159137166.1	Bacteria	Pseudomonadota	Gammaproteobacteria	Enterobacterales	Enterobacteriaceae	Citrobacter	Citrobacter braakii
WP_049271042.1	Bacteria	Pseudomonadota	Gammaproteobacteria	Enterobacterales	Enterobacteriaceae	Citrobacter	Citrobacter braakii
WP_191220471.1	Bacteria	Pseudomonadota	Gammaproteobacteria	Enterobacterales	Enterobacteriaceae	Citrobacter	Citrobacter braakii
WP_211922850.1	Bacteria	Pseudomonadota	Gammaproteobacteria	Enterobacterales	Enterobacteriaceae	Citrobacter	Citrobacter braakii
WP_206164948.1	Bacteria	Pseudomonadota	Gammaproteobacteria	Enterobacterales	Enterobacteriaceae	Citrobacter	Citrobacter braakii
WP_233593215.1	Bacteria	Pseudomonadota	Gammaproteobacteria	Enterobacterales	Enterobacteriaceae	Citrobacter	Citrobacter cronae
WP_199979587.1	Bacteria	Pseudomonadota	Gammaproteobacteria	Enterobacterales	Enterobacteriaceae	Citrobacter	Citrobacter cronae
WP_087052139.1	Bacteria	Pseudomonadota	Gammaproteobacteria	Enterobacterales	Enterobacteriaceae	Citrobacter	Citrobacter europaeus
WP_250134358.1	Bacteria	Pseudomonadota	Gammaproteobacteria	Enterobacterales	Enterobacteriaceae	Citrobacter	Citrobacter europaeus
WP_200040551.1	Bacteria	Pseudomonadota	Gammaproteobacteria	Enterobacterales	Enterobacteriaceae	Citrobacter_A	Citrobacter farmeri
WP_042321766.1	Bacteria	Pseudomonadota	Gammaproteobacteria	Enterobacterales	Enterobacteriaceae	Citrobacter_A	Citrobacter farmeri
WP_234625738.1	Bacteria	Pseudomonadota	Gammaproteobacteria	Enterobacterales	Enterobacteriaceae	Citrobacter	Citrobacter freundii
WP_115489313.1	Bacteria	Pseudomonadota	Gammaproteobacteria	Enterobacterales	Enterobacteriaceae	Citrobacter	Citrobacter freundii
WP_233610703.1	Bacteria	Pseudomonadota	Gammaproteobacteria	Enterobacterales	Enterobacteriaceae	Citrobacter	Citrobacter freundii
WP_191221795.1	Bacteria	Pseudomonadota	Gammaproteobacteria	Enterobacterales	Enterobacteriaceae	Citrobacter	Citrobacter freundii
WP_233602514.1	Bacteria	Pseudomonadota	Gammaproteobacteria	Enterobacterales	Enterobacteriaceae	Citrobacter	Citrobacter freundii
WP_239566255.1	Bacteria	Pseudomonadota	Gammaproteobacteria	Enterobacterales	Enterobacteriaceae	Citrobacter	Citrobacter freundii
WP_247604451.1	Bacteria	Pseudomonadota	Gammaproteobacteria	Enterobacterales	Enterobacteriaceae	Citrobacter	Citrobacter freundii
WP_222841276.1	Bacteria	Pseudomonadota	Gammaproteobacteria	Enterobacterales	Enterobacteriaceae	Citrobacter	Citrobacter freundii
WP_233600424.1	Bacteria	Pseudomonadota	Gammaproteobacteria	Enterobacterales	Enterobacteriaceae	Citrobacter	Citrobacter freundii
WP_233607121.1	Bacteria	Pseudomonadota	Gammaproteobacteria	Enterobacterales	Enterobacteriaceae	Citrobacter	Citrobacter freundii
WP_233608071.1	Bacteria	Pseudomonadota	Gammaproteobacteria	Enterobacterales	Enterobacteriaceae	Citrobacter	Citrobacter freundii
WP_226795485.1	Bacteria	Pseudomonadota	Gammaproteobacteria	Enterobacterales	Enterobacteriaceae	Citrobacter	Citrobacter freundii
WP_233598596.1	Bacteria	Pseudomonadota	Gammaproteobacteria	Enterobacterales	Enterobacteriaceae	Citrobacter	Citrobacter freundii
WP_226791550.1	Bacteria	Pseudomonadota	Gammaproteobacteria	Enterobacterales	Enterobacteriaceae	Citrobacter	Citrobacter freundii
WP_226791535.1	Bacteria	Pseudomonadota	Gammaproteobacteria	Enterobacterales	Enterobacteriaceae	Citrobacter	Citrobacter freundii
WP_233588772.1	Bacteria	Pseudomonadota	Gammaproteobacteria	Enterobacterales	Enterobacteriaceae	Citrobacter	Citrobacter freundii
WP_181509433.1	Bacteria	Pseudomonadota	Gammaproteobacteria	Enterobacterales	Enterobacteriaceae	Citrobacter	Citrobacter freundii
WP_181631617.1	Bacteria	Pseudomonadota	Gammaproteobacteria	Enterobacterales	Enterobacteriaceae	Citrobacter	Citrobacter freundii
WP_121572208.1	Bacteria	Pseudomonadota	Gammaproteobacteria	Enterobacterales	Enterobacteriaceae	Citrobacter	Citrobacter freundii
WP_182260011.1	Bacteria	Pseudomonadota	Gammaproteobacteria	Enterobacterales	Enterobacteriaceae	Citrobacter	Citrobacter freundii
WP_182269323.1	Bacteria	Pseudomonadota	Gammaproteobacteria	Enterobacterales	Enterobacteriaceae	Citrobacter	Citrobacter freundii
WP_203398543.1	Bacteria	Pseudomonadota	Gammaproteobacteria	Enterobacterales	Enterobacteriaceae	Citrobacter	Citrobacter freundii
WP_114681591.1	Bacteria	Pseudomonadota	Gammaproteobacteria	Enterobacterales	Enterobacteriaceae	Citrobacter	Citrobacter freundii
WP_071685025.1	Bacteria	Pseudomonadota	Gammaproteobacteria	Enterobacterales	Enterobacteriaceae	Citrobacter	Citrobacter freundii
WP_200082725.1	Bacteria	Pseudomonadota	Gammaproteobacteria	Enterobacterales	Enterobacteriaceae	Citrobacter	Citrobacter freundii
WP_194857490.1	Bacteria	Pseudomonadota	Gammaproteobacteria	Enterobacterales	Enterobacteriaceae	Citrobacter	Citrobacter freundii
WP_203398706.1	Bacteria	Pseudomonadota	Gammaproteobacteria	Enterobacterales	Enterobacteriaceae	Citrobacter	Citrobacter freundii
WP_247751402.1	Bacteria	Pseudomonadota	Gammaproteobacteria	Enterobacterales	Enterobacteriaceae	Citrobacter	Citrobacter freundii
WP_248890768.1	Bacteria	Pseudomonadota	Gammaproteobacteria	Enterobacterales	Enterobacteriaceae	Citrobacter	Citrobacter freundii
WP_259818523.1	Bacteria	Pseudomonadota	Gammaproteobacteria	Enterobacterales	Enterobacteriaceae	Citrobacter	Citrobacter freundii
WP_032948422.1	Bacteria	Pseudomonadota	Gammaproteobacteria	Enterobacterales	Enterobacteriaceae	Citrobacter	Citrobacter freundii
WP_181595825.1	Bacteria	Pseudomonadota	Gammaproteobacteria	Enterobacterales	Enterobacteriaceae	Citrobacter	Citrobacter freundii
WP_193339663.1	Bacteria	Pseudomonadota	Gammaproteobacteria	Enterobacterales	Enterobacteriaceae	Citrobacter	Citrobacter freundii
WP_213748127.1	Bacteria	Pseudomonadota	Gammaproteobacteria	Enterobacterales	Enterobacteriaceae	Citrobacter	Citrobacter freundii
WP_200082603.1	Bacteria	Pseudomonadota	Gammaproteobacteria	Enterobacterales	Enterobacteriaceae	Citrobacter	Citrobacter freundii
WP_185229052.1	Bacteria	Pseudomonadota	Gammaproteobacteria	Enterobacterales	Enterobacteriaceae	Citrobacter	Citrobacter freundii
WP_114675942.1	Bacteria	Pseudomonadota	Gammaproteobacteria	Enterobacterales	Enterobacteriaceae	Citrobacter	Citrobacter freundii
WP_181695050.1	Bacteria	Pseudomonadota	Gammaproteobacteria	Enterobacterales	Enterobacteriaceae	Citrobacter	Citrobacter freundii
WP_096879237.1	Bacteria	Pseudomonadota	Gammaproteobacteria	Enterobacterales	Enterobacteriaceae	Citrobacter	Citrobacter freundii
WP_181688854.1	Bacteria	Pseudomonadota	Gammaproteobacteria	Enterobacterales	Enterobacteriaceae	Citrobacter	Citrobacter freundii
WP_233609382.1	Bacteria	Pseudomonadota	Gammaproteobacteria	Enterobacterales	Enterobacteriaceae	Citrobacter	Citrobacter freundii
WP_206158058.1	Bacteria	Pseudomonadota	Gammaproteobacteria	Enterobacterales	Enterobacteriaceae	Citrobacter	Citrobacter freundii
WP_071687097.1	Bacteria	Pseudomonadota	Gammaproteobacteria	Enterobacterales	Enterobacteriaceae	Citrobacter	Citrobacter freundii
WP_181499001.1	Bacteria	Pseudomonadota	Gammaproteobacteria	Enterobacterales	Enterobacteriaceae	Citrobacter	Citrobacter freundii
WP_172750668.1	Bacteria	Pseudomonadota	Gammaproteobacteria	Enterobacterales	Enterobacteriaceae	Citrobacter	Citrobacter freundii
WP_230121697.1	Bacteria	Pseudomonadota	Gammaproteobacteria	Enterobacterales	Enterobacteriaceae	Citrobacter	Citrobacter freundii
WP_086550611.1	Bacteria	Pseudomonadota	Gammaproteobacteria	Enterobacterales	Enterobacteriaceae	Citrobacter	Citrobacter freundii
WP_181625576.1	Bacteria	Pseudomonadota	Gammaproteobacteria	Enterobacterales	Enterobacteriaceae	Citrobacter	Citrobacter freundii
WP_181517580.1	Bacteria	Pseudomonadota	Gammaproteobacteria	Enterobacterales	Enterobacteriaceae	Citrobacter	Citrobacter freundii
WP_181540084.1	Bacteria	Pseudomonadota	Gammaproteobacteria	Enterobacterales	Enterobacteriaceae	Citrobacter	Citrobacter freundii
WP_135912513.1	Bacteria	Pseudomonadota	Gammaproteobacteria	Enterobacterales	Enterobacteriaceae	Citrobacter	Citrobacter freundii
WP_003844509.1	Bacteria	Pseudomonadota	Gammaproteobacteria	Enterobacterales	Enterobacteriaceae	Citrobacter	Citrobacter freundii
WP_109018317.1	Bacteria	Pseudomonadota	Gammaproteobacteria	Enterobacterales	Enterobacteriaceae	Citrobacter	Citrobacter freundii
WP_181624955.1	Bacteria	Pseudomonadota	Gammaproteobacteria	Enterobacterales	Enterobacteriaceae	Citrobacter	Citrobacter freundii
WP_115455395.1	Bacteria	Pseudomonadota	Gammaproteobacteria	Enterobacterales	Enterobacteriaceae	Citrobacter	Citrobacter freundii
WP_044713246.1	Bacteria	Pseudomonadota	Gammaproteobacteria	Enterobacterales	Enterobacteriaceae	Citrobacter	Citrobacter freundii
WP_233610395.1	Bacteria	Pseudomonadota	Gammaproteobacteria	Enterobacterales	Enterobacteriaceae	Citrobacter	Citrobacter freundii
WP_191215491.1	Bacteria	Pseudomonadota	Gammaproteobacteria	Enterobacterales	Enterobacteriaceae	Citrobacter	Citrobacter freundii
WP_241511072.1	Bacteria	Pseudomonadota	Gammaproteobacteria	Enterobacterales	Enterobacteriaceae	Citrobacter	Citrobacter freundii
WP_181517941.1	Bacteria	Pseudomonadota	Gammaproteobacteria	Enterobacterales	Enterobacteriaceae	Citrobacter	Citrobacter freundii
WP_138827851.1	Bacteria	Pseudomonadota	Gammaproteobacteria	Enterobacterales	Enterobacteriaceae	Citrobacter	Citrobacter freundii
WP_119174662.1	Bacteria	Pseudomonadota	Gammaproteobacteria	Enterobacterales	Enterobacteriaceae	Citrobacter	Citrobacter freundii
WP_192474706.1	Bacteria	Pseudomonadota	Gammaproteobacteria	Enterobacterales	Enterobacteriaceae	Citrobacter	Citrobacter freundii
WP_159359343.1	Bacteria	Pseudomonadota	Gammaproteobacteria	Enterobacterales	Enterobacteriaceae	Citrobacter	Citrobacter freundii
WP_213180643.1	Bacteria	Pseudomonadota	Gammaproteobacteria	Enterobacterales	Enterobacteriaceae	Citrobacter	Citrobacter freundii
WP_181819595.1	Bacteria	Pseudomonadota	Gammaproteobacteria	Enterobacterales	Enterobacteriaceae	Citrobacter	Citrobacter freundii
WP_163198944.1	Bacteria	Pseudomonadota	Gammaproteobacteria	Enterobacterales	Enterobacteriaceae	Citrobacter	Citrobacter freundii
WP_191235818.1	Bacteria	Pseudomonadota	Gammaproteobacteria	Enterobacterales	Enterobacteriaceae	Citrobacter	Citrobacter freundii
WP_171279021.1	Bacteria	Pseudomonadota	Gammaproteobacteria	Enterobacterales	Enterobacteriaceae	Citrobacter	Citrobacter freundii
WP_115455275.1	Bacteria	Pseudomonadota	Gammaproteobacteria	Enterobacterales	Enterobacteriaceae	Citrobacter	Citrobacter freundii
WP_057069035.1	Bacteria	Pseudomonadota	Gammaproteobacteria	Enterobacterales	Enterobacteriaceae	Citrobacter	Citrobacter freundii
WP_181624601.1	Bacteria	Pseudomonadota	Gammaproteobacteria	Enterobacterales	Enterobacteriaceae	Citrobacter	Citrobacter freundii
WP_130715454.1	Bacteria	Pseudomonadota	Gammaproteobacteria	Enterobacterales	Enterobacteriaceae	Citrobacter	Citrobacter freundii
WP_246954904.1	Bacteria	Pseudomonadota	Gammaproteobacteria	Enterobacterales	Enterobacteriaceae	Citrobacter	Citrobacter freundii
WP_054528896.1	Bacteria	Pseudomonadota	Gammaproteobacteria	Enterobacterales	Enterobacteriaceae	Citrobacter	Citrobacter freundii
WP_247608277.1	Bacteria	Pseudomonadota	Gammaproteobacteria	Enterobacterales	Enterobacteriaceae	Citrobacter	Citrobacter freundii
WP_161222520.1	Bacteria	Pseudomonadota	Gammaproteobacteria	Enterobacterales	Enterobacteriaceae	Citrobacter	Citrobacter freundii
WP_246955029.1	Bacteria	Pseudomonadota	Gammaproteobacteria	Enterobacterales	Enterobacteriaceae	Citrobacter	Citrobacter freundii
SUX66614.1	Bacteria	Pseudomonadota	Gammaproteobacteria	Enterobacterales	Enterobacteriaceae	Citrobacter	Citrobacter freundii
WP_213190968.1	Bacteria	Pseudomonadota	Gammaproteobacteria	Enterobacterales	Enterobacteriaceae	Citrobacter	Citrobacter freundii
WP_181506669.1	Bacteria	Pseudomonadota	Gammaproteobacteria	Enterobacterales	Enterobacteriaceae	Citrobacter	Citrobacter freundii
WP_181596362.1	Bacteria	Pseudomonadota	Gammaproteobacteria	Enterobacterales	Enterobacteriaceae	Citrobacter	Citrobacter freundii
WP_116360337.1	Bacteria	Pseudomonadota	Gammaproteobacteria	Enterobacterales	Enterobacteriaceae	Citrobacter	Citrobacter freundii complex
WP_096758183.1	Bacteria	Pseudomonadota	Gammaproteobacteria	Enterobacterales	Enterobacteriaceae	Citrobacter	Citrobacter freundii complex
WP_044699572.1	Bacteria	Pseudomonadota	Gammaproteobacteria	Enterobacterales	Enterobacteriaceae	Citrobacter	Citrobacter freundii complex
WP_048241494.1	Bacteria	Pseudomonadota	Gammaproteobacteria	Enterobacterales	Enterobacteriaceae	Citrobacter	Citrobacter freundii complex
WP_053388728.1	Bacteria	Pseudomonadota	Gammaproteobacteria	Enterobacterales	Enterobacteriaceae	Citrobacter	Citrobacter freundii complex
WP_061548433.1	Bacteria	Pseudomonadota	Gammaproteobacteria	Enterobacterales	Enterobacteriaceae	Citrobacter	Citrobacter freundii complex
WP_032937152.1	Bacteria	Pseudomonadota	Gammaproteobacteria	Enterobacterales	Enterobacteriaceae	Citrobacter	Citrobacter freundii complex
WP_223123821.1	Bacteria	Pseudomonadota	Gammaproteobacteria	Enterobacterales	Enterobacteriaceae	Citrobacter	Citrobacter freundii complex
VEB93449.1	Bacteria	Pseudomonadota	Gammaproteobacteria	Enterobacterales	Enterobacteriaceae	Citrobacter_B	Citrobacter koseri
WP_233596405.1	Bacteria	Pseudomonadota	Gammaproteobacteria	Enterobacterales	Enterobacteriaceae	Citrobacter_B	Citrobacter koseri
WP_112002482.1	Bacteria	Pseudomonadota	Gammaproteobacteria	Enterobacterales	Enterobacteriaceae	Citrobacter_B	Citrobacter koseri
WP_049011869.1	Bacteria	Pseudomonadota	Gammaproteobacteria	Enterobacterales	Enterobacteriaceae	Citrobacter_B	Citrobacter koseri
WP_130028975.1	Bacteria	Pseudomonadota	Gammaproteobacteria	Enterobacterales	Enterobacteriaceae	Citrobacter_B	Citrobacter koseri
WP_115180959.1	Bacteria	Pseudomonadota	Gammaproteobacteria	Enterobacterales	Enterobacteriaceae	Citrobacter_B	Citrobacter koseri
KAA0536672.1	Bacteria	Pseudomonadota	Gammaproteobacteria	Enterobacterales	Enterobacteriaceae	Citrobacter	Citrobacter portucalensis
WP_258320067.1	Bacteria	Pseudomonadota	Gammaproteobacteria	Enterobacterales	Enterobacteriaceae	Citrobacter	Citrobacter portucalensis
WP_250153079.1	Bacteria	Pseudomonadota	Gammaproteobacteria	Enterobacterales	Enterobacteriaceae	Citrobacter	Citrobacter portucalensis
WP_213786685.1	Bacteria	Pseudomonadota	Gammaproteobacteria	Enterobacterales	Enterobacteriaceae	Citrobacter	Citrobacter portucalensis
WP_071692540.1	Bacteria	Pseudomonadota	Gammaproteobacteria	Enterobacterales	Enterobacteriaceae	Citrobacter	Citrobacter portucalensis
WP_148362406.1	Bacteria	Pseudomonadota	Gammaproteobacteria	Enterobacterales	Enterobacteriaceae	Citrobacter	Citrobacter portucalensis
WP_213786533.1	Bacteria	Pseudomonadota	Gammaproteobacteria	Enterobacterales	Enterobacteriaceae	Citrobacter	Citrobacter portucalensis
WP_079934266.1	Bacteria	Pseudomonadota	Gammaproteobacteria	Enterobacterales	Enterobacteriaceae	Citrobacter	Citrobacter portucalensis
WP_048227177.1	Bacteria	Pseudomonadota	Gammaproteobacteria	Enterobacterales	Enterobacteriaceae	Citrobacter	Citrobacter portucalensis
WP_258735567.1	Bacteria	Pseudomonadota	Gammaproteobacteria	Enterobacterales	Enterobacteriaceae	Citrobacter	Citrobacter portucalensis
WP_136391458.1	Bacteria	Pseudomonadota	Gammaproteobacteria	Enterobacterales	Enterobacteriaceae	Citrobacter	Citrobacter portucalensis
WP_213752152.1	Bacteria	Pseudomonadota	Gammaproteobacteria	Enterobacterales	Enterobacteriaceae	Citrobacter	Citrobacter portucalensis
WP_060682813.1	Bacteria	Pseudomonadota	Gammaproteobacteria	Enterobacterales	Enterobacteriaceae	Citrobacter	Citrobacter portucalensis
WP_234096631.1	Bacteria	Pseudomonadota	Gammaproteobacteria	Enterobacterales	Enterobacteriaceae	Citrobacter	Citrobacter portucalensis
WP_136391339.1	Bacteria	Pseudomonadota	Gammaproteobacteria	Enterobacterales	Enterobacteriaceae	Citrobacter	Citrobacter portucalensis
WP_257662004.1	Bacteria	Pseudomonadota	Gammaproteobacteria	Enterobacterales	Enterobacteriaceae	Citrobacter	Citrobacter portucalensis
WP_149607811.1	Bacteria	Pseudomonadota	Gammaproteobacteria	Enterobacterales	Enterobacteriaceae	Citrobacter	Citrobacter portucalensis
WP_060569183.1	Bacteria	Pseudomonadota	Gammaproteobacteria	Enterobacterales	Enterobacteriaceae	Citrobacter_A	Citrobacter sp. 50677481
WP_210591998.1	Bacteria	Pseudomonadota	Gammaproteobacteria	Enterobacterales	Enterobacteriaceae	Citrobacter	Citrobacter sp. AN-PRR1
WP_199143366.1	Bacteria	Pseudomonadota	Gammaproteobacteria	Enterobacterales	Enterobacteriaceae	Citrobacter	Citrobacter sp. ASV29
WP_233177509.1	Bacteria	Pseudomonadota	Gammaproteobacteria	Enterobacterales	Enterobacteriaceae	Citrobacter	Citrobacter sp. ASV29
AUZ67621.1	Bacteria	Pseudomonadota	Gammaproteobacteria	Enterobacterales	Enterobacteriaceae	Citrobacter_A	Citrobacter sp. CFNIH10
WP_233611441.1	Bacteria	Pseudomonadota	Gammaproteobacteria	Enterobacterales	Enterobacteriaceae	Citrobacter	Citrobacter sp. FDAARGOS_156
WP_233605617.1	Bacteria	Pseudomonadota	Gammaproteobacteria	Enterobacterales	Enterobacteriaceae	Citrobacter	Citrobacter sp. FDAARGOS_156
WP_233605599.1	Bacteria	Pseudomonadota	Gammaproteobacteria	Enterobacterales	Enterobacteriaceae	Citrobacter	Citrobacter sp. FDAARGOS_156
WP_016149628.1	Bacteria	Pseudomonadota	Gammaproteobacteria	Enterobacterales	Enterobacteriaceae	Citrobacter	Citrobacter sp. KTE30
WP_101700978.1	Bacteria	Pseudomonadota	Gammaproteobacteria	Enterobacterales	Enterobacteriaceae	Citrobacter	Citrobacter sp. L55
WP_160180597.1	Bacteria	Pseudomonadota	Gammaproteobacteria	Enterobacterales	Enterobacteriaceae	Citrobacter	Citrobacter sp. LUTT5
WP_225760548.1	Bacteria	Pseudomonadota	Gammaproteobacteria	Enterobacterales	Enterobacteriaceae	Citrobacter	Citrobacter sp. Marseille-Q3906
WP_200042218.1	Bacteria	Pseudomonadota	Gammaproteobacteria	Enterobacterales	Enterobacteriaceae	Citrobacter	Citrobacter sp. Marseille-Q5395
WP_048220730.1	Bacteria	Pseudomonadota	Gammaproteobacteria	Enterobacterales	Enterobacteriaceae	Citrobacter	Citrobacter sp. MGH106
WP_250353648.1	Bacteria	Pseudomonadota	Gammaproteobacteria	Enterobacterales	Enterobacteriaceae	Citrobacter	Citrobacter sp. MNAZ 1397
WP_250353233.1	Bacteria	Pseudomonadota	Gammaproteobacteria	Enterobacterales	Enterobacteriaceae	Citrobacter	Citrobacter sp. MNAZ 1397
WP_203359557.1	Bacteria	Pseudomonadota	Gammaproteobacteria	Enterobacterales	Enterobacteriaceae	Citrobacter	Citrobacter sp. R56
WP_181683242.1	Bacteria	Pseudomonadota	Gammaproteobacteria	Enterobacterales	Enterobacteriaceae	Citrobacter_A	Citrobacter sp. RHB25-C09
WP_181633092.1	Bacteria	Pseudomonadota	Gammaproteobacteria	Enterobacterales	Enterobacteriaceae	Citrobacter	Citrobacter sp. RHB35-C21
WP_181632339.1	Bacteria	Pseudomonadota	Gammaproteobacteria	Enterobacterales	Enterobacteriaceae	Citrobacter	Citrobacter sp. RHBSTW-00229
WP_146718172.1	Bacteria	Pseudomonadota	Gammaproteobacteria	Enterobacterales	Enterobacteriaceae	Citrobacter	Citrobacter sp. TBCS-14
WP_137371436.1	Bacteria	Pseudomonadota	Gammaproteobacteria	Enterobacterales	Enterobacteriaceae	Citrobacter	Citrobacter sp. wls615
WP_137379239.1	Bacteria	Pseudomonadota	Gammaproteobacteria	Enterobacterales	Enterobacteriaceae	Citrobacter	Citrobacter sp. wls617
WP_137348433.1	Bacteria	Pseudomonadota	Gammaproteobacteria	Enterobacterales	Enterobacteriaceae	Citrobacter	Citrobacter sp. wls712
WP_137363475.1	Bacteria	Pseudomonadota	Gammaproteobacteria	Enterobacterales	Enterobacteriaceae	Citrobacter	Citrobacter sp. wls718
WP_115257878.1	Bacteria	Pseudomonadota	Gammaproteobacteria	Enterobacterales	Enterobacteriaceae	Citrobacter	Citrobacter sp. wls718
WP_137377533.1	Bacteria	Pseudomonadota	Gammaproteobacteria	Enterobacterales	Enterobacteriaceae	Citrobacter	Citrobacter sp. wls757
WP_137397236.1	Bacteria	Pseudomonadota	Gammaproteobacteria	Enterobacterales	Enterobacteriaceae	Citrobacter	Citrobacter sp. wls758
WP_259689357.1	Bacteria	Pseudomonadota	Gammaproteobacteria	Enterobacterales	Enterobacteriaceae	Citrobacter	Citrobacter sp. XY323
WP_233617215.1	Bacteria	Pseudomonadota	Gammaproteobacteria	Enterobacterales	Enterobacteriaceae	Citrobacter	Citrobacter werkmanii
WP_201745923.1	Bacteria	Pseudomonadota	Gammaproteobacteria	Enterobacterales	Enterobacteriaceae	Citrobacter	Citrobacter werkmanii
WP_159121338.1	Bacteria	Pseudomonadota	Gammaproteobacteria	Enterobacterales	Enterobacteriaceae	Citrobacter	Citrobacter werkmanii
WP_239177138.1	Bacteria	Pseudomonadota	Gammaproteobacteria	Enterobacterales	Enterobacteriaceae	Citrobacter	Citrobacter werkmanii
WP_216144391.1	Bacteria	Pseudomonadota	Gammaproteobacteria	Enterobacterales	Enterobacteriaceae	Citrobacter	Citrobacter youngae
WP_111466184.1	Bacteria	Pseudomonadota	Gammaproteobacteria	Enterobacterales	Enterobacteriaceae	Citrobacter	Citrobacter youngae
WP_200037313.1	Bacteria	Pseudomonadota	Gammaproteobacteria	Enterobacterales	Enterobacteriaceae	Citrobacter	Citrobacter youngae
WP_115643835.1	Bacteria	Pseudomonadota	Gammaproteobacteria	Enterobacterales	Enterobacteriaceae	Citrobacter	Citrobacter youngae
WP_233610844.1	Bacteria	Pseudomonadota	Gammaproteobacteria	Enterobacterales	Enterobacteriaceae	Citrobacter	Citrobacter youngae
TRL61621.1	Bacteria	Pseudomonadota	Gammaproteobacteria	Enterobacterales	Enterobacteriaceae	Citrobacter	Citrobacter youngae
WP_115601625.1	Bacteria	Pseudomonadota	Gammaproteobacteria	Enterobacterales	Enterobacteriaceae	Citrobacter	Citrobacter youngae
WP_129232817.1	Bacteria	Pseudomonadota	Gammaproteobacteria	Enterobacterales	Enterobacteriaceae	Cronobacter	Cronobacter condimenti
WP_234014853.1	Bacteria	Pseudomonadota	Gammaproteobacteria	Enterobacterales	Enterobacteriaceae	Cronobacter	Cronobacter dublinensis
WP_237718075.1	Bacteria	Pseudomonadota	Gammaproteobacteria	Enterobacterales	Enterobacteriaceae	Cronobacter	Cronobacter dublinensis
WP_208092987.1	Bacteria	Pseudomonadota	Gammaproteobacteria	Enterobacterales	Enterobacteriaceae	Cronobacter	Cronobacter dublinensis
WP_105699922.1	Bacteria	Pseudomonadota	Gammaproteobacteria	Enterobacterales	Enterobacteriaceae	Cronobacter	Cronobacter dublinensis
WP_105652623.1	Bacteria	Pseudomonadota	Gammaproteobacteria	Enterobacterales	Enterobacteriaceae	Cronobacter	Cronobacter dublinensis
WP_105669365.1	Bacteria	Pseudomonadota	Gammaproteobacteria	Enterobacterales	Enterobacteriaceae	Cronobacter	Cronobacter dublinensis
WP_105636073.1	Bacteria	Pseudomonadota	Gammaproteobacteria	Enterobacterales	Enterobacteriaceae	Cronobacter	Cronobacter dublinensis
WP_105652520.1	Bacteria	Pseudomonadota	Gammaproteobacteria	Enterobacterales	Enterobacteriaceae	Cronobacter	Cronobacter dublinensis
WP_134871952.1	Bacteria	Pseudomonadota	Gammaproteobacteria	Enterobacterales	Enterobacteriaceae	Cronobacter	Cronobacter dublinensis
WP_007751720.1	Bacteria	Pseudomonadota	Gammaproteobacteria	Enterobacterales	Enterobacteriaceae	Cronobacter	Cronobacter dublinensis
WP_105693652.1	Bacteria	Pseudomonadota	Gammaproteobacteria	Enterobacterales	Enterobacteriaceae	Cronobacter	Cronobacter dublinensis
WP_158700008.1	Bacteria	Pseudomonadota	Gammaproteobacteria	Enterobacterales	Enterobacteriaceae	Cronobacter	Cronobacter dublinensis
WP_202629654.1	Bacteria	Pseudomonadota	Gammaproteobacteria	Enterobacterales	Enterobacteriaceae	Cronobacter	Cronobacter malonaticus
WP_032993480.1	Bacteria	Pseudomonadota	Gammaproteobacteria	Enterobacterales	Enterobacteriaceae	Cronobacter	Cronobacter malonaticus
WP_085013648.1	Bacteria	Pseudomonadota	Gammaproteobacteria	Enterobacterales	Enterobacteriaceae	Cronobacter	Cronobacter malonaticus
WP_202629652.1	Bacteria	Pseudomonadota	Gammaproteobacteria	Enterobacterales	Enterobacteriaceae	Cronobacter	Cronobacter malonaticus
WP_105629466.1	Bacteria	Pseudomonadota	Gammaproteobacteria	Enterobacterales	Enterobacteriaceae	Cronobacter	Cronobacter malonaticus
WP_105630116.1	Bacteria	Pseudomonadota	Gammaproteobacteria	Enterobacterales	Enterobacteriaceae	Cronobacter	Cronobacter malonaticus
WP_032983263.1	Bacteria	Pseudomonadota	Gammaproteobacteria	Enterobacterales	Enterobacteriaceae	Cronobacter	Cronobacter malonaticus
WP_105611012.1	Bacteria	Pseudomonadota	Gammaproteobacteria	Enterobacterales	Enterobacteriaceae	Cronobacter	Cronobacter malonaticus
WP_105629999.1	Bacteria	Pseudomonadota	Gammaproteobacteria	Enterobacterales	Enterobacteriaceae	Cronobacter	Cronobacter malonaticus
WP_007780896.1	Bacteria	Pseudomonadota	Gammaproteobacteria	Enterobacterales	Enterobacteriaceae	Cronobacter	Cronobacter malonaticus
WP_023899508.1	Bacteria	Pseudomonadota	Gammaproteobacteria	Enterobacterales	Enterobacteriaceae	Cronobacter	Cronobacter malonaticus
WP_105630119.1	Bacteria	Pseudomonadota	Gammaproteobacteria	Enterobacterales	Enterobacteriaceae	Cronobacter	Cronobacter malonaticus
WP_075184375.1	Bacteria	Pseudomonadota	Gammaproteobacteria	Enterobacterales	Enterobacteriaceae	Cronobacter	Cronobacter malonaticus
WP_105613753.1	Bacteria	Pseudomonadota	Gammaproteobacteria	Enterobacterales	Enterobacteriaceae	Cronobacter	Cronobacter malonaticus
WP_105629459.1	Bacteria	Pseudomonadota	Gammaproteobacteria	Enterobacterales	Enterobacteriaceae	Cronobacter	Cronobacter malonaticus
WP_228547777.1	Bacteria	Pseudomonadota	Gammaproteobacteria	Enterobacterales	Enterobacteriaceae	Cronobacter	Cronobacter muytjensii
WP_075193925.1	Bacteria	Pseudomonadota	Gammaproteobacteria	Enterobacterales	Enterobacteriaceae	Cronobacter	Cronobacter muytjensii
WP_038866693.1	Bacteria	Pseudomonadota	Gammaproteobacteria	Enterobacterales	Enterobacteriaceae	Cronobacter	Cronobacter muytjensii
WP_105619401.1	Bacteria	Pseudomonadota	Gammaproteobacteria	Enterobacterales	Enterobacteriaceae	Cronobacter	Cronobacter sakazakii
WP_085047171.1	Bacteria	Pseudomonadota	Gammaproteobacteria	Enterobacterales	Enterobacteriaceae	Cronobacter	Cronobacter sakazakii
WP_245174547.1	Bacteria	Pseudomonadota	Gammaproteobacteria	Enterobacterales	Enterobacteriaceae	Cronobacter	Cronobacter sakazakii
WP_104676507.1	Bacteria	Pseudomonadota	Gammaproteobacteria	Enterobacterales	Enterobacteriaceae	Cronobacter	Cronobacter sakazakii
WP_097641796.1	Bacteria	Pseudomonadota	Gammaproteobacteria	Enterobacterales	Enterobacteriaceae	Cronobacter	Cronobacter sakazakii
WP_202625708.1	Bacteria	Pseudomonadota	Gammaproteobacteria	Enterobacterales	Enterobacteriaceae	Cronobacter	Cronobacter sakazakii
WP_105590473.1	Bacteria	Pseudomonadota	Gammaproteobacteria	Enterobacterales	Enterobacteriaceae	Cronobacter	Cronobacter sakazakii
WP_263009341.1	Bacteria	Pseudomonadota	Gammaproteobacteria	Enterobacterales	Enterobacteriaceae	Cronobacter	Cronobacter sakazakii
WP_241718763.1	Bacteria	Pseudomonadota	Gammaproteobacteria	Enterobacterales	Enterobacteriaceae	Cronobacter	Cronobacter sakazakii
WP_105619527.1	Bacteria	Pseudomonadota	Gammaproteobacteria	Enterobacterales	Enterobacteriaceae	Cronobacter	Cronobacter sakazakii
WP_080781283.1	Bacteria	Pseudomonadota	Gammaproteobacteria	Enterobacterales	Enterobacteriaceae	Cronobacter	Cronobacter sakazakii
WP_105577569.1	Bacteria	Pseudomonadota	Gammaproteobacteria	Enterobacterales	Enterobacteriaceae	Cronobacter	Cronobacter sakazakii
WP_075200035.1	Bacteria	Pseudomonadota	Gammaproteobacteria	Enterobacterales	Enterobacteriaceae	Cronobacter	Cronobacter sakazakii
WP_080818132.1	Bacteria	Pseudomonadota	Gammaproteobacteria	Enterobacterales	Enterobacteriaceae	Cronobacter	Cronobacter sakazakii
WP_105517562.1	Bacteria	Pseudomonadota	Gammaproteobacteria	Enterobacterales	Enterobacteriaceae	Cronobacter	Cronobacter sakazakii
WP_105574287.1	Bacteria	Pseudomonadota	Gammaproteobacteria	Enterobacterales	Enterobacteriaceae	Cronobacter	Cronobacter sakazakii
WP_104658368.1	Bacteria	Pseudomonadota	Gammaproteobacteria	Enterobacterales	Enterobacteriaceae	Cronobacter	Cronobacter sakazakii
WP_097570999.1	Bacteria	Pseudomonadota	Gammaproteobacteria	Enterobacterales	Enterobacteriaceae	Cronobacter	Cronobacter sakazakii
WP_109996324.1	Bacteria	Pseudomonadota	Gammaproteobacteria	Enterobacterales	Enterobacteriaceae	Cronobacter	Cronobacter sakazakii
WP_104677395.1	Bacteria	Pseudomonadota	Gammaproteobacteria	Enterobacterales	Enterobacteriaceae	Cronobacter	Cronobacter sakazakii
WP_148736588.1	Bacteria	Pseudomonadota	Gammaproteobacteria	Enterobacterales	Enterobacteriaceae	Cronobacter	Cronobacter sakazakii
WP_104676213.1	Bacteria	Pseudomonadota	Gammaproteobacteria	Enterobacterales	Enterobacteriaceae	Cronobacter	Cronobacter sakazakii
WP_263009024.1	Bacteria	Pseudomonadota	Gammaproteobacteria	Enterobacterales	Enterobacteriaceae	Cronobacter	Cronobacter sakazakii
WP_076736642.1	Bacteria	Pseudomonadota	Gammaproteobacteria	Enterobacterales	Enterobacteriaceae	Cronobacter	Cronobacter sakazakii
WP_202623610.1	Bacteria	Pseudomonadota	Gammaproteobacteria	Enterobacterales	Enterobacteriaceae	Cronobacter	Cronobacter turicensis
WP_158683937.1	Bacteria	Pseudomonadota	Gammaproteobacteria	Enterobacterales	Enterobacteriaceae	Cronobacter	Cronobacter turicensis
WP_012849900.1	Bacteria	Pseudomonadota	Gammaproteobacteria	Enterobacterales	Enterobacteriaceae	Edwardsiella	Edwardsiella
WP_041692566.1	Bacteria	Pseudomonadota	Gammaproteobacteria	Enterobacterales	Enterobacteriaceae	Edwardsiella	Edwardsiella
WP_012850220.1	Bacteria	Pseudomonadota	Gammaproteobacteria	Enterobacterales	Enterobacteriaceae	Edwardsiella	Edwardsiella
WP_045425715.1	Bacteria	Pseudomonadota	Gammaproteobacteria	Enterobacterales	Enterobacteriaceae	Edwardsiella	Edwardsiella
WP_045425047.1	Bacteria	Pseudomonadota	Gammaproteobacteria	Enterobacterales	Enterobacteriaceae	Edwardsiella	Edwardsiella
WP_038631454.1	Bacteria	Pseudomonadota	Gammaproteobacteria	Enterobacterales	Enterobacteriaceae	Edwardsiella	Edwardsiella
WP_038631249.1	Bacteria	Pseudomonadota	Gammaproteobacteria	Enterobacterales	Enterobacteriaceae	Edwardsiella	Edwardsiella
WP_015683249.1	Bacteria	Pseudomonadota	Gammaproteobacteria	Enterobacterales	Enterobacteriaceae	Edwardsiella	Edwardsiella
WP_151041973.1	Bacteria	Pseudomonadota	Gammaproteobacteria	Enterobacterales	Enterobacteriaceae	Edwardsiella	Edwardsiella anguillarum
AIJ09047.1	Bacteria	Pseudomonadota	Gammaproteobacteria	Enterobacterales	Enterobacteriaceae	Edwardsiella	Edwardsiella anguillarum ET080813 ET080813
AIJ07382.1	Bacteria	Pseudomonadota	Gammaproteobacteria	Enterobacterales	Enterobacteriaceae	Edwardsiella	Edwardsiella anguillarum ET080813 ET080813
WP_024522763.1	Bacteria	Pseudomonadota	Gammaproteobacteria	Enterobacterales	Enterobacteriaceae	Edwardsiella	Edwardsiella hoshinae
GAJ66708.1	Bacteria	Pseudomonadota	Gammaproteobacteria	Enterobacterales	Enterobacteriaceae	Edwardsiella	Edwardsiella piscicida
GAJ67342.1	Bacteria	Pseudomonadota	Gammaproteobacteria	Enterobacterales	Enterobacteriaceae	Edwardsiella	Edwardsiella piscicida
WP_109745941.1	Bacteria	Pseudomonadota	Gammaproteobacteria	Enterobacterales	Enterobacteriaceae	Edwardsiella	Edwardsiella piscicida
WP_155961057.1	Bacteria	Pseudomonadota	Gammaproteobacteria	Enterobacterales	Enterobacteriaceae	Edwardsiella	Edwardsiella piscicida
WP_073383447.1	Bacteria	Pseudomonadota	Gammaproteobacteria	Enterobacterales	Enterobacteriaceae	Edwardsiella	Edwardsiella piscicida
WP_109579785.1	Bacteria	Pseudomonadota	Gammaproteobacteria	Enterobacterales	Enterobacteriaceae	Edwardsiella	Edwardsiella piscicida
WP_116603494.1	Bacteria	Pseudomonadota	Gammaproteobacteria	Enterobacterales	Enterobacteriaceae	Edwardsiella	Edwardsiella piscicida
WP_005287786.1	Bacteria	Pseudomonadota	Gammaproteobacteria	Enterobacterales	Enterobacteriaceae	Edwardsiella	Edwardsiella tarda
WP_097364410.1	Bacteria	Pseudomonadota	Gammaproteobacteria	Enterobacterales	Enterobacteriaceae	Edwardsiella	Edwardsiella tarda
WP_109579170.1	Bacteria	Pseudomonadota	Gammaproteobacteria	Enterobacterales	Enterobacteriaceae	Edwardsiella	Edwardsiella tarda
WP_097364088.1	Bacteria	Pseudomonadota	Gammaproteobacteria	Enterobacterales	Enterobacteriaceae	Edwardsiella	Edwardsiella tarda
WP_098142834.1	Bacteria	Pseudomonadota	Gammaproteobacteria	Enterobacterales	Enterobacteriaceae	Edwardsiella	Edwardsiella tarda
WP_181240941.1	Bacteria	Pseudomonadota	Gammaproteobacteria	Enterobacterales	Enterobacteriaceae	Enterobacter	Enterobacter
WP_063134928.1	Bacteria	Pseudomonadota	Gammaproteobacteria	Enterobacterales	Enterobacteriaceae	Enterobacter	Enterobacter
WP_233156167.1	Bacteria	Pseudomonadota	Gammaproteobacteria	Enterobacterales	Enterobacteriaceae	Enterobacter	Enterobacter
WP_063216456.1	Bacteria	Pseudomonadota	Gammaproteobacteria	Enterobacterales	Enterobacteriaceae	Enterobacter	Enterobacter
WP_033146329.1	Bacteria	Pseudomonadota	Gammaproteobacteria	Enterobacterales	Enterobacteriaceae	Enterobacter	Enterobacter
WP_032643704.1	Bacteria	Pseudomonadota	Gammaproteobacteria	Enterobacterales	Enterobacteriaceae	Enterobacter	Enterobacter
WP_062935812.1	Bacteria	Pseudomonadota	Gammaproteobacteria	Enterobacterales	Enterobacteriaceae	Enterobacter	Enterobacter
WP_059306114.1	Bacteria	Pseudomonadota	Gammaproteobacteria	Enterobacterales	Enterobacteriaceae	Enterobacter	Enterobacter
WP_126497766.1	Bacteria	Pseudomonadota	Gammaproteobacteria	Enterobacterales	Enterobacteriaceae	Enterobacter	Enterobacter
WP_230861789.1	Bacteria	Pseudomonadota	Gammaproteobacteria	Enterobacterales	Enterobacteriaceae	Enterobacter	Enterobacter
WP_063153280.1	Bacteria	Pseudomonadota	Gammaproteobacteria	Enterobacterales	Enterobacteriaceae	Enterobacter	Enterobacter
WP_155019819.1	Bacteria	Pseudomonadota	Gammaproteobacteria	Enterobacterales	Enterobacteriaceae	Enterobacter	Enterobacter
WP_130626609.1	Bacteria	Pseudomonadota	Gammaproteobacteria	Enterobacterales	Enterobacteriaceae	Enterobacter	Enterobacter
WP_049126850.1	Bacteria	Pseudomonadota	Gammaproteobacteria	Enterobacterales	Enterobacteriaceae	Enterobacter	Enterobacter
WP_059353802.1	Bacteria	Pseudomonadota	Gammaproteobacteria	Enterobacterales	Enterobacteriaceae	Enterobacter	Enterobacter
WP_249429885.1	Bacteria	Pseudomonadota	Gammaproteobacteria	Enterobacterales	Enterobacteriaceae	Enterobacter	Enterobacter
WP_045894216.1	Bacteria	Pseudomonadota	Gammaproteobacteria	Enterobacterales	Enterobacteriaceae	Enterobacter	Enterobacter
WP_070533633.1	Bacteria	Pseudomonadota	Gammaproteobacteria	Enterobacterales	Enterobacteriaceae	Enterobacter	Enterobacter
WP_059373033.1	Bacteria	Pseudomonadota	Gammaproteobacteria	Enterobacterales	Enterobacteriaceae	Enterobacter	Enterobacter
WP_128348877.1	Bacteria	Pseudomonadota	Gammaproteobacteria	Enterobacterales	Enterobacteriaceae	Enterobacter	Enterobacter
WP_087878656.1	Bacteria	Pseudomonadota	Gammaproteobacteria	Enterobacterales	Enterobacteriaceae	Enterobacter	Enterobacter
WP_063134978.1	Bacteria	Pseudomonadota	Gammaproteobacteria	Enterobacterales	Enterobacteriaceae	Enterobacter	Enterobacter
WP_207167920.1	Bacteria	Pseudomonadota	Gammaproteobacteria	Enterobacterales	Enterobacteriaceae	Enterobacter	Enterobacter asburiae
WP_208327155.1	Bacteria	Pseudomonadota	Gammaproteobacteria	Enterobacterales	Enterobacteriaceae	Enterobacter	Enterobacter asburiae
WP_249428234.1	Bacteria	Pseudomonadota	Gammaproteobacteria	Enterobacterales	Enterobacteriaceae	Enterobacter	Enterobacter asburiae
WP_249424613.1	Bacteria	Pseudomonadota	Gammaproteobacteria	Enterobacterales	Enterobacteriaceae	Enterobacter	Enterobacter asburiae
WP_233457991.1	Bacteria	Pseudomonadota	Gammaproteobacteria	Enterobacterales	Enterobacteriaceae	Enterobacter	Enterobacter asburiae
WP_248175121.1	Bacteria	Pseudomonadota	Gammaproteobacteria	Enterobacterales	Enterobacteriaceae	Enterobacter	Enterobacter asburiae
WP_047648635.1	Bacteria	Pseudomonadota	Gammaproteobacteria	Enterobacterales	Enterobacteriaceae	Enterobacter	Enterobacter asburiae
WP_202783818.1	Bacteria	Pseudomonadota	Gammaproteobacteria	Enterobacterales	Enterobacteriaceae	Enterobacter	Enterobacter asburiae
WP_196366896.1	Bacteria	Pseudomonadota	Gammaproteobacteria	Enterobacterales	Enterobacteriaceae	Enterobacter	Enterobacter asburiae
WP_249434677.1	Bacteria	Pseudomonadota	Gammaproteobacteria	Enterobacterales	Enterobacteriaceae	Enterobacter	Enterobacter bugandensis
WP_063437865.1	Bacteria	Pseudomonadota	Gammaproteobacteria	Enterobacterales	Enterobacteriaceae	Enterobacter	Enterobacter bugandensis
WP_242588005.1	Bacteria	Pseudomonadota	Gammaproteobacteria	Enterobacterales	Enterobacteriaceae	Enterobacter	Enterobacter bugandensis
WP_250899504.1	Bacteria	Pseudomonadota	Gammaproteobacteria	Enterobacterales	Enterobacteriaceae	Enterobacter	Enterobacter bugandensis
WP_155026251.1	Bacteria	Pseudomonadota	Gammaproteobacteria	Enterobacterales	Enterobacteriaceae	Enterobacter	Enterobacter bugandensis
WP_258151027.1	Bacteria	Pseudomonadota	Gammaproteobacteria	Enterobacterales	Enterobacteriaceae	Enterobacter	Enterobacter bugandensis
WP_233500299.1	Bacteria	Pseudomonadota	Gammaproteobacteria	Enterobacterales	Enterobacteriaceae	Enterobacter	Enterobacter cancerogenus
WP_047723423.1	Bacteria	Pseudomonadota	Gammaproteobacteria	Enterobacterales	Enterobacteriaceae	Enterobacter	Enterobacter chengduensis
WP_254629737.1	Bacteria	Pseudomonadota	Gammaproteobacteria	Enterobacterales	Enterobacteriaceae	Enterobacter	Enterobacter chuandaensis
WP_119917221.1	Bacteria	Pseudomonadota	Gammaproteobacteria	Enterobacterales	Enterobacteriaceae	Enterobacter	Enterobacter chuandaensis
WP_241658135.1	Bacteria	Pseudomonadota	Gammaproteobacteria	Enterobacterales	Enterobacteriaceae	Enterobacter	Enterobacter cloacae
WP_251868366.1	Bacteria	Pseudomonadota	Gammaproteobacteria	Enterobacterales	Enterobacteriaceae	Enterobacter	Enterobacter cloacae
WP_141401602.1	Bacteria	Pseudomonadota	Gammaproteobacteria	Enterobacterales	Enterobacteriaceae	Enterobacter	Enterobacter cloacae
WP_097535834.1	Bacteria	Pseudomonadota	Gammaproteobacteria	Enterobacterales	Enterobacteriaceae	Enterobacter	Enterobacter cloacae
WP_249434604.1	Bacteria	Pseudomonadota	Gammaproteobacteria	Enterobacterales	Enterobacteriaceae	Enterobacter	Enterobacter cloacae
WP_129995149.1	Bacteria	Pseudomonadota	Gammaproteobacteria	Enterobacterales	Enterobacteriaceae	Enterobacter	Enterobacter cloacae
WP_128771955.1	Bacteria	Pseudomonadota	Gammaproteobacteria	Enterobacterales	Enterobacteriaceae	Enterobacter	Enterobacter cloacae
WP_063865259.1	Bacteria	Pseudomonadota	Gammaproteobacteria	Enterobacterales	Enterobacteriaceae	Enterobacter	Enterobacter cloacae
WP_126347513.1	Bacteria	Pseudomonadota	Gammaproteobacteria	Enterobacterales	Enterobacteriaceae	Enterobacter	Enterobacter cloacae
WP_123060755.1	Bacteria	Pseudomonadota	Gammaproteobacteria	Enterobacterales	Enterobacteriaceae	Enterobacter	Enterobacter cloacae
WP_165466062.1	Bacteria	Pseudomonadota	Gammaproteobacteria	Enterobacterales	Enterobacteriaceae	Enterobacter	Enterobacter cloacae
WP_102749780.1	Bacteria	Pseudomonadota	Gammaproteobacteria	Enterobacterales	Enterobacteriaceae	Enterobacter	Enterobacter cloacae
WP_123060820.1	Bacteria	Pseudomonadota	Gammaproteobacteria	Enterobacterales	Enterobacteriaceae	Enterobacter	Enterobacter cloacae
WP_062730029.1	Bacteria	Pseudomonadota	Gammaproteobacteria	Enterobacterales	Enterobacteriaceae	Enterobacter	Enterobacter cloacae
WP_257740118.1	Bacteria	Pseudomonadota	Gammaproteobacteria	Enterobacterales	Enterobacteriaceae	Enterobacter	Enterobacter cloacae
WP_014830133.1	Bacteria	Pseudomonadota	Gammaproteobacteria	Enterobacterales	Enterobacteriaceae	Enterobacter	Enterobacter cloacae
WP_058681601.1	Bacteria	Pseudomonadota	Gammaproteobacteria	Enterobacterales	Enterobacteriaceae	Enterobacter	Enterobacter cloacae
WP_125366328.1	Bacteria	Pseudomonadota	Gammaproteobacteria	Enterobacterales	Enterobacteriaceae	Enterobacter	Enterobacter cloacae
WP_249431377.1	Bacteria	Pseudomonadota	Gammaproteobacteria	Enterobacterales	Enterobacteriaceae	Enterobacter	Enterobacter cloacae
WP_201749281.1	Bacteria	Pseudomonadota	Gammaproteobacteria	Enterobacterales	Enterobacteriaceae	Enterobacter	Enterobacter cloacae
WP_102752500.1	Bacteria	Pseudomonadota	Gammaproteobacteria	Enterobacterales	Enterobacteriaceae	Enterobacter	Enterobacter cloacae
WP_129253196.1	Bacteria	Pseudomonadota	Gammaproteobacteria	Enterobacterales	Enterobacteriaceae	Enterobacter	Enterobacter cloacae
WP_129317644.1	Bacteria	Pseudomonadota	Gammaproteobacteria	Enterobacterales	Enterobacteriaceae	Enterobacter	Enterobacter cloacae
WP_251995775.1	Bacteria	Pseudomonadota	Gammaproteobacteria	Enterobacterales	Enterobacteriaceae	Enterobacter	Enterobacter cloacae
WP_250894604.1	Bacteria	Pseudomonadota	Gammaproteobacteria	Enterobacterales	Enterobacteriaceae	Enterobacter	Enterobacter cloacae
WP_225368368.1	Bacteria	Pseudomonadota	Gammaproteobacteria	Enterobacterales	Enterobacteriaceae	Enterobacter	Enterobacter cloacae
WP_062935004.1	Bacteria	Pseudomonadota	Gammaproteobacteria	Enterobacterales	Enterobacteriaceae	Enterobacter	Enterobacter cloacae
WP_086528306.1	Bacteria	Pseudomonadota	Gammaproteobacteria	Enterobacterales	Enterobacteriaceae	Enterobacter	Enterobacter cloacae
WP_176601415.1	Bacteria	Pseudomonadota	Gammaproteobacteria	Enterobacterales	Enterobacteriaceae	Enterobacter	Enterobacter cloacae
HAZ4814475.1	Bacteria	Pseudomonadota	Gammaproteobacteria	Enterobacterales	Enterobacteriaceae	Enterobacter	Enterobacter cloacae
WP_097540740.1	Bacteria	Pseudomonadota	Gammaproteobacteria	Enterobacterales	Enterobacteriaceae	Enterobacter	Enterobacter cloacae
WP_095453465.1	Bacteria	Pseudomonadota	Gammaproteobacteria	Enterobacterales	Enterobacteriaceae	Enterobacter	Enterobacter cloacae
WP_253698638.1	Bacteria	Pseudomonadota	Gammaproteobacteria	Enterobacterales	Enterobacteriaceae	Enterobacter	Enterobacter cloacae
WP_232944115.1	Bacteria	Pseudomonadota	Gammaproteobacteria	Enterobacterales	Enterobacteriaceae	Enterobacter	Enterobacter cloacae
WP_013095388.1	Bacteria	Pseudomonadota	Gammaproteobacteria	Enterobacterales	Enterobacteriaceae	Enterobacter	Enterobacter cloacae
WP_257627221.1	Bacteria	Pseudomonadota	Gammaproteobacteria	Enterobacterales	Enterobacteriaceae	Enterobacter	Enterobacter cloacae
WP_262817246.1	Bacteria	Pseudomonadota	Gammaproteobacteria	Enterobacterales	Enterobacteriaceae	Enterobacter	Enterobacter cloacae
WP_095455110.1	Bacteria	Pseudomonadota	Gammaproteobacteria	Enterobacterales	Enterobacteriaceae	Enterobacter	Enterobacter cloacae
WP_249426373.1	Bacteria	Pseudomonadota	Gammaproteobacteria	Enterobacterales	Enterobacteriaceae	Enterobacter	Enterobacter cloacae
WP_238518439.1	Bacteria	Pseudomonadota	Gammaproteobacteria	Enterobacterales	Enterobacteriaceae	Enterobacter	Enterobacter cloacae
WP_182919326.1	Bacteria	Pseudomonadota	Gammaproteobacteria	Enterobacterales	Enterobacteriaceae	Enterobacter	Enterobacter cloacae
WP_095452016.1	Bacteria	Pseudomonadota	Gammaproteobacteria	Enterobacterales	Enterobacteriaceae	Enterobacter	Enterobacter cloacae
WP_129361694.1	Bacteria	Pseudomonadota	Gammaproteobacteria	Enterobacterales	Enterobacteriaceae	Enterobacter	Enterobacter cloacae
WP_180251019.1	Bacteria	Pseudomonadota	Gammaproteobacteria	Enterobacterales	Enterobacteriaceae	Enterobacter	Enterobacter cloacae complex
WP_047717253.1	Bacteria	Pseudomonadota	Gammaproteobacteria	Enterobacterales	Enterobacteriaceae	Enterobacter	Enterobacter cloacae complex
WP_072250728.1	Bacteria	Pseudomonadota	Gammaproteobacteria	Enterobacterales	Enterobacteriaceae	Enterobacter	Enterobacter cloacae complex
WP_059385954.1	Bacteria	Pseudomonadota	Gammaproteobacteria	Enterobacterales	Enterobacteriaceae	Enterobacter	Enterobacter cloacae complex
WP_223862682.1	Bacteria	Pseudomonadota	Gammaproteobacteria	Enterobacterales	Enterobacteriaceae	Enterobacter	Enterobacter cloacae complex
WP_058672484.1	Bacteria	Pseudomonadota	Gammaproteobacteria	Enterobacterales	Enterobacteriaceae	Enterobacter	Enterobacter cloacae complex
WP_048967405.1	Bacteria	Pseudomonadota	Gammaproteobacteria	Enterobacterales	Enterobacteriaceae	Enterobacter	Enterobacter cloacae complex
WP_023323957.1	Bacteria	Pseudomonadota	Gammaproteobacteria	Enterobacterales	Enterobacteriaceae	Enterobacter	Enterobacter cloacae complex
WP_050871009.1	Bacteria	Pseudomonadota	Gammaproteobacteria	Enterobacterales	Enterobacteriaceae	Enterobacter	Enterobacter cloacae complex
WP_048206591.1	Bacteria	Pseudomonadota	Gammaproteobacteria	Enterobacterales	Enterobacteriaceae	Enterobacter	Enterobacter cloacae complex
WP_227010966.1	Bacteria	Pseudomonadota	Gammaproteobacteria	Enterobacterales	Enterobacteriaceae	Enterobacter	Enterobacter cloacae complex
WP_045910963.1	Bacteria	Pseudomonadota	Gammaproteobacteria	Enterobacterales	Enterobacteriaceae	Enterobacter	Enterobacter cloacae complex
WP_206227633.1	Bacteria	Pseudomonadota	Gammaproteobacteria	Enterobacterales	Enterobacteriaceae	Enterobacter	Enterobacter cloacae complex
WP_087924341.1	Bacteria	Pseudomonadota	Gammaproteobacteria	Enterobacterales	Enterobacteriaceae	Enterobacter	Enterobacter cloacae complex
WP_063843840.1	Bacteria	Pseudomonadota	Gammaproteobacteria	Enterobacterales	Enterobacteriaceae	Enterobacter	Enterobacter cloacae complex
WP_048218343.1	Bacteria	Pseudomonadota	Gammaproteobacteria	Enterobacterales	Enterobacteriaceae	Enterobacter	Enterobacter cloacae complex
WP_017694460.1	Bacteria	Pseudomonadota	Gammaproteobacteria	Enterobacterales	Enterobacteriaceae	Enterobacter	Enterobacter cloacae complex
WP_023303002.1	Bacteria	Pseudomonadota	Gammaproteobacteria	Enterobacterales	Enterobacteriaceae	Enterobacter	Enterobacter cloacae complex
WP_059294868.1	Bacteria	Pseudomonadota	Gammaproteobacteria	Enterobacterales	Enterobacteriaceae	Enterobacter	Enterobacter cloacae complex
WP_202406278.1	Bacteria	Pseudomonadota	Gammaproteobacteria	Enterobacterales	Enterobacteriaceae	Enterobacter	Enterobacter cloacae complex
WP_017692853.1	Bacteria	Pseudomonadota	Gammaproteobacteria	Enterobacterales	Enterobacteriaceae	Enterobacter	Enterobacter cloacae complex
WP_048228996.1	Bacteria	Pseudomonadota	Gammaproteobacteria	Enterobacterales	Enterobacteriaceae	Enterobacter	Enterobacter cloacae complex
WP_032659954.1	Bacteria	Pseudomonadota	Gammaproteobacteria	Enterobacterales	Enterobacteriaceae	Enterobacter	Enterobacter cloacae complex
WP_045339581.1	Bacteria	Pseudomonadota	Gammaproteobacteria	Enterobacterales	Enterobacteriaceae	Enterobacter	Enterobacter cloacae complex
WP_032634244.1	Bacteria	Pseudomonadota	Gammaproteobacteria	Enterobacterales	Enterobacteriaceae	Enterobacter	Enterobacter cloacae complex
WP_048966541.1	Bacteria	Pseudomonadota	Gammaproteobacteria	Enterobacterales	Enterobacteriaceae	Enterobacter	Enterobacter cloacae complex
WP_047721956.1	Bacteria	Pseudomonadota	Gammaproteobacteria	Enterobacterales	Enterobacteriaceae	Enterobacter	Enterobacter cloacae complex
WP_110973711.1	Bacteria	Pseudomonadota	Gammaproteobacteria	Enterobacterales	Enterobacteriaceae	Enterobacter	Enterobacter cloacae complex
WP_226860778.1	Bacteria	Pseudomonadota	Gammaproteobacteria	Enterobacterales	Enterobacteriaceae	Enterobacter	Enterobacter cloacae complex
WP_045614802.1	Bacteria	Pseudomonadota	Gammaproteobacteria	Enterobacterales	Enterobacteriaceae	Enterobacter	Enterobacter cloacae complex
WP_044597377.1	Bacteria	Pseudomonadota	Gammaproteobacteria	Enterobacterales	Enterobacteriaceae	Enterobacter	Enterobacter cloacae complex
WP_242527823.1	Bacteria	Pseudomonadota	Gammaproteobacteria	Enterobacterales	Enterobacteriaceae	Enterobacter	Enterobacter cloacae complex
WP_225368452.1	Bacteria	Pseudomonadota	Gammaproteobacteria	Enterobacterales	Enterobacteriaceae	Enterobacter	Enterobacter cloacae complex
WP_226868995.1	Bacteria	Pseudomonadota	Gammaproteobacteria	Enterobacterales	Enterobacteriaceae	Enterobacter	Enterobacter cloacae complex
WP_038421041.1	Bacteria	Pseudomonadota	Gammaproteobacteria	Enterobacterales	Enterobacteriaceae	Enterobacter	Enterobacter cloacae complex
WP_059364255.1	Bacteria	Pseudomonadota	Gammaproteobacteria	Enterobacterales	Enterobacteriaceae	Enterobacter	Enterobacter cloacae complex
WP_063841624.1	Bacteria	Pseudomonadota	Gammaproteobacteria	Enterobacterales	Enterobacteriaceae	Enterobacter	Enterobacter cloacae complex
WP_233165499.1	Bacteria	Pseudomonadota	Gammaproteobacteria	Enterobacterales	Enterobacteriaceae	Enterobacter	Enterobacter cloacae complex
WP_226874454.1	Bacteria	Pseudomonadota	Gammaproteobacteria	Enterobacterales	Enterobacteriaceae	Enterobacter	Enterobacter cloacae complex
WP_047721530.1	Bacteria	Pseudomonadota	Gammaproteobacteria	Enterobacterales	Enterobacteriaceae	Enterobacter	Enterobacter cloacae complex
WP_039024501.1	Bacteria	Pseudomonadota	Gammaproteobacteria	Enterobacterales	Enterobacteriaceae	Enterobacter	Enterobacter cloacae complex
WP_112018027.1	Bacteria	Pseudomonadota	Gammaproteobacteria	Enterobacterales	Enterobacteriaceae	Enterobacter	Enterobacter cloacae complex
WP_063160809.1	Bacteria	Pseudomonadota	Gammaproteobacteria	Enterobacterales	Enterobacteriaceae	Enterobacter	Enterobacter cloacae complex
WP_048229227.1	Bacteria	Pseudomonadota	Gammaproteobacteria	Enterobacterales	Enterobacteriaceae	Enterobacter	Enterobacter cloacae complex
WP_059291257.1	Bacteria	Pseudomonadota	Gammaproteobacteria	Enterobacterales	Enterobacteriaceae	Enterobacter	Enterobacter cloacae complex
WP_063924027.1	Bacteria	Pseudomonadota	Gammaproteobacteria	Enterobacterales	Enterobacteriaceae	Enterobacter	Enterobacter cloacae complex
WP_063425560.1	Bacteria	Pseudomonadota	Gammaproteobacteria	Enterobacterales	Enterobacteriaceae	Enterobacter	Enterobacter cloacae complex
WP_129346040.1	Bacteria	Pseudomonadota	Gammaproteobacteria	Enterobacterales	Enterobacteriaceae	Enterobacter	Enterobacter cloacae complex
WP_106503419.1	Bacteria	Pseudomonadota	Gammaproteobacteria	Enterobacterales	Enterobacteriaceae	Enterobacter	Enterobacter cloacae complex sp. FDA-CDC-AR_0132
WP_226848254.1	Bacteria	Pseudomonadota	Gammaproteobacteria	Enterobacterales	Enterobacteriaceae	Enterobacter	Enterobacter cloacae complex sp. P15RS
WP_226840875.1	Bacteria	Pseudomonadota	Gammaproteobacteria	Enterobacterales	Enterobacteriaceae	Enterobacter	Enterobacter cloacae complex sp. P22RS
WP_227415151.1	Bacteria	Pseudomonadota	Gammaproteobacteria	Enterobacterales	Enterobacteriaceae	Enterobacter	Enterobacter cloacae complex sp. P24RS
WP_255513041.1	Bacteria	Pseudomonadota	Gammaproteobacteria	Enterobacterales	Enterobacteriaceae	Enterobacter	Enterobacter cloacae complex sp. P31C
WP_063451755.1	Bacteria	Pseudomonadota	Gammaproteobacteria	Enterobacterales	Enterobacteriaceae	Enterobacter	Enterobacter genomosp. S
WP_059509302.1	Bacteria	Pseudomonadota	Gammaproteobacteria	Enterobacterales	Enterobacteriaceae	Enterobacter	Enterobacter hormaechei
WP_180251061.1	Bacteria	Pseudomonadota	Gammaproteobacteria	Enterobacterales	Enterobacteriaceae	Enterobacter	Enterobacter hormaechei
WP_126514536.1	Bacteria	Pseudomonadota	Gammaproteobacteria	Enterobacterales	Enterobacteriaceae	Enterobacter	Enterobacter hormaechei
WP_059290456.1	Bacteria	Pseudomonadota	Gammaproteobacteria	Enterobacterales	Enterobacteriaceae	Enterobacter	Enterobacter hormaechei
WP_059290513.1	Bacteria	Pseudomonadota	Gammaproteobacteria	Enterobacterales	Enterobacteriaceae	Enterobacter	Enterobacter hormaechei
WP_180251039.1	Bacteria	Pseudomonadota	Gammaproteobacteria	Enterobacterales	Enterobacteriaceae	Enterobacter	Enterobacter hormaechei
WP_213842479.1	Bacteria	Pseudomonadota	Gammaproteobacteria	Enterobacterales	Enterobacteriaceae	Enterobacter	Enterobacter hormaechei
WP_257188602.1	Bacteria	Pseudomonadota	Gammaproteobacteria	Enterobacterales	Enterobacteriaceae	Enterobacter	Enterobacter hormaechei
WP_065189921.1	Bacteria	Pseudomonadota	Gammaproteobacteria	Enterobacterales	Enterobacteriaceae	Enterobacter	Enterobacter hormaechei
WP_059295930.1	Bacteria	Pseudomonadota	Gammaproteobacteria	Enterobacterales	Enterobacteriaceae	Enterobacter	Enterobacter hormaechei
WP_250128604.1	Bacteria	Pseudomonadota	Gammaproteobacteria	Enterobacterales	Enterobacteriaceae	Enterobacter	Enterobacter hormaechei
WP_225561433.1	Bacteria	Pseudomonadota	Gammaproteobacteria	Enterobacterales	Enterobacteriaceae	Enterobacter	Enterobacter hormaechei
WP_240132944.1	Bacteria	Pseudomonadota	Gammaproteobacteria	Enterobacterales	Enterobacteriaceae	Enterobacter	Enterobacter hormaechei
WP_065189903.1	Bacteria	Pseudomonadota	Gammaproteobacteria	Enterobacterales	Enterobacteriaceae	Enterobacter	Enterobacter hormaechei
WP_099543308.1	Bacteria	Pseudomonadota	Gammaproteobacteria	Enterobacterales	Enterobacteriaceae	Enterobacter	Enterobacter hormaechei
WP_234942252.1	Bacteria	Pseudomonadota	Gammaproteobacteria	Enterobacterales	Enterobacteriaceae	Enterobacter	Enterobacter hormaechei
WP_176602928.1	Bacteria	Pseudomonadota	Gammaproteobacteria	Enterobacterales	Enterobacteriaceae	Enterobacter	Enterobacter hormaechei
WP_259283131.1	Bacteria	Pseudomonadota	Gammaproteobacteria	Enterobacterales	Enterobacteriaceae	Enterobacter	Enterobacter hormaechei
WP_096946548.1	Bacteria	Pseudomonadota	Gammaproteobacteria	Enterobacterales	Enterobacteriaceae	Enterobacter	Enterobacter hormaechei
WP_239105657.1	Bacteria	Pseudomonadota	Gammaproteobacteria	Enterobacterales	Enterobacteriaceae	Enterobacter	Enterobacter hormaechei
WP_063864462.1	Bacteria	Pseudomonadota	Gammaproteobacteria	Enterobacterales	Enterobacteriaceae	Enterobacter	Enterobacter hormaechei
WP_230858110.1	Bacteria	Pseudomonadota	Gammaproteobacteria	Enterobacterales	Enterobacteriaceae	Enterobacter	Enterobacter hormaechei
WP_063251092.1	Bacteria	Pseudomonadota	Gammaproteobacteria	Enterobacterales	Enterobacteriaceae	Enterobacter	Enterobacter hormaechei
WP_148740119.1	Bacteria	Pseudomonadota	Gammaproteobacteria	Enterobacterales	Enterobacteriaceae	Enterobacter	Enterobacter hormaechei
WP_233171406.1	Bacteria	Pseudomonadota	Gammaproteobacteria	Enterobacterales	Enterobacteriaceae	Enterobacter	Enterobacter hormaechei
WP_250023446.1	Bacteria	Pseudomonadota	Gammaproteobacteria	Enterobacterales	Enterobacteriaceae	Enterobacter	Enterobacter hormaechei
WP_057060023.1	Bacteria	Pseudomonadota	Gammaproteobacteria	Enterobacterales	Enterobacteriaceae	Enterobacter	Enterobacter hormaechei
WP_198922792.1	Bacteria	Pseudomonadota	Gammaproteobacteria	Enterobacterales	Enterobacteriaceae	Enterobacter	Enterobacter hormaechei
WP_180255505.1	Bacteria	Pseudomonadota	Gammaproteobacteria	Enterobacterales	Enterobacteriaceae	Enterobacter	Enterobacter hormaechei
WP_249742412.1	Bacteria	Pseudomonadota	Gammaproteobacteria	Enterobacterales	Enterobacteriaceae	Enterobacter	Enterobacter hormaechei
WP_225561481.1	Bacteria	Pseudomonadota	Gammaproteobacteria	Enterobacterales	Enterobacteriaceae	Enterobacter	Enterobacter hormaechei
WP_063849412.1	Bacteria	Pseudomonadota	Gammaproteobacteria	Enterobacterales	Enterobacteriaceae	Enterobacter	Enterobacter hormaechei
WP_086626571.1	Bacteria	Pseudomonadota	Gammaproteobacteria	Enterobacterales	Enterobacteriaceae	Enterobacter	Enterobacter hormaechei
WP_163334788.1	Bacteria	Pseudomonadota	Gammaproteobacteria	Enterobacterales	Enterobacteriaceae	Enterobacter	Enterobacter hormaechei
WP_180256510.1	Bacteria	Pseudomonadota	Gammaproteobacteria	Enterobacterales	Enterobacteriaceae	Enterobacter	Enterobacter hormaechei
WP_238406998.1	Bacteria	Pseudomonadota	Gammaproteobacteria	Enterobacterales	Enterobacteriaceae	Enterobacter	Enterobacter hormaechei
WP_249743182.1	Bacteria	Pseudomonadota	Gammaproteobacteria	Enterobacterales	Enterobacteriaceae	Enterobacter	Enterobacter hormaechei
WP_058686573.1	Bacteria	Pseudomonadota	Gammaproteobacteria	Enterobacterales	Enterobacteriaceae	Enterobacter	Enterobacter hormaechei
WP_198922670.1	Bacteria	Pseudomonadota	Gammaproteobacteria	Enterobacterales	Enterobacteriaceae	Enterobacter	Enterobacter hormaechei
WP_121909144.1	Bacteria	Pseudomonadota	Gammaproteobacteria	Enterobacterales	Enterobacteriaceae	Enterobacter	Enterobacter hormaechei
WP_234451578.1	Bacteria	Pseudomonadota	Gammaproteobacteria	Enterobacterales	Enterobacteriaceae	Enterobacter	Enterobacter hormaechei
WP_154849706.1	Bacteria	Pseudomonadota	Gammaproteobacteria	Enterobacterales	Enterobacteriaceae	Enterobacter	Enterobacter hormaechei
WP_058689504.1	Bacteria	Pseudomonadota	Gammaproteobacteria	Enterobacterales	Enterobacteriaceae	Enterobacter	Enterobacter hormaechei
WP_205913688.1	Bacteria	Pseudomonadota	Gammaproteobacteria	Enterobacterales	Enterobacteriaceae	Enterobacter	Enterobacter hormaechei
WP_047737308.1	Bacteria	Pseudomonadota	Gammaproteobacteria	Enterobacterales	Enterobacteriaceae	Enterobacter	Enterobacter hormaechei
WP_045347491.1	Bacteria	Pseudomonadota	Gammaproteobacteria	Enterobacterales	Enterobacteriaceae	Enterobacter	Enterobacter hormaechei
WP_063933803.1	Bacteria	Pseudomonadota	Gammaproteobacteria	Enterobacterales	Enterobacteriaceae	Enterobacter	Enterobacter hormaechei
WP_236316511.1	Bacteria	Pseudomonadota	Gammaproteobacteria	Enterobacterales	Enterobacteriaceae	Enterobacter	Enterobacter hormaechei
WP_063844959.1	Bacteria	Pseudomonadota	Gammaproteobacteria	Enterobacterales	Enterobacteriaceae	Enterobacter	Enterobacter hormaechei
WP_252814270.1	Bacteria	Pseudomonadota	Gammaproteobacteria	Enterobacterales	Enterobacteriaceae	Enterobacter	Enterobacter hormaechei
WP_258320203.1	Bacteria	Pseudomonadota	Gammaproteobacteria	Enterobacterales	Enterobacteriaceae	Enterobacter	Enterobacter hormaechei
WP_063158125.1	Bacteria	Pseudomonadota	Gammaproteobacteria	Enterobacterales	Enterobacteriaceae	Enterobacter	Enterobacter hormaechei
WP_063978768.1	Bacteria	Pseudomonadota	Gammaproteobacteria	Enterobacterales	Enterobacteriaceae	Enterobacter	Enterobacter hormaechei
WP_111976188.1	Bacteria	Pseudomonadota	Gammaproteobacteria	Enterobacterales	Enterobacteriaceae	Enterobacter	Enterobacter hormaechei
WP_198920827.1	Bacteria	Pseudomonadota	Gammaproteobacteria	Enterobacterales	Enterobacteriaceae	Enterobacter	Enterobacter hormaechei
WP_253161933.1	Bacteria	Pseudomonadota	Gammaproteobacteria	Enterobacterales	Enterobacteriaceae	Enterobacter	Enterobacter hormaechei
WP_047721916.1	Bacteria	Pseudomonadota	Gammaproteobacteria	Enterobacterales	Enterobacteriaceae	Enterobacter	Enterobacter hormaechei
WP_233157032.1	Bacteria	Pseudomonadota	Gammaproteobacteria	Enterobacterales	Enterobacteriaceae	Enterobacter	Enterobacter hormaechei
WP_233167274.1	Bacteria	Pseudomonadota	Gammaproteobacteria	Enterobacterales	Enterobacteriaceae	Enterobacter	Enterobacter hormaechei
WP_233171322.1	Bacteria	Pseudomonadota	Gammaproteobacteria	Enterobacterales	Enterobacteriaceae	Enterobacter	Enterobacter hormaechei
WP_234423063.1	Bacteria	Pseudomonadota	Gammaproteobacteria	Enterobacterales	Enterobacteriaceae	Enterobacter	Enterobacter hormaechei
WP_059452809.1	Bacteria	Pseudomonadota	Gammaproteobacteria	Enterobacterales	Enterobacteriaceae	Enterobacter	Enterobacter hormaechei
WP_062934054.1	Bacteria	Pseudomonadota	Gammaproteobacteria	Enterobacterales	Enterobacteriaceae	Enterobacter	Enterobacter hormaechei
WP_241099242.1	Bacteria	Pseudomonadota	Gammaproteobacteria	Enterobacterales	Enterobacteriaceae	Enterobacter	Enterobacter hormaechei
WP_065189150.1	Bacteria	Pseudomonadota	Gammaproteobacteria	Enterobacterales	Enterobacteriaceae	Enterobacter	Enterobacter hormaechei
WP_202402981.1	Bacteria	Pseudomonadota	Gammaproteobacteria	Enterobacterales	Enterobacteriaceae	Enterobacter	Enterobacter hormaechei
WP_258319341.1	Bacteria	Pseudomonadota	Gammaproteobacteria	Enterobacterales	Enterobacteriaceae	Enterobacter	Enterobacter hormaechei
WP_065189151.1	Bacteria	Pseudomonadota	Gammaproteobacteria	Enterobacterales	Enterobacteriaceae	Enterobacter	Enterobacter hormaechei
WP_198922821.1	Bacteria	Pseudomonadota	Gammaproteobacteria	Enterobacterales	Enterobacteriaceae	Enterobacter	Enterobacter hormaechei
WP_049017520.1	Bacteria	Pseudomonadota	Gammaproteobacteria	Enterobacterales	Enterobacteriaceae	Enterobacter	Enterobacter hormaechei
WP_198924471.1	Bacteria	Pseudomonadota	Gammaproteobacteria	Enterobacterales	Enterobacteriaceae	Enterobacter	Enterobacter hormaechei
WP_072139585.1	Bacteria	Pseudomonadota	Gammaproteobacteria	Enterobacterales	Enterobacteriaceae	Enterobacter	Enterobacter hormaechei
WP_045344414.1	Bacteria	Pseudomonadota	Gammaproteobacteria	Enterobacterales	Enterobacteriaceae	Enterobacter	Enterobacter hormaechei
WP_180251283.1	Bacteria	Pseudomonadota	Gammaproteobacteria	Enterobacterales	Enterobacteriaceae	Enterobacter	Enterobacter hormaechei
WP_261784882.1	Bacteria	Pseudomonadota	Gammaproteobacteria	Enterobacterales	Enterobacteriaceae	Enterobacter	Enterobacter hormaechei
WP_058687297.1	Bacteria	Pseudomonadota	Gammaproteobacteria	Enterobacterales	Enterobacteriaceae	Enterobacter	Enterobacter hormaechei
WP_259429711.1	Bacteria	Pseudomonadota	Gammaproteobacteria	Enterobacterales	Enterobacteriaceae	Enterobacter	Enterobacter hormaechei
WP_032667157.1	Bacteria	Pseudomonadota	Gammaproteobacteria	Enterobacterales	Enterobacteriaceae	Enterobacter	Enterobacter hormaechei
WP_247607271.1	Bacteria	Pseudomonadota	Gammaproteobacteria	Enterobacterales	Enterobacteriaceae	Enterobacter	Enterobacter hormaechei
WP_131492482.1	Bacteria	Pseudomonadota	Gammaproteobacteria	Enterobacterales	Enterobacteriaceae	Enterobacter	Enterobacter hormaechei
WP_165747190.1	Bacteria	Pseudomonadota	Gammaproteobacteria	Enterobacterales	Enterobacteriaceae	Enterobacter	Enterobacter hormaechei
WP_233158507.1	Bacteria	Pseudomonadota	Gammaproteobacteria	Enterobacterales	Enterobacteriaceae	Enterobacter	Enterobacter hormaechei
WP_047355252.1	Bacteria	Pseudomonadota	Gammaproteobacteria	Enterobacterales	Enterobacteriaceae	Enterobacter	Enterobacter hormaechei
WP_252061462.1	Bacteria	Pseudomonadota	Gammaproteobacteria	Enterobacterales	Enterobacteriaceae	Enterobacter	Enterobacter hormaechei
WP_198923149.1	Bacteria	Pseudomonadota	Gammaproteobacteria	Enterobacterales	Enterobacteriaceae	Enterobacter	Enterobacter hormaechei
WP_234451092.1	Bacteria	Pseudomonadota	Gammaproteobacteria	Enterobacterales	Enterobacteriaceae	Enterobacter	Enterobacter hormaechei
WP_099543405.1	Bacteria	Pseudomonadota	Gammaproteobacteria	Enterobacterales	Enterobacteriaceae	Enterobacter	Enterobacter hormaechei
WP_234943276.1	Bacteria	Pseudomonadota	Gammaproteobacteria	Enterobacterales	Enterobacteriaceae	Enterobacter	Enterobacter hormaechei
WP_210911752.1	Bacteria	Pseudomonadota	Gammaproteobacteria	Enterobacterales	Enterobacteriaceae	Enterobacter	Enterobacter hormaechei
WP_023304272.1	Bacteria	Pseudomonadota	Gammaproteobacteria	Enterobacterales	Enterobacteriaceae	Enterobacter	Enterobacter hormaechei
WP_214595437.1	Bacteria	Pseudomonadota	Gammaproteobacteria	Enterobacterales	Enterobacteriaceae	Enterobacter	Enterobacter hormaechei
WP_059288320.1	Bacteria	Pseudomonadota	Gammaproteobacteria	Enterobacterales	Enterobacteriaceae	Enterobacter	Enterobacter hormaechei
WP_180241452.1	Bacteria	Pseudomonadota	Gammaproteobacteria	Enterobacterales	Enterobacteriaceae	Enterobacter	Enterobacter hormaechei
WP_023298410.1	Bacteria	Pseudomonadota	Gammaproteobacteria	Enterobacterales	Enterobacteriaceae	Enterobacter	Enterobacter hormaechei
WP_063961089.1	Bacteria	Pseudomonadota	Gammaproteobacteria	Enterobacterales	Enterobacteriaceae	Enterobacter	Enterobacter hormaechei
WP_197620620.1	Bacteria	Pseudomonadota	Gammaproteobacteria	Enterobacterales	Enterobacteriaceae	Enterobacter	Enterobacter hormaechei
WP_174402200.1	Bacteria	Pseudomonadota	Gammaproteobacteria	Enterobacterales	Enterobacteriaceae	Enterobacter	Enterobacter hormaechei
WP_121478681.1	Bacteria	Pseudomonadota	Gammaproteobacteria	Enterobacterales	Enterobacteriaceae	Enterobacter	Enterobacter hormaechei
WP_059453220.1	Bacteria	Pseudomonadota	Gammaproteobacteria	Enterobacterales	Enterobacteriaceae	Enterobacter	Enterobacter hormaechei
WP_126313374.1	Bacteria	Pseudomonadota	Gammaproteobacteria	Enterobacterales	Enterobacteriaceae	Enterobacter	Enterobacter hormaechei
WP_228099903.1	Bacteria	Pseudomonadota	Gammaproteobacteria	Enterobacterales	Enterobacteriaceae	Enterobacter	Enterobacter hormaechei
WP_198922800.1	Bacteria	Pseudomonadota	Gammaproteobacteria	Enterobacterales	Enterobacteriaceae	Enterobacter	Enterobacter hormaechei
WP_261666060.1	Bacteria	Pseudomonadota	Gammaproteobacteria	Enterobacterales	Enterobacteriaceae	Enterobacter	Enterobacter hormaechei
WP_235168002.1	Bacteria	Pseudomonadota	Gammaproteobacteria	Enterobacterales	Enterobacteriaceae	Enterobacter	Enterobacter hormaechei
WP_226860990.1	Bacteria	Pseudomonadota	Gammaproteobacteria	Enterobacterales	Enterobacteriaceae	Enterobacter	Enterobacter hormaechei
WP_176601453.1	Bacteria	Pseudomonadota	Gammaproteobacteria	Enterobacterales	Enterobacteriaceae	Enterobacter	Enterobacter hormaechei
WP_241262217.1	Bacteria	Pseudomonadota	Gammaproteobacteria	Enterobacterales	Enterobacteriaceae	Enterobacter	Enterobacter hormaechei
WP_198922715.1	Bacteria	Pseudomonadota	Gammaproteobacteria	Enterobacterales	Enterobacteriaceae	Enterobacter	Enterobacter hormaechei
WP_121909101.1	Bacteria	Pseudomonadota	Gammaproteobacteria	Enterobacterales	Enterobacteriaceae	Enterobacter	Enterobacter hormaechei
WP_202551814.1	Bacteria	Pseudomonadota	Gammaproteobacteria	Enterobacterales	Enterobacteriaceae	Enterobacter	Enterobacter hormaechei
WP_086626609.1	Bacteria	Pseudomonadota	Gammaproteobacteria	Enterobacterales	Enterobacteriaceae	Enterobacter	Enterobacter hormaechei
WP_202402053.1	Bacteria	Pseudomonadota	Gammaproteobacteria	Enterobacterales	Enterobacteriaceae	Enterobacter	Enterobacter hormaechei
WP_063436850.1	Bacteria	Pseudomonadota	Gammaproteobacteria	Enterobacterales	Enterobacteriaceae	Enterobacter	Enterobacter hormaechei
WP_208947327.1	Bacteria	Pseudomonadota	Gammaproteobacteria	Enterobacterales	Enterobacteriaceae	Enterobacter	Enterobacter hormaechei
WP_213376928.1	Bacteria	Pseudomonadota	Gammaproteobacteria	Enterobacterales	Enterobacteriaceae	Enterobacter	Enterobacter hormaechei
WP_196353598.1	Bacteria	Pseudomonadota	Gammaproteobacteria	Enterobacterales	Enterobacteriaceae	Enterobacter	Enterobacter hormaechei
KAB2528394.1	Bacteria	Pseudomonadota	Gammaproteobacteria	Enterobacterales	Enterobacteriaceae	Enterobacter	Enterobacter hormaechei
WP_180252878.1	Bacteria	Pseudomonadota	Gammaproteobacteria	Enterobacterales	Enterobacteriaceae	Enterobacter	Enterobacter hormaechei
WP_226868991.1	Bacteria	Pseudomonadota	Gammaproteobacteria	Enterobacterales	Enterobacteriaceae	Enterobacter	Enterobacter hormaechei
WP_261784415.1	Bacteria	Pseudomonadota	Gammaproteobacteria	Enterobacterales	Enterobacteriaceae	Enterobacter	Enterobacter hormaechei
WP_150320533.1	Bacteria	Pseudomonadota	Gammaproteobacteria	Enterobacterales	Enterobacteriaceae	Enterobacter	Enterobacter hormaechei
WP_063921780.1	Bacteria	Pseudomonadota	Gammaproteobacteria	Enterobacterales	Enterobacteriaceae	Enterobacter	Enterobacter hormaechei
WP_058685979.1	Bacteria	Pseudomonadota	Gammaproteobacteria	Enterobacterales	Enterobacteriaceae	Enterobacter	Enterobacter hormaechei
WP_126296902.1	Bacteria	Pseudomonadota	Gammaproteobacteria	Enterobacterales	Enterobacteriaceae	Enterobacter	Enterobacter hormaechei
WP_061855986.1	Bacteria	Pseudomonadota	Gammaproteobacteria	Enterobacterales	Enterobacteriaceae	Enterobacter	Enterobacter hormaechei
WP_126502491.1	Bacteria	Pseudomonadota	Gammaproteobacteria	Enterobacterales	Enterobacteriaceae	Enterobacter	Enterobacter hormaechei
WP_233157049.1	Bacteria	Pseudomonadota	Gammaproteobacteria	Enterobacterales	Enterobacteriaceae	Enterobacter	Enterobacter hormaechei
WP_069597625.1	Bacteria	Pseudomonadota	Gammaproteobacteria	Enterobacterales	Enterobacteriaceae	Enterobacter	Enterobacter hormaechei
WP_198926162.1	Bacteria	Pseudomonadota	Gammaproteobacteria	Enterobacterales	Enterobacteriaceae	Enterobacter	Enterobacter hormaechei
WP_165729642.1	Bacteria	Pseudomonadota	Gammaproteobacteria	Enterobacterales	Enterobacteriaceae	Enterobacter	Enterobacter hormaechei
WP_150318043.1	Bacteria	Pseudomonadota	Gammaproteobacteria	Enterobacterales	Enterobacteriaceae	Enterobacter	Enterobacter hormaechei
WP_047720265.1	Bacteria	Pseudomonadota	Gammaproteobacteria	Enterobacterales	Enterobacteriaceae	Enterobacter	Enterobacter hormaechei
WP_163378540.1	Bacteria	Pseudomonadota	Gammaproteobacteria	Enterobacterales	Enterobacteriaceae	Enterobacter	Enterobacter hormaechei
WP_063255782.1	Bacteria	Pseudomonadota	Gammaproteobacteria	Enterobacterales	Enterobacteriaceae	Enterobacter	Enterobacter hormaechei
WP_234451115.1	Bacteria	Pseudomonadota	Gammaproteobacteria	Enterobacterales	Enterobacteriaceae	Enterobacter	Enterobacter hormaechei
WP_153647956.1	Bacteria	Pseudomonadota	Gammaproteobacteria	Enterobacterales	Enterobacteriaceae	Enterobacter	Enterobacter hormaechei
WP_198924467.1	Bacteria	Pseudomonadota	Gammaproteobacteria	Enterobacterales	Enterobacteriaceae	Enterobacter	Enterobacter hormaechei
WP_126340313.1	Bacteria	Pseudomonadota	Gammaproteobacteria	Enterobacterales	Enterobacteriaceae	Enterobacter	Enterobacter hormaechei
WP_058687407.1	Bacteria	Pseudomonadota	Gammaproteobacteria	Enterobacterales	Enterobacteriaceae	Enterobacter	Enterobacter hormaechei
WP_075606969.1	Bacteria	Pseudomonadota	Gammaproteobacteria	Enterobacterales	Enterobacteriaceae	Enterobacter	Enterobacter hormaechei
WP_256633904.1	Bacteria	Pseudomonadota	Gammaproteobacteria	Enterobacterales	Enterobacteriaceae	Enterobacter	Enterobacter hormaechei
WP_126493390.1	Bacteria	Pseudomonadota	Gammaproteobacteria	Enterobacterales	Enterobacteriaceae	Enterobacter	Enterobacter hormaechei
WP_264567310.1	Bacteria	Pseudomonadota	Gammaproteobacteria	Enterobacterales	Enterobacteriaceae	Enterobacter	Enterobacter hormaechei
WP_216674604.1	Bacteria	Pseudomonadota	Gammaproteobacteria	Enterobacterales	Enterobacteriaceae	Enterobacter	Enterobacter hormaechei
WP_202402097.1	Bacteria	Pseudomonadota	Gammaproteobacteria	Enterobacterales	Enterobacteriaceae	Enterobacter	Enterobacter hormaechei
WP_063945155.1	Bacteria	Pseudomonadota	Gammaproteobacteria	Enterobacterales	Enterobacteriaceae	Enterobacter	Enterobacter hormaechei
WP_259283094.1	Bacteria	Pseudomonadota	Gammaproteobacteria	Enterobacterales	Enterobacteriaceae	Enterobacter	Enterobacter hormaechei
WP_176601547.1	Bacteria	Pseudomonadota	Gammaproteobacteria	Enterobacterales	Enterobacteriaceae	Enterobacter	Enterobacter hormaechei
WP_063163335.1	Bacteria	Pseudomonadota	Gammaproteobacteria	Enterobacterales	Enterobacteriaceae	Enterobacter	Enterobacter hormaechei
WP_180242161.1	Bacteria	Pseudomonadota	Gammaproteobacteria	Enterobacterales	Enterobacteriaceae	Enterobacter	Enterobacter hormaechei
WP_063401753.1	Bacteria	Pseudomonadota	Gammaproteobacteria	Enterobacterales	Enterobacteriaceae	Enterobacter	Enterobacter hormaechei
WP_063162844.1	Bacteria	Pseudomonadota	Gammaproteobacteria	Enterobacterales	Enterobacteriaceae	Enterobacter	Enterobacter hormaechei
WP_086523979.1	Bacteria	Pseudomonadota	Gammaproteobacteria	Enterobacterales	Enterobacteriaceae	Enterobacter	Enterobacter hormaechei
WP_228483671.1	Bacteria	Pseudomonadota	Gammaproteobacteria	Enterobacterales	Enterobacteriaceae	Enterobacter	Enterobacter hormaechei
WP_254872824.1	Bacteria	Pseudomonadota	Gammaproteobacteria	Enterobacterales	Enterobacteriaceae	Enterobacter	Enterobacter hormaechei
WP_228041925.1	Bacteria	Pseudomonadota	Gammaproteobacteria	Enterobacterales	Enterobacteriaceae	Enterobacter	Enterobacter hormaechei
WP_163279564.1	Bacteria	Pseudomonadota	Gammaproteobacteria	Enterobacterales	Enterobacteriaceae	Enterobacter	Enterobacter hormaechei
WP_180257309.1	Bacteria	Pseudomonadota	Gammaproteobacteria	Enterobacterales	Enterobacteriaceae	Enterobacter	Enterobacter hormaechei
WP_247609193.1	Bacteria	Pseudomonadota	Gammaproteobacteria	Enterobacterales	Enterobacteriaceae	Enterobacter	Enterobacter hormaechei
WP_176602880.1	Bacteria	Pseudomonadota	Gammaproteobacteria	Enterobacterales	Enterobacteriaceae	Enterobacter	Enterobacter hormaechei
WP_063940406.1	Bacteria	Pseudomonadota	Gammaproteobacteria	Enterobacterales	Enterobacteriaceae	Enterobacter	Enterobacter hormaechei
WP_112778517.1	Bacteria	Pseudomonadota	Gammaproteobacteria	Enterobacterales	Enterobacteriaceae	Enterobacter	Enterobacter hormaechei
WP_234939797.1	Bacteria	Pseudomonadota	Gammaproteobacteria	Enterobacterales	Enterobacteriaceae	Enterobacter	Enterobacter hormaechei
WP_126497152.1	Bacteria	Pseudomonadota	Gammaproteobacteria	Enterobacterales	Enterobacteriaceae	Enterobacter	Enterobacter hormaechei
WP_045911910.1	Bacteria	Pseudomonadota	Gammaproteobacteria	Enterobacterales	Enterobacteriaceae	Enterobacter	Enterobacter hormaechei
WP_200444752.1	Bacteria	Pseudomonadota	Gammaproteobacteria	Enterobacterales	Enterobacteriaceae	Enterobacter	Enterobacter hormaechei
WP_233161274.1	Bacteria	Pseudomonadota	Gammaproteobacteria	Enterobacterales	Enterobacteriaceae	Enterobacter	Enterobacter hormaechei
WP_059443632.1	Bacteria	Pseudomonadota	Gammaproteobacteria	Enterobacterales	Enterobacteriaceae	Enterobacter	Enterobacter hormaechei
WP_063844688.1	Bacteria	Pseudomonadota	Gammaproteobacteria	Enterobacterales	Enterobacteriaceae	Enterobacter	Enterobacter hormaechei
WP_233154385.1	Bacteria	Pseudomonadota	Gammaproteobacteria	Enterobacterales	Enterobacteriaceae	Enterobacter	Enterobacter hormaechei
WP_264567248.1	Bacteria	Pseudomonadota	Gammaproteobacteria	Enterobacterales	Enterobacteriaceae	Enterobacter	Enterobacter hormaechei
WP_126291808.1	Bacteria	Pseudomonadota	Gammaproteobacteria	Enterobacterales	Enterobacteriaceae	Enterobacter	Enterobacter hormaechei
WP_165715680.1	Bacteria	Pseudomonadota	Gammaproteobacteria	Enterobacterales	Enterobacteriaceae	Enterobacter	Enterobacter hormaechei
WP_063215941.1	Bacteria	Pseudomonadota	Gammaproteobacteria	Enterobacterales	Enterobacteriaceae	Enterobacter	Enterobacter hormaechei
WP_180246128.1	Bacteria	Pseudomonadota	Gammaproteobacteria	Enterobacterales	Enterobacteriaceae	Enterobacter	Enterobacter hormaechei
WP_201746715.1	Bacteria	Pseudomonadota	Gammaproteobacteria	Enterobacterales	Enterobacteriaceae	Enterobacter	Enterobacter hormaechei
WP_258320673.1	Bacteria	Pseudomonadota	Gammaproteobacteria	Enterobacterales	Enterobacteriaceae	Enterobacter	Enterobacter hormaechei
WP_161652745.1	Bacteria	Pseudomonadota	Gammaproteobacteria	Enterobacterales	Enterobacteriaceae	Enterobacter	Enterobacter hormaechei
WP_253233840.1	Bacteria	Pseudomonadota	Gammaproteobacteria	Enterobacterales	Enterobacteriaceae	Enterobacter	Enterobacter hormaechei
WP_235155159.1	Bacteria	Pseudomonadota	Gammaproteobacteria	Enterobacterales	Enterobacteriaceae	Enterobacter	Enterobacter hormaechei
WP_063413552.1	Bacteria	Pseudomonadota	Gammaproteobacteria	Enterobacterales	Enterobacteriaceae	Enterobacter	Enterobacter hormaechei
WP_180240120.1	Bacteria	Pseudomonadota	Gammaproteobacteria	Enterobacterales	Enterobacteriaceae	Enterobacter	Enterobacter hormaechei
WP_094089433.1	Bacteria	Pseudomonadota	Gammaproteobacteria	Enterobacterales	Enterobacteriaceae	Enterobacter	Enterobacter hormaechei
WP_219988989.1	Bacteria	Pseudomonadota	Gammaproteobacteria	Enterobacterales	Enterobacteriaceae	Enterobacter	Enterobacter hormaechei
WP_214595591.1	Bacteria	Pseudomonadota	Gammaproteobacteria	Enterobacterales	Enterobacteriaceae	Enterobacter	Enterobacter hormaechei
WP_045141905.1	Bacteria	Pseudomonadota	Gammaproteobacteria	Enterobacterales	Enterobacteriaceae	Enterobacter	Enterobacter hormaechei
WP_063862933.1	Bacteria	Pseudomonadota	Gammaproteobacteria	Enterobacterales	Enterobacteriaceae	Enterobacter	Enterobacter hormaechei
WP_213842976.1	Bacteria	Pseudomonadota	Gammaproteobacteria	Enterobacterales	Enterobacteriaceae	Enterobacter	Enterobacter hormaechei
WP_252457003.1	Bacteria	Pseudomonadota	Gammaproteobacteria	Enterobacterales	Enterobacteriaceae	Enterobacter	Enterobacter hormaechei
WP_094948214.1	Bacteria	Pseudomonadota	Gammaproteobacteria	Enterobacterales	Enterobacteriaceae	Enterobacter	Enterobacter hormaechei
WP_063135983.1	Bacteria	Pseudomonadota	Gammaproteobacteria	Enterobacterales	Enterobacteriaceae	Enterobacter	Enterobacter hormaechei
WP_063157512.1	Bacteria	Pseudomonadota	Gammaproteobacteria	Enterobacterales	Enterobacteriaceae	Enterobacter	Enterobacter hormaechei
WP_126525274.1	Bacteria	Pseudomonadota	Gammaproteobacteria	Enterobacterales	Enterobacteriaceae	Enterobacter	Enterobacter hormaechei
WP_213838683.1	Bacteria	Pseudomonadota	Gammaproteobacteria	Enterobacterales	Enterobacteriaceae	Enterobacter	Enterobacter hormaechei
WP_058673183.1	Bacteria	Pseudomonadota	Gammaproteobacteria	Enterobacterales	Enterobacteriaceae	Enterobacter	Enterobacter hormaechei
WP_049109642.1	Bacteria	Pseudomonadota	Gammaproteobacteria	Enterobacterales	Enterobacteriaceae	Enterobacter	Enterobacter hormaechei
WP_148733700.1	Bacteria	Pseudomonadota	Gammaproteobacteria	Enterobacterales	Enterobacteriaceae	Enterobacter	Enterobacter hormaechei
WP_216674602.1	Bacteria	Pseudomonadota	Gammaproteobacteria	Enterobacterales	Enterobacteriaceae	Enterobacter	Enterobacter hormaechei
WP_063438868.1	Bacteria	Pseudomonadota	Gammaproteobacteria	Enterobacterales	Enterobacteriaceae	Enterobacter	Enterobacter hormaechei
WP_213842590.1	Bacteria	Pseudomonadota	Gammaproteobacteria	Enterobacterales	Enterobacteriaceae	Enterobacter	Enterobacter hormaechei
WP_226876874.1	Bacteria	Pseudomonadota	Gammaproteobacteria	Enterobacterales	Enterobacteriaceae	Enterobacter	Enterobacter hormaechei
WP_226876869.1	Bacteria	Pseudomonadota	Gammaproteobacteria	Enterobacterales	Enterobacteriaceae	Enterobacter	Enterobacter hormaechei
WP_259389950.1	Bacteria	Pseudomonadota	Gammaproteobacteria	Enterobacterales	Enterobacteriaceae	Enterobacter	Enterobacter huaxiensis
WP_245000262.1	Bacteria	Pseudomonadota	Gammaproteobacteria	Enterobacterales	Enterobacteriaceae	Enterobacter	Enterobacter kobei
WP_249432038.1	Bacteria	Pseudomonadota	Gammaproteobacteria	Enterobacterales	Enterobacteriaceae	Enterobacter	Enterobacter kobei
WP_214600520.1	Bacteria	Pseudomonadota	Gammaproteobacteria	Enterobacterales	Enterobacteriaceae	Enterobacter	Enterobacter kobei
WP_245000275.1	Bacteria	Pseudomonadota	Gammaproteobacteria	Enterobacterales	Enterobacteriaceae	Enterobacter	Enterobacter kobei
WP_059373628.1	Bacteria	Pseudomonadota	Gammaproteobacteria	Enterobacterales	Enterobacteriaceae	Enterobacter	Enterobacter kobei
WP_249430044.1	Bacteria	Pseudomonadota	Gammaproteobacteria	Enterobacterales	Enterobacteriaceae	Enterobacter	Enterobacter kobei
WP_248179948.1	Bacteria	Pseudomonadota	Gammaproteobacteria	Enterobacterales	Enterobacteriaceae	Enterobacter	Enterobacter kobei
WP_226862356.1	Bacteria	Pseudomonadota	Gammaproteobacteria	Enterobacterales	Enterobacteriaceae	Enterobacter	Enterobacter kobei
WP_045307615.1	Bacteria	Pseudomonadota	Gammaproteobacteria	Enterobacterales	Enterobacteriaceae	Enterobacter	Enterobacter kobei
WP_252463102.1	Bacteria	Pseudomonadota	Gammaproteobacteria	Enterobacterales	Enterobacteriaceae	Enterobacter	Enterobacter kobei
WP_249428966.1	Bacteria	Pseudomonadota	Gammaproteobacteria	Enterobacterales	Enterobacteriaceae	Enterobacter	Enterobacter kobei
WP_249428203.1	Bacteria	Pseudomonadota	Gammaproteobacteria	Enterobacterales	Enterobacteriaceae	Enterobacter	Enterobacter kobei
WP_245005215.1	Bacteria	Pseudomonadota	Gammaproteobacteria	Enterobacterales	Enterobacteriaceae	Enterobacter	Enterobacter kobei
WP_213782918.1	Bacteria	Pseudomonadota	Gammaproteobacteria	Enterobacterales	Enterobacteriaceae	Enterobacter	Enterobacter kobei
WP_047352666.1	Bacteria	Pseudomonadota	Gammaproteobacteria	Enterobacterales	Enterobacteriaceae	Enterobacter	Enterobacter kobei
WP_100126914.1	Bacteria	Pseudomonadota	Gammaproteobacteria	Enterobacterales	Enterobacteriaceae	Enterobacter	Enterobacter kobei
WP_248190660.1	Bacteria	Pseudomonadota	Gammaproteobacteria	Enterobacterales	Enterobacteriaceae	Enterobacter	Enterobacter kobei
WP_248181396.1	Bacteria	Pseudomonadota	Gammaproteobacteria	Enterobacterales	Enterobacteriaceae	Enterobacter	Enterobacter kobei
WP_250365880.1	Bacteria	Pseudomonadota	Gammaproteobacteria	Enterobacterales	Enterobacteriaceae	Enterobacter	Enterobacter kobei
WP_063943880.1	Bacteria	Pseudomonadota	Gammaproteobacteria	Enterobacterales	Enterobacteriaceae	Enterobacter	Enterobacter kobei
WP_248176308.1	Bacteria	Pseudomonadota	Gammaproteobacteria	Enterobacterales	Enterobacteriaceae	Enterobacter	Enterobacter kobei
WP_196349654.1	Bacteria	Pseudomonadota	Gammaproteobacteria	Enterobacterales	Enterobacteriaceae	Enterobacter	Enterobacter kobei
WP_047352758.1	Bacteria	Pseudomonadota	Gammaproteobacteria	Enterobacterales	Enterobacteriaceae	Enterobacter	Enterobacter kobei
WP_244047412.1	Bacteria	Pseudomonadota	Gammaproteobacteria	Enterobacterales	Enterobacteriaceae	Enterobacter	Enterobacter ludwigii
WP_247609184.1	Bacteria	Pseudomonadota	Gammaproteobacteria	Enterobacterales	Enterobacteriaceae	Enterobacter	Enterobacter ludwigii
WP_086532198.1	Bacteria	Pseudomonadota	Gammaproteobacteria	Enterobacterales	Enterobacteriaceae	Enterobacter	Enterobacter ludwigii
WP_047356643.1	Bacteria	Pseudomonadota	Gammaproteobacteria	Enterobacterales	Enterobacteriaceae	Enterobacter	Enterobacter ludwigii
WP_138613063.1	Bacteria	Pseudomonadota	Gammaproteobacteria	Enterobacterales	Enterobacteriaceae	Enterobacter	Enterobacter ludwigii
WP_226876252.1	Bacteria	Pseudomonadota	Gammaproteobacteria	Enterobacterales	Enterobacteriaceae	Enterobacter	Enterobacter ludwigii
WP_234943021.1	Bacteria	Pseudomonadota	Gammaproteobacteria	Enterobacterales	Enterobacteriaceae	Enterobacter	Enterobacter ludwigii
WP_138614487.1	Bacteria	Pseudomonadota	Gammaproteobacteria	Enterobacterales	Enterobacteriaceae	Enterobacter	Enterobacter ludwigii
WP_150342900.1	Bacteria	Pseudomonadota	Gammaproteobacteria	Enterobacterales	Enterobacteriaceae	Enterobacter	Enterobacter ludwigii
WP_113656956.1	Bacteria	Pseudomonadota	Gammaproteobacteria	Enterobacterales	Enterobacteriaceae	Enterobacter	Enterobacter ludwigii
WP_250899701.1	Bacteria	Pseudomonadota	Gammaproteobacteria	Enterobacterales	Enterobacteriaceae	Enterobacter	Enterobacter mori
WP_250899692.1	Bacteria	Pseudomonadota	Gammaproteobacteria	Enterobacterales	Enterobacteriaceae	Enterobacter	Enterobacter mori
WP_152083283.1	Bacteria	Pseudomonadota	Gammaproteobacteria	Enterobacterales	Enterobacteriaceae	Enterobacter	Enterobacter oligotrophicus
WP_131637718.1	Bacteria	Pseudomonadota	Gammaproteobacteria	Enterobacterales	Enterobacteriaceae	Enterobacter	Enterobacter quasihormaechei
WP_165473087.1	Bacteria	Pseudomonadota	Gammaproteobacteria	Enterobacterales	Enterobacteriaceae	Enterobacter	Enterobacter roggenkampii
WP_196343162.1	Bacteria	Pseudomonadota	Gammaproteobacteria	Enterobacterales	Enterobacteriaceae	Enterobacter	Enterobacter roggenkampii
WP_172514145.1	Bacteria	Pseudomonadota	Gammaproteobacteria	Enterobacterales	Enterobacteriaceae	Enterobacter	Enterobacter roggenkampii
WP_249431843.1	Bacteria	Pseudomonadota	Gammaproteobacteria	Enterobacterales	Enterobacteriaceae	Enterobacter	Enterobacter roggenkampii
WP_249469707.1	Bacteria	Pseudomonadota	Gammaproteobacteria	Enterobacterales	Enterobacteriaceae	Enterobacter	Enterobacter roggenkampii
WP_248240752.1	Bacteria	Pseudomonadota	Gammaproteobacteria	Enterobacterales	Enterobacteriaceae	Enterobacter	Enterobacter roggenkampii
WP_232945675.1	Bacteria	Pseudomonadota	Gammaproteobacteria	Enterobacterales	Enterobacteriaceae	Enterobacter	Enterobacter roggenkampii
WP_249428686.1	Bacteria	Pseudomonadota	Gammaproteobacteria	Enterobacterales	Enterobacteriaceae	Enterobacter	Enterobacter roggenkampii
WP_198680148.1	Bacteria	Pseudomonadota	Gammaproteobacteria	Enterobacterales	Enterobacteriaceae	Enterobacter	Enterobacter roggenkampii
WP_249429368.1	Bacteria	Pseudomonadota	Gammaproteobacteria	Enterobacterales	Enterobacteriaceae	Enterobacter	Enterobacter roggenkampii
WP_110915415.1	Bacteria	Pseudomonadota	Gammaproteobacteria	Enterobacterales	Enterobacteriaceae	Enterobacter	Enterobacter roggenkampii
WP_232945871.1	Bacteria	Pseudomonadota	Gammaproteobacteria	Enterobacterales	Enterobacteriaceae	Enterobacter	Enterobacter roggenkampii
WP_257625993.1	Bacteria	Pseudomonadota	Gammaproteobacteria	Enterobacterales	Enterobacteriaceae	Enterobacter	Enterobacter roggenkampii
WP_249429376.1	Bacteria	Pseudomonadota	Gammaproteobacteria	Enterobacterales	Enterobacteriaceae	Enterobacter	Enterobacter roggenkampii
WP_045408793.1	Bacteria	Pseudomonadota	Gammaproteobacteria	Enterobacterales	Enterobacteriaceae	Enterobacter	Enterobacter roggenkampii
WP_249427794.1	Bacteria	Pseudomonadota	Gammaproteobacteria	Enterobacterales	Enterobacteriaceae	Enterobacter	Enterobacter roggenkampii
WP_226881614.1	Bacteria	Pseudomonadota	Gammaproteobacteria	Enterobacterales	Enterobacteriaceae	Enterobacter	Enterobacter roggenkampii
WP_242527726.1	Bacteria	Pseudomonadota	Gammaproteobacteria	Enterobacterales	Enterobacteriaceae	Enterobacter	Enterobacter roggenkampii
WP_234450229.1	Bacteria	Pseudomonadota	Gammaproteobacteria	Enterobacterales	Enterobacteriaceae	Enterobacter	Enterobacter roggenkampii
WP_248272284.1	Bacteria	Pseudomonadota	Gammaproteobacteria	Enterobacterales	Enterobacteriaceae	Enterobacter	Enterobacter roggenkampii
WP_252454978.1	Bacteria	Pseudomonadota	Gammaproteobacteria	Enterobacterales	Enterobacteriaceae	Enterobacter	Enterobacter roggenkampii
WP_172514070.1	Bacteria	Pseudomonadota	Gammaproteobacteria	Enterobacterales	Enterobacteriaceae	Enterobacter	Enterobacter roggenkampii
WP_256043000.1	Bacteria	Pseudomonadota	Gammaproteobacteria	Enterobacterales	Enterobacteriaceae	Enterobacter	Enterobacter roggenkampii
WP_045352805.1	Bacteria	Pseudomonadota	Gammaproteobacteria	Enterobacterales	Enterobacteriaceae	Enterobacter	Enterobacter roggenkampii
WP_199160875.1	Bacteria	Pseudomonadota	Gammaproteobacteria	Enterobacterales	Enterobacteriaceae	Enterobacter	Enterobacter roggenkampii
WP_188074272.1	Bacteria	Pseudomonadota	Gammaproteobacteria	Enterobacterales	Enterobacteriaceae	Enterobacter	Enterobacter roggenkampii
WP_198921632.1	Bacteria	Pseudomonadota	Gammaproteobacteria	Enterobacterales	Enterobacteriaceae	Enterobacter	Enterobacter roggenkampii
WP_163342435.1	Bacteria	Pseudomonadota	Gammaproteobacteria	Enterobacterales	Enterobacteriaceae	Enterobacter	Enterobacter roggenkampii
WP_248255617.1	Bacteria	Pseudomonadota	Gammaproteobacteria	Enterobacterales	Enterobacteriaceae	Enterobacter	Enterobacter roggenkampii
WP_252071842.1	Bacteria	Pseudomonadota	Gammaproteobacteria	Enterobacterales	Enterobacteriaceae	Enterobacter	Enterobacter roggenkampii
WP_249432521.1	Bacteria	Pseudomonadota	Gammaproteobacteria	Enterobacterales	Enterobacteriaceae	Enterobacter	Enterobacter roggenkampii
WP_086538335.1	Bacteria	Pseudomonadota	Gammaproteobacteria	Enterobacterales	Enterobacteriaceae	Enterobacter	Enterobacter roggenkampii
WP_116311795.1	Bacteria	Pseudomonadota	Gammaproteobacteria	Enterobacterales	Enterobacteriaceae	Enterobacter	Enterobacter roggenkampii
WP_198923009.1	Bacteria	Pseudomonadota	Gammaproteobacteria	Enterobacterales	Enterobacteriaceae	Enterobacter	Enterobacter roggenkampii
WP_252092117.1	Bacteria	Pseudomonadota	Gammaproteobacteria	Enterobacterales	Enterobacteriaceae	Enterobacter	Enterobacter roggenkampii
WP_187797818.1	Bacteria	Pseudomonadota	Gammaproteobacteria	Enterobacterales	Enterobacteriaceae	Enterobacter	Enterobacter roggenkampii
WP_261775840.1	Bacteria	Pseudomonadota	Gammaproteobacteria	Enterobacterales	Enterobacteriaceae	Enterobacter	Enterobacter sichuanensis
WP_259566819.1	Bacteria	Pseudomonadota	Gammaproteobacteria	Enterobacterales	Enterobacteriaceae	Enterobacter	Enterobacter sichuanensis
WP_252087752.1	Bacteria	Pseudomonadota	Gammaproteobacteria	Enterobacterales	Enterobacteriaceae	Enterobacter	Enterobacter sichuanensis
WP_143344598.1	Bacteria	Pseudomonadota	Gammaproteobacteria	Enterobacterales	Enterobacteriaceae	Enterobacter	Enterobacter sp. 18A13
WP_230238903.1	Bacteria	Pseudomonadota	Gammaproteobacteria	Enterobacterales	Enterobacteriaceae	Enterobacter	Enterobacter sp. AN-K1
WP_048218623.1	Bacteria	Pseudomonadota	Gammaproteobacteria	Enterobacterales	Enterobacteriaceae	Enterobacter	Enterobacter sp. BIDMC87
WP_048229153.1	Bacteria	Pseudomonadota	Gammaproteobacteria	Enterobacterales	Enterobacteriaceae	Enterobacter	Enterobacter sp. BWH64
WP_109844733.1	Bacteria	Pseudomonadota	Gammaproteobacteria	Enterobacterales	Enterobacteriaceae	Enterobacter	Enterobacter sp. CGMCC 5087
WP_032640953.1	Bacteria	Pseudomonadota	Gammaproteobacteria	Enterobacterales	Enterobacteriaceae	Enterobacter	Enterobacter sp. EGD-HP1
WP_149121213.1	Bacteria	Pseudomonadota	Gammaproteobacteria	Enterobacterales	Enterobacteriaceae	Enterobacter	Enterobacter sp. LU1
WP_023345338.1	Bacteria	Pseudomonadota	Gammaproteobacteria	Enterobacterales	Enterobacteriaceae	Enterobacter	Enterobacter sp. MGH 16
WP_023338726.1	Bacteria	Pseudomonadota	Gammaproteobacteria	Enterobacterales	Enterobacteriaceae	Enterobacter	Enterobacter sp. MGH 22
WP_260630928.1	Bacteria	Pseudomonadota	Gammaproteobacteria	Enterobacterales	Enterobacteriaceae	Enterobacter	Enterobacter sp. NIC22-4
WP_063308454.1	Bacteria	Pseudomonadota	Gammaproteobacteria	Enterobacterales	Enterobacteriaceae	Enterobacter	Enterobacter sp. ODB01
WP_182062129.1	Bacteria	Pseudomonadota	Gammaproteobacteria	Enterobacterales	Enterobacteriaceae	Enterobacter	Enterobacter sp. RHBSTW-00175
WP_182272362.1	Bacteria	Pseudomonadota	Gammaproteobacteria	Enterobacterales	Enterobacteriaceae	Enterobacter	Enterobacter sp. RHBSTW-00901
WP_047650343.1	Bacteria	Pseudomonadota	Gammaproteobacteria	Enterobacterales	Enterobacteriaceae	Enterobacter	Enterobacter sp. UCD-UG_FMILLET
WP_252062539.1	Bacteria	Pseudomonadota	Gammaproteobacteria	Enterobacterales	Enterobacteriaceae	Enterobacter	Enterobacter vonholyi
WP_080463736.1	Bacteria	Pseudomonadota	Gammaproteobacteria	Enterobacterales			Enterobacterales
WP_000090076.1	Bacteria	Pseudomonadota	Gammaproteobacteria	Enterobacterales			Enterobacterales
WP_096307209.1	Bacteria	Pseudomonadota	Gammaproteobacteria	Enterobacterales			Enterobacterales
WP_023352767.1	Bacteria	Pseudomonadota	Gammaproteobacteria	Enterobacterales			Enterobacterales
WP_154611379.1	Bacteria	Pseudomonadota	Gammaproteobacteria	Enterobacterales			Enterobacterales
WP_000446132.1	Bacteria	Pseudomonadota	Gammaproteobacteria	Enterobacterales			Enterobacterales
WP_001406846.1	Bacteria	Pseudomonadota	Gammaproteobacteria	Enterobacterales			Enterobacterales
WP_207131523.1	Bacteria	Pseudomonadota	Gammaproteobacteria	Enterobacterales			Enterobacterales
WP_064162289.1	Bacteria	Pseudomonadota	Gammaproteobacteria	Enterobacterales			Enterobacterales
WP_032098639.1	Bacteria	Pseudomonadota	Gammaproteobacteria	Enterobacterales			Enterobacterales
WP_094321097.1	Bacteria	Pseudomonadota	Gammaproteobacteria	Enterobacterales	Enterobacteriaceae		Enterobacteriaceae
WP_126896472.1	Bacteria	Pseudomonadota	Gammaproteobacteria	Enterobacterales	Enterobacteriaceae		Enterobacteriaceae
WP_094312897.1	Bacteria	Pseudomonadota	Gammaproteobacteria	Enterobacterales	Enterobacteriaceae		Enterobacteriaceae
WP_047670531.1	Bacteria	Pseudomonadota	Gammaproteobacteria	Enterobacterales	Enterobacteriaceae		Enterobacteriaceae
WP_016235558.1	Bacteria	Pseudomonadota	Gammaproteobacteria	Enterobacterales	Enterobacteriaceae		Enterobacteriaceae
WP_000126949.1	Bacteria	Pseudomonadota	Gammaproteobacteria	Enterobacterales	Enterobacteriaceae		Enterobacteriaceae
WP_000126947.1	Bacteria	Pseudomonadota	Gammaproteobacteria	Enterobacterales	Enterobacteriaceae		Enterobacteriaceae
WP_000126951.1	Bacteria	Pseudomonadota	Gammaproteobacteria	Enterobacterales	Enterobacteriaceae		Enterobacteriaceae
WP_021567517.1	Bacteria	Pseudomonadota	Gammaproteobacteria	Enterobacterales	Enterobacteriaceae		Enterobacteriaceae
WP_001614409.1	Bacteria	Pseudomonadota	Gammaproteobacteria	Enterobacterales	Enterobacteriaceae		Enterobacteriaceae
WP_155580942.1	Bacteria	Pseudomonadota	Gammaproteobacteria	Enterobacterales	Enterobacteriaceae		Enterobacteriaceae
WP_126680940.1	Bacteria	Pseudomonadota	Gammaproteobacteria	Enterobacterales	Enterobacteriaceae		Enterobacteriaceae
WP_113418995.1	Bacteria	Pseudomonadota	Gammaproteobacteria	Enterobacterales	Enterobacteriaceae		Enterobacteriaceae
WP_063252409.1	Bacteria	Pseudomonadota	Gammaproteobacteria	Enterobacterales	Enterobacteriaceae		Enterobacteriaceae
WP_063448200.1	Bacteria	Pseudomonadota	Gammaproteobacteria	Enterobacterales	Enterobacteriaceae		Enterobacteriaceae
WP_112844569.1	Bacteria	Pseudomonadota	Gammaproteobacteria	Enterobacterales	Enterobacteriaceae		Enterobacteriaceae
WP_000991128.1	Bacteria	Pseudomonadota	Gammaproteobacteria	Enterobacterales	Enterobacteriaceae		Enterobacteriaceae
WP_108463260.1	Bacteria	Pseudomonadota	Gammaproteobacteria	Enterobacterales	Enterobacteriaceae		Enterobacteriaceae
WP_016809716.1	Bacteria	Pseudomonadota	Gammaproteobacteria	Enterobacterales	Enterobacteriaceae		Enterobacteriaceae
WP_032326803.1	Bacteria	Pseudomonadota	Gammaproteobacteria	Enterobacterales	Enterobacteriaceae		Enterobacteriaceae
WP_077064263.1	Bacteria	Pseudomonadota	Gammaproteobacteria	Enterobacterales	Enterobacteriaceae		Enterobacteriaceae
WP_006810292.1	Bacteria	Pseudomonadota	Gammaproteobacteria	Enterobacterales	Enterobacteriaceae		Enterobacteriaceae
WP_001091693.1	Bacteria	Pseudomonadota	Gammaproteobacteria	Enterobacterales	Enterobacteriaceae		Enterobacteriaceae
WP_001472790.1	Bacteria	Pseudomonadota	Gammaproteobacteria	Enterobacterales	Enterobacteriaceae		Enterobacteriaceae
WP_000991130.1	Bacteria	Pseudomonadota	Gammaproteobacteria	Enterobacterales	Enterobacteriaceae		Enterobacteriaceae
WP_032172248.1	Bacteria	Pseudomonadota	Gammaproteobacteria	Enterobacterales	Enterobacteriaceae		Enterobacteriaceae
WP_046669767.1	Bacteria	Pseudomonadota	Gammaproteobacteria	Enterobacterales	Enterobacteriaceae		Enterobacteriaceae
WP_219915097.1	Bacteria	Pseudomonadota	Gammaproteobacteria	Enterobacterales	Enterobacteriaceae		Enterobacteriaceae
WP_243771879.1	Bacteria	Pseudomonadota	Gammaproteobacteria	Enterobacterales	Enterobacteriaceae		Enterobacteriaceae
WP_215195875.1	Bacteria	Pseudomonadota	Gammaproteobacteria	Enterobacterales	Enterobacteriaceae		Enterobacteriaceae
WP_097488411.1	Bacteria	Pseudomonadota	Gammaproteobacteria	Enterobacterales	Enterobacteriaceae		Enterobacteriaceae
WP_103776837.1	Bacteria	Pseudomonadota	Gammaproteobacteria	Enterobacterales	Enterobacteriaceae		Enterobacteriaceae
WP_131073372.1	Bacteria	Pseudomonadota	Gammaproteobacteria	Enterobacterales	Enterobacteriaceae		Enterobacteriaceae
WP_114680864.1	Bacteria	Pseudomonadota	Gammaproteobacteria	Enterobacterales	Enterobacteriaceae		Enterobacteriaceae
WP_016242325.1	Bacteria	Pseudomonadota	Gammaproteobacteria	Enterobacterales	Enterobacteriaceae		Enterobacteriaceae
WP_155107260.1	Bacteria	Pseudomonadota	Gammaproteobacteria	Enterobacterales	Enterobacteriaceae		Enterobacteriaceae
WP_023323620.1	Bacteria	Pseudomonadota	Gammaproteobacteria	Enterobacterales	Enterobacteriaceae		Enterobacteriaceae
WP_089617701.1	Bacteria	Pseudomonadota	Gammaproteobacteria	Enterobacterales	Enterobacteriaceae		Enterobacteriaceae
WP_105577158.1	Bacteria	Pseudomonadota	Gammaproteobacteria	Enterobacterales	Enterobacteriaceae		Enterobacteriaceae
WP_063401926.1	Bacteria	Pseudomonadota	Gammaproteobacteria	Enterobacterales	Enterobacteriaceae		Enterobacteriaceae
WP_001749361.1	Bacteria	Pseudomonadota	Gammaproteobacteria	Enterobacterales	Enterobacteriaceae		Enterobacteriaceae
WP_042346721.1	Bacteria	Pseudomonadota	Gammaproteobacteria	Enterobacterales	Enterobacteriaceae		Enterobacteriaceae
WP_001825860.1	Bacteria	Pseudomonadota	Gammaproteobacteria	Enterobacterales	Enterobacteriaceae		Enterobacteriaceae
WP_152921172.1	Bacteria	Pseudomonadota	Gammaproteobacteria	Enterobacterales	Enterobacteriaceae		Enterobacteriaceae
WP_052908772.1	Bacteria	Pseudomonadota	Gammaproteobacteria	Enterobacterales	Enterobacteriaceae		Enterobacteriaceae
WP_024179382.1	Bacteria	Pseudomonadota	Gammaproteobacteria	Enterobacterales	Enterobacteriaceae		Enterobacteriaceae
WP_105280063.1	Bacteria	Pseudomonadota	Gammaproteobacteria	Enterobacterales	Enterobacteriaceae		Enterobacteriaceae
WP_021574826.1	Bacteria	Pseudomonadota	Gammaproteobacteria	Enterobacterales	Enterobacteriaceae		Enterobacteriaceae
WP_154305047.1	Bacteria	Pseudomonadota	Gammaproteobacteria	Enterobacterales	Enterobacteriaceae		Enterobacteriaceae
WP_021546004.1	Bacteria	Pseudomonadota	Gammaproteobacteria	Enterobacterales	Enterobacteriaceae		Enterobacteriaceae
WP_001593799.1	Bacteria	Pseudomonadota	Gammaproteobacteria	Enterobacterales	Enterobacteriaceae		Enterobacteriaceae
WP_088361515.1	Bacteria	Pseudomonadota	Gammaproteobacteria	Enterobacterales	Enterobacteriaceae		Enterobacteriaceae
WP_001415469.1	Bacteria	Pseudomonadota	Gammaproteobacteria	Enterobacterales	Enterobacteriaceae		Enterobacteriaceae
WP_097333481.1	Bacteria	Pseudomonadota	Gammaproteobacteria	Enterobacterales	Enterobacteriaceae		Enterobacteriaceae
WP_063927008.1	Bacteria	Pseudomonadota	Gammaproteobacteria	Enterobacterales	Enterobacteriaceae		Enterobacteriaceae
WP_000446133.1	Bacteria	Pseudomonadota	Gammaproteobacteria	Enterobacterales	Enterobacteriaceae		Enterobacteriaceae
WP_021545979.1	Bacteria	Pseudomonadota	Gammaproteobacteria	Enterobacterales	Enterobacteriaceae		Enterobacteriaceae
WP_001673082.1	Bacteria	Pseudomonadota	Gammaproteobacteria	Enterobacterales	Enterobacteriaceae		Enterobacteriaceae
WP_151039271.1	Bacteria	Pseudomonadota	Gammaproteobacteria	Enterobacterales	Enterobacteriaceae		Enterobacteriaceae
WP_058661088.1	Bacteria	Pseudomonadota	Gammaproteobacteria	Enterobacterales	Enterobacteriaceae		Enterobacteriaceae
WP_000446136.1	Bacteria	Pseudomonadota	Gammaproteobacteria	Enterobacterales	Enterobacteriaceae		Enterobacteriaceae
WP_000446129.1	Bacteria	Pseudomonadota	Gammaproteobacteria	Enterobacterales	Enterobacteriaceae		Enterobacteriaceae
WP_000446131.1	Bacteria	Pseudomonadota	Gammaproteobacteria	Enterobacterales	Enterobacteriaceae		Enterobacteriaceae
WP_125123708.1	Bacteria	Pseudomonadota	Gammaproteobacteria	Enterobacterales	Enterobacteriaceae		Enterobacteriaceae
WP_096098353.1	Bacteria	Pseudomonadota	Gammaproteobacteria	Enterobacterales	Enterobacteriaceae		Enterobacteriaceae
WP_032712324.1	Bacteria	Pseudomonadota	Gammaproteobacteria	Enterobacterales	Enterobacteriaceae		Enterobacteriaceae
WP_000446128.1	Bacteria	Pseudomonadota	Gammaproteobacteria	Enterobacterales	Enterobacteriaceae		Enterobacteriaceae
WP_263457974.1	Bacteria	Pseudomonadota	Gammaproteobacteria	Enterobacterales	Enterobacteriaceae		Enterobacteriaceae
WP_086538401.1	Bacteria	Pseudomonadota	Gammaproteobacteria	Enterobacterales	Enterobacteriaceae		Enterobacteriaceae
WP_234106124.1	Bacteria	Pseudomonadota	Gammaproteobacteria	Enterobacterales	Enterobacteriaceae		Enterobacteriaceae
WP_216664307.1	Bacteria	Pseudomonadota	Gammaproteobacteria	Enterobacterales	Enterobacteriaceae		Enterobacteriaceae
WP_023302870.1	Bacteria	Pseudomonadota	Gammaproteobacteria	Enterobacterales	Enterobacteriaceae		Enterobacteriaceae
WP_062676834.1	Bacteria	Pseudomonadota	Gammaproteobacteria	Enterobacterales	Enterobacteriaceae		Enterobacteriaceae
WP_058691652.1	Bacteria	Pseudomonadota	Gammaproteobacteria	Enterobacterales	Enterobacteriaceae		Enterobacteriaceae
WP_000446124.1	Bacteria	Pseudomonadota	Gammaproteobacteria	Enterobacterales	Enterobacteriaceae		Enterobacteriaceae
WP_001774583.1	Bacteria	Pseudomonadota	Gammaproteobacteria	Enterobacterales	Enterobacteriaceae		Enterobacteriaceae
WP_000446151.1	Bacteria	Pseudomonadota	Gammaproteobacteria	Enterobacterales	Enterobacteriaceae		Enterobacteriaceae
WP_153852140.1	Bacteria	Pseudomonadota	Gammaproteobacteria	Enterobacterales	Enterobacteriaceae		Enterobacteriaceae
WP_105628606.1	Bacteria	Pseudomonadota	Gammaproteobacteria	Enterobacterales	Enterobacteriaceae		Enterobacteriaceae
WP_047590295.1	Bacteria	Pseudomonadota	Gammaproteobacteria	Enterobacterales	Enterobacteriaceae		Enterobacteriaceae
WP_000446146.1	Bacteria	Pseudomonadota	Gammaproteobacteria	Enterobacterales	Enterobacteriaceae		Enterobacteriaceae
WP_033560111.1	Bacteria	Pseudomonadota	Gammaproteobacteria	Enterobacterales	Enterobacteriaceae		Enterobacteriaceae
WP_000446145.1	Bacteria	Pseudomonadota	Gammaproteobacteria	Enterobacterales	Enterobacteriaceae		Enterobacteriaceae
WP_129243074.1	Bacteria	Pseudomonadota	Gammaproteobacteria	Enterobacterales	Enterobacteriaceae		Enterobacteriaceae
WP_073546650.1	Bacteria	Pseudomonadota	Gammaproteobacteria	Enterobacterales	Enterobacteriaceae		Enterobacteriaceae
WP_063941030.1	Bacteria	Pseudomonadota	Gammaproteobacteria	Enterobacterales	Enterobacteriaceae		Enterobacteriaceae
WP_125125427.1	Bacteria	Pseudomonadota	Gammaproteobacteria	Enterobacterales	Enterobacteriaceae		Enterobacteriaceae
WP_205901068.1	Bacteria	Pseudomonadota	Gammaproteobacteria	Enterobacterales	Enterobacteriaceae		Enterobacteriaceae
WP_031602017.1	Bacteria	Pseudomonadota	Gammaproteobacteria	Enterobacterales	Enterobacteriaceae		Enterobacteriaceae
WP_058654277.1	Bacteria	Pseudomonadota	Gammaproteobacteria	Enterobacterales	Enterobacteriaceae		Enterobacteriaceae
WP_149281815.1	Bacteria	Pseudomonadota	Gammaproteobacteria	Enterobacterales	Enterobacteriaceae		Enterobacteriaceae
WP_054528008.1	Bacteria	Pseudomonadota	Gammaproteobacteria	Enterobacterales	Enterobacteriaceae		Enterobacteriaceae
WP_001592522.1	Bacteria	Pseudomonadota	Gammaproteobacteria	Enterobacterales	Enterobacteriaceae		Enterobacteriaceae
WP_115182045.1	Bacteria	Pseudomonadota	Gammaproteobacteria	Enterobacterales	Enterobacteriaceae		Enterobacteriaceae
WP_023135823.1	Bacteria	Pseudomonadota	Gammaproteobacteria	Enterobacterales	Enterobacteriaceae		Enterobacteriaceae
WP_080087556.1	Bacteria	Pseudomonadota	Gammaproteobacteria	Enterobacterales	Enterobacteriaceae		Enterobacteriaceae
WP_096756062.1	Bacteria	Pseudomonadota	Gammaproteobacteria	Enterobacterales	Enterobacteriaceae		Enterobacteriaceae
WP_079827270.1	Bacteria	Pseudomonadota	Gammaproteobacteria	Enterobacterales	Enterobacteriaceae		Enterobacteriaceae
WP_201178910.1	Bacteria	Pseudomonadota	Gammaproteobacteria	Enterobacterales	Enterobacteriaceae		Enterobacteriaceae
WP_079796156.1	Bacteria	Pseudomonadota	Gammaproteobacteria	Enterobacterales	Enterobacteriaceae		Enterobacteriaceae
WP_058663597.1	Bacteria	Pseudomonadota	Gammaproteobacteria	Enterobacterales	Enterobacteriaceae		Enterobacteriaceae
WP_075394337.1	Bacteria	Pseudomonadota	Gammaproteobacteria	Enterobacterales	Enterobacteriaceae		Enterobacteriaceae
WP_061359105.1	Bacteria	Pseudomonadota	Gammaproteobacteria	Enterobacterales	Enterobacteriaceae		Enterobacteriaceae
WP_023202907.1	Bacteria	Pseudomonadota	Gammaproteobacteria	Enterobacterales	Enterobacteriaceae		Enterobacteriaceae
WP_024797833.1	Bacteria	Pseudomonadota	Gammaproteobacteria	Enterobacterales	Enterobacteriaceae		Enterobacteriaceae
WP_000214425.1	Bacteria	Pseudomonadota	Gammaproteobacteria	Enterobacterales	Enterobacteriaceae		Enterobacteriaceae
WP_116315247.1	Bacteria	Pseudomonadota	Gammaproteobacteria	Enterobacterales	Enterobacteriaceae		Enterobacteriaceae
WP_048240564.1	Bacteria	Pseudomonadota	Gammaproteobacteria	Enterobacterales	Enterobacteriaceae		Enterobacteriaceae
WP_228299665.1	Bacteria	Pseudomonadota	Gammaproteobacteria	Enterobacterales	Enterobacteriaceae		Enterobacteriaceae
WP_023294369.1	Bacteria	Pseudomonadota	Gammaproteobacteria	Enterobacterales	Enterobacteriaceae		Enterobacteriaceae
WP_048988786.1	Bacteria	Pseudomonadota	Gammaproteobacteria	Enterobacterales	Enterobacteriaceae		Enterobacteriaceae
WP_253299652.1	Bacteria	Pseudomonadota	Gammaproteobacteria	Enterobacterales	Enterobacteriaceae		Enterobacteriaceae
WP_016154080.1	Bacteria	Pseudomonadota	Gammaproteobacteria	Enterobacterales	Enterobacteriaceae		Enterobacteriaceae
WP_114260545.1	Bacteria	Pseudomonadota	Gammaproteobacteria	Enterobacterales	Enterobacteriaceae		Enterobacteriaceae
WP_110826293.1	Bacteria	Pseudomonadota	Gammaproteobacteria	Enterobacterales	Enterobacteriaceae		Enterobacteriaceae
WP_007900391.1	Bacteria	Pseudomonadota	Gammaproteobacteria	Enterobacterales	Enterobacteriaceae		Enterobacteriaceae
WP_176599777.1	Bacteria	Pseudomonadota	Gammaproteobacteria	Enterobacterales	Enterobacteriaceae		Enterobacteriaceae
WP_071681704.1	Bacteria	Pseudomonadota	Gammaproteobacteria	Enterobacterales	Enterobacteriaceae		Enterobacteriaceae
WP_104458046.1	Bacteria	Pseudomonadota	Gammaproteobacteria	Enterobacterales	Enterobacteriaceae		Enterobacteriaceae
WP_000210081.1	Bacteria	Pseudomonadota	Gammaproteobacteria	Enterobacterales	Enterobacteriaceae		Enterobacteriaceae
WP_039024904.1	Bacteria	Pseudomonadota	Gammaproteobacteria	Enterobacterales	Enterobacteriaceae		Enterobacteriaceae
WP_087898492.1	Bacteria	Pseudomonadota	Gammaproteobacteria	Enterobacterales	Enterobacteriaceae		Enterobacteriaceae
WP_023181085.1	Bacteria	Pseudomonadota	Gammaproteobacteria	Enterobacterales	Enterobacteriaceae		Enterobacteriaceae
WP_046621140.1	Bacteria	Pseudomonadota	Gammaproteobacteria	Enterobacterales	Enterobacteriaceae		Enterobacteriaceae
WP_153643856.1	Bacteria	Pseudomonadota	Gammaproteobacteria	Enterobacterales	Enterobacteriaceae		Enterobacteriaceae
WP_049007012.1	Bacteria	Pseudomonadota	Gammaproteobacteria	Enterobacterales	Enterobacteriaceae		Enterobacteriaceae
WP_069919202.1	Bacteria	Pseudomonadota	Gammaproteobacteria	Enterobacterales	Enterobacteriaceae		Enterobacteriaceae
WP_131162443.1	Bacteria	Pseudomonadota	Gammaproteobacteria	Enterobacterales	Enterobacteriaceae		Enterobacteriaceae
WP_003827213.1	Bacteria	Pseudomonadota	Gammaproteobacteria	Enterobacterales	Enterobacteriaceae		Enterobacteriaceae
WP_032259659.1	Bacteria	Pseudomonadota	Gammaproteobacteria	Enterobacterales	Enterobacteriaceae		Enterobacteriaceae
WP_194245449.1	Bacteria	Pseudomonadota	Gammaproteobacteria	Enterobacterales	Enterobacteriaceae		Enterobacteriaceae
WP_021536578.1	Bacteria	Pseudomonadota	Gammaproteobacteria	Enterobacterales	Enterobacteriaceae		Enterobacteriaceae
WP_103849113.1	Bacteria	Pseudomonadota	Gammaproteobacteria	Enterobacterales	Enterobacteriaceae		Enterobacteriaceae
WP_032674218.1	Bacteria	Pseudomonadota	Gammaproteobacteria	Enterobacterales	Enterobacteriaceae		Enterobacteriaceae
WP_164896951.1	Bacteria	Pseudomonadota	Gammaproteobacteria	Enterobacterales	Enterobacteriaceae		Enterobacteriaceae
NDJ56706.1	Bacteria	Pseudomonadota	Gammaproteobacteria	Enterobacterales	Enterobacteriaceae	Jejubacter	Enterobacteriaceae bacterium 4M9
AUU92467.1	Bacteria	Pseudomonadota	Gammaproteobacteria	Enterobacterales	Enterobacteriaceae	Phytobacter	Enterobacteriaceae bacterium ENNIH3
MRT13169.1	Bacteria	Pseudomonadota	Gammaproteobacteria	Enterobacterales	Enterobacteriaceae	Buttiauxella	Enterobacteriaceae bacterium RIT711
WP_013204457.1	Bacteria	Pseudomonadota	Gammaproteobacteria	Enterobacterales	Enterobacteriaceae	Erwinia	Erwinia billingiae
WP_013203971.1	Bacteria	Pseudomonadota	Gammaproteobacteria	Enterobacterales	Enterobacteriaceae	Erwinia	Erwinia billingiae
WP_206403718.1	Bacteria	Pseudomonadota	Gammaproteobacteria	Enterobacterales	Enterobacteriaceae	Erwinia	Erwinia billingiae
WP_053144996.1	Bacteria	Pseudomonadota	Gammaproteobacteria	Enterobacterales	Enterobacteriaceae	Erwinia	Erwinia billingiae
WP_139926359.1	Bacteria	Pseudomonadota	Gammaproteobacteria	Enterobacterales	Enterobacteriaceae	Escherichia	Escherichia
WP_239964145.1	Bacteria	Pseudomonadota	Gammaproteobacteria	Enterobacterales	Enterobacteriaceae	Escherichia	Escherichia
WP_040073452.1	Bacteria	Pseudomonadota	Gammaproteobacteria	Enterobacterales	Enterobacteriaceae	Escherichia	Escherichia
WP_105279559.1	Bacteria	Pseudomonadota	Gammaproteobacteria	Enterobacterales	Enterobacteriaceae	Escherichia	Escherichia
WP_073520853.1	Bacteria	Pseudomonadota	Gammaproteobacteria	Enterobacterales	Enterobacteriaceae	Escherichia	Escherichia
WP_001430678.1	Bacteria	Pseudomonadota	Gammaproteobacteria	Enterobacterales	Enterobacteriaceae	Escherichia	Escherichia
WP_073464937.1	Bacteria	Pseudomonadota	Gammaproteobacteria	Enterobacterales	Enterobacteriaceae	Escherichia	Escherichia
WP_053286108.1	Bacteria	Pseudomonadota	Gammaproteobacteria	Enterobacterales	Enterobacteriaceae	Escherichia	Escherichia
WP_032172941.1	Bacteria	Pseudomonadota	Gammaproteobacteria	Enterobacterales	Enterobacteriaceae	Escherichia	Escherichia
WP_054404992.1	Bacteria	Pseudomonadota	Gammaproteobacteria	Enterobacterales	Enterobacteriaceae	Escherichia	Escherichia
WP_103530019.1	Bacteria	Pseudomonadota	Gammaproteobacteria	Enterobacterales	Enterobacteriaceae	Escherichia	Escherichia
WP_047657981.1	Bacteria	Pseudomonadota	Gammaproteobacteria	Enterobacterales	Enterobacteriaceae	Escherichia	Escherichia
WP_053264111.1	Bacteria	Pseudomonadota	Gammaproteobacteria	Enterobacterales	Enterobacteriaceae	Escherichia	Escherichia
WP_087889381.1	Bacteria	Pseudomonadota	Gammaproteobacteria	Enterobacterales	Enterobacteriaceae	Escherichia	Escherichia
WP_000446149.1	Bacteria	Pseudomonadota	Gammaproteobacteria	Enterobacterales	Enterobacteriaceae	Escherichia	Escherichia
WP_196082021.1	Bacteria	Pseudomonadota	Gammaproteobacteria	Enterobacterales	Enterobacteriaceae	Escherichia	Escherichia
WP_000446137.1	Bacteria	Pseudomonadota	Gammaproteobacteria	Enterobacterales	Enterobacteriaceae	Escherichia	Escherichia
WP_077520976.1	Bacteria	Pseudomonadota	Gammaproteobacteria	Enterobacterales	Enterobacteriaceae	Escherichia	Escherichia
WP_089577963.1	Bacteria	Pseudomonadota	Gammaproteobacteria	Enterobacterales	Enterobacteriaceae	Escherichia	Escherichia
WP_094249645.1	Bacteria	Pseudomonadota	Gammaproteobacteria	Enterobacterales	Enterobacteriaceae	Escherichia	Escherichia
WP_012311686.1	Bacteria	Pseudomonadota	Gammaproteobacteria	Enterobacterales	Enterobacteriaceae	Escherichia	Escherichia
WP_000446127.1	Bacteria	Pseudomonadota	Gammaproteobacteria	Enterobacterales	Enterobacteriaceae	Escherichia	Escherichia
WP_053904974.1	Bacteria	Pseudomonadota	Gammaproteobacteria	Enterobacterales	Enterobacteriaceae	Escherichia	Escherichia
WP_032192521.1	Bacteria	Pseudomonadota	Gammaproteobacteria	Enterobacterales	Enterobacteriaceae	Escherichia	Escherichia
WP_072665314.1	Bacteria	Pseudomonadota	Gammaproteobacteria	Enterobacterales	Enterobacteriaceae	Escherichia	Escherichia
WP_000446147.1	Bacteria	Pseudomonadota	Gammaproteobacteria	Enterobacterales	Enterobacteriaceae	Escherichia	Escherichia
WP_000446139.1	Bacteria	Pseudomonadota	Gammaproteobacteria	Enterobacterales	Enterobacteriaceae	Escherichia	Escherichia
WP_001493297.1	Bacteria	Pseudomonadota	Gammaproteobacteria	Enterobacterales	Enterobacteriaceae	Escherichia	Escherichia
WP_025491913.1	Bacteria	Pseudomonadota	Gammaproteobacteria	Enterobacterales	Enterobacteriaceae	Escherichia	Escherichia
WP_053901924.1	Bacteria	Pseudomonadota	Gammaproteobacteria	Enterobacterales	Enterobacteriaceae	Escherichia	Escherichia
WP_000214422.1	Bacteria	Pseudomonadota	Gammaproteobacteria	Enterobacterales	Enterobacteriaceae	Escherichia	Escherichia
WP_016234816.1	Bacteria	Pseudomonadota	Gammaproteobacteria	Enterobacterales	Enterobacteriaceae	Escherichia	Escherichia
WP_000446135.1	Bacteria	Pseudomonadota	Gammaproteobacteria	Enterobacterales	Enterobacteriaceae	Escherichia	Escherichia albertii
WP_262937596.1	Bacteria	Pseudomonadota	Gammaproteobacteria	Enterobacterales	Enterobacteriaceae	Escherichia	Escherichia albertii
WP_059274936.1	Bacteria	Pseudomonadota	Gammaproteobacteria	Enterobacterales	Enterobacteriaceae	Escherichia	Escherichia albertii
WP_125060579.1	Bacteria	Pseudomonadota	Gammaproteobacteria	Enterobacterales	Enterobacteriaceae	Escherichia	Escherichia albertii
WP_159384365.1	Bacteria	Pseudomonadota	Gammaproteobacteria	Enterobacterales	Enterobacteriaceae	Escherichia	Escherichia albertii
WP_137654232.1	Bacteria	Pseudomonadota	Gammaproteobacteria	Enterobacterales	Enterobacteriaceae	Escherichia	Escherichia albertii
WP_256879243.1	Bacteria	Pseudomonadota	Gammaproteobacteria	Enterobacterales	Enterobacteriaceae	Escherichia	Escherichia albertii
WP_182579540.1	Bacteria	Pseudomonadota	Gammaproteobacteria	Enterobacterales	Enterobacteriaceae	Escherichia	Escherichia albertii
WP_262938604.1	Bacteria	Pseudomonadota	Gammaproteobacteria	Enterobacterales	Enterobacteriaceae	Escherichia	Escherichia albertii
WP_102203911.1	Bacteria	Pseudomonadota	Gammaproteobacteria	Enterobacterales	Enterobacteriaceae	Escherichia	Escherichia albertii
WP_102204166.1	Bacteria	Pseudomonadota	Gammaproteobacteria	Enterobacterales	Enterobacteriaceae	Escherichia	Escherichia albertii
WP_113640606.1	Bacteria	Pseudomonadota	Gammaproteobacteria	Enterobacterales	Enterobacteriaceae	Escherichia	Escherichia albertii
WP_044716598.1	Bacteria	Pseudomonadota	Gammaproteobacteria	Enterobacterales	Enterobacteriaceae	Escherichia	Escherichia albertii
WP_000446142.1	Bacteria	Pseudomonadota	Gammaproteobacteria	Enterobacterales	Enterobacteriaceae	Escherichia	Escherichia albertii
WP_161525665.1	Bacteria	Pseudomonadota	Gammaproteobacteria	Enterobacterales	Enterobacteriaceae	Escherichia	Escherichia albertii
WP_192956602.1	Bacteria	Pseudomonadota	Gammaproteobacteria	Enterobacterales	Enterobacteriaceae	Escherichia	Escherichia coli
WP_099550769.1	Bacteria	Pseudomonadota	Gammaproteobacteria	Enterobacterales	Enterobacteriaceae	Escherichia	Escherichia coli
WP_160461746.1	Bacteria	Pseudomonadota	Gammaproteobacteria	Enterobacterales	Enterobacteriaceae	Escherichia	Escherichia coli
WP_097744208.1	Bacteria	Pseudomonadota	Gammaproteobacteria	Enterobacterales	Enterobacteriaceae	Escherichia	Escherichia coli
HAJ6890020.1	Bacteria	Pseudomonadota	Gammaproteobacteria	Enterobacterales	Enterobacteriaceae	Escherichia	Escherichia coli
WP_097410982.1	Bacteria	Pseudomonadota	Gammaproteobacteria	Enterobacterales	Enterobacteriaceae	Escherichia	Escherichia coli
WP_124939585.1	Bacteria	Pseudomonadota	Gammaproteobacteria	Enterobacterales	Enterobacteriaceae	Escherichia	Escherichia coli
WP_261589602.1	Bacteria	Pseudomonadota	Gammaproteobacteria	Enterobacterales	Enterobacteriaceae	Escherichia	Escherichia coli
WP_016240945.1	Bacteria	Pseudomonadota	Gammaproteobacteria	Enterobacterales	Enterobacteriaceae	Escherichia	Escherichia coli
WP_073278858.1	Bacteria	Pseudomonadota	Gammaproteobacteria	Enterobacterales	Enterobacteriaceae	Escherichia	Escherichia coli
WP_001732588.1	Bacteria	Pseudomonadota	Gammaproteobacteria	Enterobacterales	Enterobacteriaceae	Escherichia	Escherichia coli
WP_096974042.1	Bacteria	Pseudomonadota	Gammaproteobacteria	Enterobacterales	Enterobacteriaceae	Escherichia	Escherichia coli
WP_134741976.1	Bacteria	Pseudomonadota	Gammaproteobacteria	Enterobacterales	Enterobacteriaceae	Escherichia	Escherichia coli
WP_180192755.1	Bacteria	Pseudomonadota	Gammaproteobacteria	Enterobacterales	Enterobacteriaceae	Escherichia	Escherichia coli
WP_111203112.1	Bacteria	Pseudomonadota	Gammaproteobacteria	Enterobacterales	Enterobacteriaceae	Escherichia	Escherichia coli
WP_204353869.1	Bacteria	Pseudomonadota	Gammaproteobacteria	Enterobacterales	Enterobacteriaceae	Escherichia	Escherichia coli
WP_225104766.1	Bacteria	Pseudomonadota	Gammaproteobacteria	Enterobacterales	Enterobacteriaceae	Escherichia	Escherichia coli
WP_044710263.1	Bacteria	Pseudomonadota	Gammaproteobacteria	Enterobacterales	Enterobacteriaceae	Escherichia	Escherichia coli
WP_149059084.1	Bacteria	Pseudomonadota	Gammaproteobacteria	Enterobacterales	Enterobacteriaceae	Escherichia	Escherichia coli
WP_225104748.1	Bacteria	Pseudomonadota	Gammaproteobacteria	Enterobacterales	Enterobacteriaceae	Escherichia	Escherichia coli
WP_137543264.1	Bacteria	Pseudomonadota	Gammaproteobacteria	Enterobacterales	Enterobacteriaceae	Escherichia	Escherichia coli
WP_180192758.1	Bacteria	Pseudomonadota	Gammaproteobacteria	Enterobacterales	Enterobacteriaceae	Escherichia	Escherichia coli
WP_074530538.1	Bacteria	Pseudomonadota	Gammaproteobacteria	Enterobacterales	Enterobacteriaceae	Escherichia	Escherichia coli
WP_072650361.1	Bacteria	Pseudomonadota	Gammaproteobacteria	Enterobacterales	Enterobacteriaceae	Escherichia	Escherichia coli
WP_137584395.1	Bacteria	Pseudomonadota	Gammaproteobacteria	Enterobacterales	Enterobacteriaceae	Escherichia	Escherichia coli
WP_044709391.1	Bacteria	Pseudomonadota	Gammaproteobacteria	Enterobacterales	Enterobacteriaceae	Escherichia	Escherichia coli
WP_097437465.1	Bacteria	Pseudomonadota	Gammaproteobacteria	Enterobacterales	Enterobacteriaceae	Escherichia	Escherichia coli
STF43467.1	Bacteria	Pseudomonadota	Gammaproteobacteria	Enterobacterales	Enterobacteriaceae	Escherichia	Escherichia coli
WP_097437391.1	Bacteria	Pseudomonadota	Gammaproteobacteria	Enterobacterales	Enterobacteriaceae	Escherichia	Escherichia coli
WP_095140210.1	Bacteria	Pseudomonadota	Gammaproteobacteria	Enterobacterales	Enterobacteriaceae	Escherichia	Escherichia coli
WP_048238815.1	Bacteria	Pseudomonadota	Gammaproteobacteria	Enterobacterales	Enterobacteriaceae	Escherichia	Escherichia coli
WP_160391394.1	Bacteria	Pseudomonadota	Gammaproteobacteria	Enterobacterales	Enterobacteriaceae	Escherichia	Escherichia coli
WP_220400539.1	Bacteria	Pseudomonadota	Gammaproteobacteria	Enterobacterales	Enterobacteriaceae	Escherichia	Escherichia coli
WP_126656191.1	Bacteria	Pseudomonadota	Gammaproteobacteria	Enterobacterales	Enterobacteriaceae	Escherichia	Escherichia coli
WP_126677212.1	Bacteria	Pseudomonadota	Gammaproteobacteria	Enterobacterales	Enterobacteriaceae	Escherichia	Escherichia coli
WP_113369170.1	Bacteria	Pseudomonadota	Gammaproteobacteria	Enterobacterales	Enterobacteriaceae	Escherichia	Escherichia coli
WP_248887385.1	Bacteria	Pseudomonadota	Gammaproteobacteria	Enterobacterales	Enterobacteriaceae	Escherichia	Escherichia coli
WP_072664984.1	Bacteria	Pseudomonadota	Gammaproteobacteria	Enterobacterales	Enterobacteriaceae	Escherichia	Escherichia coli
WP_225393398.1	Bacteria	Pseudomonadota	Gammaproteobacteria	Enterobacterales	Enterobacteriaceae	Escherichia	Escherichia coli
WP_072665116.1	Bacteria	Pseudomonadota	Gammaproteobacteria	Enterobacterales	Enterobacteriaceae	Escherichia	Escherichia coli
WP_069934730.1	Bacteria	Pseudomonadota	Gammaproteobacteria	Enterobacterales	Enterobacteriaceae	Escherichia	Escherichia coli
WP_069934739.1	Bacteria	Pseudomonadota	Gammaproteobacteria	Enterobacterales	Enterobacteriaceae	Escherichia	Escherichia coli
WP_215249911.1	Bacteria	Pseudomonadota	Gammaproteobacteria	Enterobacterales	Enterobacteriaceae	Escherichia	Escherichia coli
WP_000446143.1	Bacteria	Pseudomonadota	Gammaproteobacteria	Enterobacterales	Enterobacteriaceae	Escherichia	Escherichia coli
WP_215253971.1	Bacteria	Pseudomonadota	Gammaproteobacteria	Enterobacterales	Enterobacteriaceae	Escherichia	Escherichia coli
WP_203152576.1	Bacteria	Pseudomonadota	Gammaproteobacteria	Enterobacterales	Enterobacteriaceae	Escherichia	Escherichia coli
WP_096960659.1	Bacteria	Pseudomonadota	Gammaproteobacteria	Enterobacterales	Enterobacteriaceae	Escherichia	Escherichia coli
WP_057107213.1	Bacteria	Pseudomonadota	Gammaproteobacteria	Enterobacterales	Enterobacteriaceae	Escherichia	Escherichia coli
WP_202837020.1	Bacteria	Pseudomonadota	Gammaproteobacteria	Enterobacterales	Enterobacteriaceae	Escherichia	Escherichia coli
WP_047613615.1	Bacteria	Pseudomonadota	Gammaproteobacteria	Enterobacterales	Enterobacteriaceae	Escherichia	Escherichia coli
WP_089608359.1	Bacteria	Pseudomonadota	Gammaproteobacteria	Enterobacterales	Enterobacteriaceae	Escherichia	Escherichia coli
WP_000446144.1	Bacteria	Pseudomonadota	Gammaproteobacteria	Enterobacterales	Enterobacteriaceae	Escherichia	Escherichia coli
WP_097430458.1	Bacteria	Pseudomonadota	Gammaproteobacteria	Enterobacterales	Enterobacteriaceae	Escherichia	Escherichia coli
WP_000126946.1	Bacteria	Pseudomonadota	Gammaproteobacteria	Enterobacterales	Enterobacteriaceae	Escherichia	Escherichia coli
WP_032164392.1	Bacteria	Pseudomonadota	Gammaproteobacteria	Enterobacterales	Enterobacteriaceae	Escherichia	Escherichia coli
WP_235379889.1	Bacteria	Pseudomonadota	Gammaproteobacteria	Enterobacterales	Enterobacteriaceae	Escherichia	Escherichia coli
WP_000968317.1	Bacteria	Pseudomonadota	Gammaproteobacteria	Enterobacterales	Enterobacteriaceae	Escherichia	Escherichia coli
WP_032198686.1	Bacteria	Pseudomonadota	Gammaproteobacteria	Enterobacterales	Enterobacteriaceae	Escherichia	Escherichia coli
WP_261784928.1	Bacteria	Pseudomonadota	Gammaproteobacteria	Enterobacterales	Enterobacteriaceae	Escherichia	Escherichia coli
WP_226383763.1	Bacteria	Pseudomonadota	Gammaproteobacteria	Enterobacterales	Enterobacteriaceae	Escherichia	Escherichia coli
WP_252341809.1	Bacteria	Pseudomonadota	Gammaproteobacteria	Enterobacterales	Enterobacteriaceae	Escherichia	Escherichia coli
WP_064762669.1	Bacteria	Pseudomonadota	Gammaproteobacteria	Enterobacterales	Enterobacteriaceae	Escherichia	Escherichia coli
WP_050561483.1	Bacteria	Pseudomonadota	Gammaproteobacteria	Enterobacterales	Enterobacteriaceae	Escherichia	Escherichia coli
WP_136768594.1	Bacteria	Pseudomonadota	Gammaproteobacteria	Enterobacterales	Enterobacteriaceae	Escherichia	Escherichia coli
WP_050491449.1	Bacteria	Pseudomonadota	Gammaproteobacteria	Enterobacterales	Enterobacteriaceae	Escherichia	Escherichia coli
WP_137439596.1	Bacteria	Pseudomonadota	Gammaproteobacteria	Enterobacterales	Enterobacteriaceae	Escherichia	Escherichia coli
WP_261289869.1	Bacteria	Pseudomonadota	Gammaproteobacteria	Enterobacterales	Enterobacteriaceae	Escherichia	Escherichia coli
WP_001091694.1	Bacteria	Pseudomonadota	Gammaproteobacteria	Enterobacterales	Enterobacteriaceae	Escherichia	Escherichia coli
WP_206301706.1	Bacteria	Pseudomonadota	Gammaproteobacteria	Enterobacterales	Enterobacteriaceae	Escherichia	Escherichia coli
WP_160407398.1	Bacteria	Pseudomonadota	Gammaproteobacteria	Enterobacterales	Enterobacteriaceae	Escherichia	Escherichia coli
WP_146849433.1	Bacteria	Pseudomonadota	Gammaproteobacteria	Enterobacterales	Enterobacteriaceae	Escherichia	Escherichia coli
WP_029488479.1	Bacteria	Pseudomonadota	Gammaproteobacteria	Enterobacterales	Enterobacteriaceae	Escherichia	Escherichia coli
WP_032289808.1	Bacteria	Pseudomonadota	Gammaproteobacteria	Enterobacterales	Enterobacteriaceae	Escherichia	Escherichia coli
WP_069905151.1	Bacteria	Pseudomonadota	Gammaproteobacteria	Enterobacterales	Enterobacteriaceae	Escherichia	Escherichia coli
WP_052909000.1	Bacteria	Pseudomonadota	Gammaproteobacteria	Enterobacterales	Enterobacteriaceae	Escherichia	Escherichia coli
WP_239874199.1	Bacteria	Pseudomonadota	Gammaproteobacteria	Enterobacterales	Enterobacteriaceae	Escherichia	Escherichia coli
WP_102420760.1	Bacteria	Pseudomonadota	Gammaproteobacteria	Enterobacterales	Enterobacteriaceae	Escherichia	Escherichia coli
WP_032265954.1	Bacteria	Pseudomonadota	Gammaproteobacteria	Enterobacterales	Enterobacteriaceae	Escherichia	Escherichia coli
WP_257191825.1	Bacteria	Pseudomonadota	Gammaproteobacteria	Enterobacterales	Enterobacteriaceae	Escherichia	Escherichia coli
WP_137582980.1	Bacteria	Pseudomonadota	Gammaproteobacteria	Enterobacterales	Enterobacteriaceae	Escherichia	Escherichia coli
WP_032240754.1	Bacteria	Pseudomonadota	Gammaproteobacteria	Enterobacterales	Enterobacteriaceae	Escherichia	Escherichia coli
WP_096838118.1	Bacteria	Pseudomonadota	Gammaproteobacteria	Enterobacterales	Enterobacteriaceae	Escherichia	Escherichia coli
WP_024216312.1	Bacteria	Pseudomonadota	Gammaproteobacteria	Enterobacterales	Enterobacteriaceae	Escherichia	Escherichia coli
WP_137568507.1	Bacteria	Pseudomonadota	Gammaproteobacteria	Enterobacterales	Enterobacteriaceae	Escherichia	Escherichia coli
WP_137498326.1	Bacteria	Pseudomonadota	Gammaproteobacteria	Enterobacterales	Enterobacteriaceae	Escherichia	Escherichia coli
WP_239958803.1	Bacteria	Pseudomonadota	Gammaproteobacteria	Enterobacterales	Enterobacteriaceae	Escherichia	Escherichia coli
WP_089577712.1	Bacteria	Pseudomonadota	Gammaproteobacteria	Enterobacterales	Enterobacteriaceae	Escherichia	Escherichia coli
WP_137545082.1	Bacteria	Pseudomonadota	Gammaproteobacteria	Enterobacterales	Enterobacteriaceae	Escherichia	Escherichia coli
WP_160456625.1	Bacteria	Pseudomonadota	Gammaproteobacteria	Enterobacterales	Enterobacteriaceae	Escherichia	Escherichia coli
WP_016232023.1	Bacteria	Pseudomonadota	Gammaproteobacteria	Enterobacterales	Enterobacteriaceae	Escherichia	Escherichia coli
WP_225103607.1	Bacteria	Pseudomonadota	Gammaproteobacteria	Enterobacterales	Enterobacteriaceae	Escherichia	Escherichia coli
WP_160391399.1	Bacteria	Pseudomonadota	Gammaproteobacteria	Enterobacterales	Enterobacteriaceae	Escherichia	Escherichia coli
WP_211489013.1	Bacteria	Pseudomonadota	Gammaproteobacteria	Enterobacterales	Enterobacteriaceae	Escherichia	Escherichia coli
WP_193567794.1	Bacteria	Pseudomonadota	Gammaproteobacteria	Enterobacterales	Enterobacteriaceae	Escherichia	Escherichia coli
WP_263860324.1	Bacteria	Pseudomonadota	Gammaproteobacteria	Enterobacterales	Enterobacteriaceae	Escherichia	Escherichia coli
WP_215422874.1	Bacteria	Pseudomonadota	Gammaproteobacteria	Enterobacterales	Enterobacteriaceae	Escherichia	Escherichia coli
WP_214674538.1	Bacteria	Pseudomonadota	Gammaproteobacteria	Enterobacterales	Enterobacteriaceae	Escherichia	Escherichia coli
WP_214674314.1	Bacteria	Pseudomonadota	Gammaproteobacteria	Enterobacterales	Enterobacteriaceae	Escherichia	Escherichia coli
WP_137441466.1	Bacteria	Pseudomonadota	Gammaproteobacteria	Enterobacterales	Enterobacteriaceae	Escherichia	Escherichia coli
WP_086703532.1	Bacteria	Pseudomonadota	Gammaproteobacteria	Enterobacterales	Enterobacteriaceae	Escherichia	Escherichia coli
WP_109536818.1	Bacteria	Pseudomonadota	Gammaproteobacteria	Enterobacterales	Enterobacteriaceae	Escherichia	Escherichia coli
WP_126702749.1	Bacteria	Pseudomonadota	Gammaproteobacteria	Enterobacterales	Enterobacteriaceae	Escherichia	Escherichia coli
WP_126688097.1	Bacteria	Pseudomonadota	Gammaproteobacteria	Enterobacterales	Enterobacteriaceae	Escherichia	Escherichia coli
WP_105484659.1	Bacteria	Pseudomonadota	Gammaproteobacteria	Enterobacterales	Enterobacteriaceae	Escherichia	Escherichia coli
WP_198803846.1	Bacteria	Pseudomonadota	Gammaproteobacteria	Enterobacterales	Enterobacteriaceae	Escherichia	Escherichia coli
WP_089625855.1	Bacteria	Pseudomonadota	Gammaproteobacteria	Enterobacterales	Enterobacteriaceae	Escherichia	Escherichia coli
WP_126742595.1	Bacteria	Pseudomonadota	Gammaproteobacteria	Enterobacterales	Enterobacteriaceae	Escherichia	Escherichia coli
WP_195745630.1	Bacteria	Pseudomonadota	Gammaproteobacteria	Enterobacterales	Enterobacteriaceae	Escherichia	Escherichia coli
WP_096955415.1	Bacteria	Pseudomonadota	Gammaproteobacteria	Enterobacterales	Enterobacteriaceae	Escherichia	Escherichia coli
WP_126728395.1	Bacteria	Pseudomonadota	Gammaproteobacteria	Enterobacterales	Enterobacteriaceae	Escherichia	Escherichia coli
WP_126676752.1	Bacteria	Pseudomonadota	Gammaproteobacteria	Enterobacterales	Enterobacteriaceae	Escherichia	Escherichia coli
WP_231369659.1	Bacteria	Pseudomonadota	Gammaproteobacteria	Enterobacterales	Enterobacteriaceae	Escherichia	Escherichia coli
WP_150323042.1	Bacteria	Pseudomonadota	Gammaproteobacteria	Enterobacterales	Enterobacteriaceae	Escherichia	Escherichia coli
WP_159183371.1	Bacteria	Pseudomonadota	Gammaproteobacteria	Enterobacterales	Enterobacteriaceae	Escherichia	Escherichia coli
WP_103687754.1	Bacteria	Pseudomonadota	Gammaproteobacteria	Enterobacterales	Enterobacteriaceae	Escherichia	Escherichia coli
WP_137591323.1	Bacteria	Pseudomonadota	Gammaproteobacteria	Enterobacterales	Enterobacteriaceae	Escherichia	Escherichia coli
WP_137591325.1	Bacteria	Pseudomonadota	Gammaproteobacteria	Enterobacterales	Enterobacteriaceae	Escherichia	Escherichia coli
WP_163451435.1	Bacteria	Pseudomonadota	Gammaproteobacteria	Enterobacterales	Enterobacteriaceae	Escherichia	Escherichia coli
WP_160191905.1	Bacteria	Pseudomonadota	Gammaproteobacteria	Enterobacterales	Enterobacteriaceae	Escherichia	Escherichia coli
WP_096246552.1	Bacteria	Pseudomonadota	Gammaproteobacteria	Enterobacterales	Enterobacteriaceae	Escherichia	Escherichia coli
WP_241229639.1	Bacteria	Pseudomonadota	Gammaproteobacteria	Enterobacterales	Enterobacteriaceae	Escherichia	Escherichia coli
WP_097341410.1	Bacteria	Pseudomonadota	Gammaproteobacteria	Enterobacterales	Enterobacteriaceae	Escherichia	Escherichia coli
WP_069906355.1	Bacteria	Pseudomonadota	Gammaproteobacteria	Enterobacterales	Enterobacteriaceae	Escherichia	Escherichia coli
WP_208480142.1	Bacteria	Pseudomonadota	Gammaproteobacteria	Enterobacterales	Enterobacteriaceae	Escherichia	Escherichia coli
WP_208480121.1	Bacteria	Pseudomonadota	Gammaproteobacteria	Enterobacterales	Enterobacteriaceae	Escherichia	Escherichia coli
WP_089615687.1	Bacteria	Pseudomonadota	Gammaproteobacteria	Enterobacterales	Enterobacteriaceae	Escherichia	Escherichia coli
WP_040062661.1	Bacteria	Pseudomonadota	Gammaproteobacteria	Enterobacterales	Enterobacteriaceae	Escherichia	Escherichia coli
WP_249517210.1	Bacteria	Pseudomonadota	Gammaproteobacteria	Enterobacterales	Enterobacteriaceae	Escherichia	Escherichia coli
EEX2624965.1	Bacteria	Pseudomonadota	Gammaproteobacteria	Enterobacterales	Enterobacteriaceae	Escherichia	Escherichia coli
WP_016234065.1	Bacteria	Pseudomonadota	Gammaproteobacteria	Enterobacterales	Enterobacteriaceae	Escherichia	Escherichia coli
WP_061359719.1	Bacteria	Pseudomonadota	Gammaproteobacteria	Enterobacterales	Enterobacteriaceae	Escherichia	Escherichia coli
WP_000385671.1	Bacteria	Pseudomonadota	Gammaproteobacteria	Enterobacterales	Enterobacteriaceae	Escherichia	Escherichia coli
WP_000385670.1	Bacteria	Pseudomonadota	Gammaproteobacteria	Enterobacterales	Enterobacteriaceae	Escherichia	Escherichia coli
WP_215064109.1	Bacteria	Pseudomonadota	Gammaproteobacteria	Enterobacterales	Enterobacteriaceae	Escherichia	Escherichia coli
WP_150226137.1	Bacteria	Pseudomonadota	Gammaproteobacteria	Enterobacterales	Enterobacteriaceae	Escherichia	Escherichia coli
WP_137532969.1	Bacteria	Pseudomonadota	Gammaproteobacteria	Enterobacterales	Enterobacteriaceae	Escherichia	Escherichia coli
WP_253178072.1	Bacteria	Pseudomonadota	Gammaproteobacteria	Enterobacterales	Enterobacteriaceae	Escherichia	Escherichia coli
WP_000446141.1	Bacteria	Pseudomonadota	Gammaproteobacteria	Enterobacterales	Enterobacteriaceae	Escherichia	Escherichia coli
WP_000446140.1	Bacteria	Pseudomonadota	Gammaproteobacteria	Enterobacterales	Enterobacteriaceae	Escherichia	Escherichia coli
WP_032215741.1	Bacteria	Pseudomonadota	Gammaproteobacteria	Enterobacterales	Enterobacteriaceae	Escherichia	Escherichia coli
WP_222690541.1	Bacteria	Pseudomonadota	Gammaproteobacteria	Enterobacterales	Enterobacteriaceae	Escherichia	Escherichia coli
WP_231372602.1	Bacteria	Pseudomonadota	Gammaproteobacteria	Enterobacterales	Enterobacteriaceae	Escherichia	Escherichia coli
WP_032323111.1	Bacteria	Pseudomonadota	Gammaproteobacteria	Enterobacterales	Enterobacteriaceae	Escherichia	Escherichia coli
WP_047648266.1	Bacteria	Pseudomonadota	Gammaproteobacteria	Enterobacterales	Enterobacteriaceae	Escherichia	Escherichia coli
WP_000090075.1	Bacteria	Pseudomonadota	Gammaproteobacteria	Enterobacterales	Enterobacteriaceae	Escherichia	Escherichia coli
WP_000090077.1	Bacteria	Pseudomonadota	Gammaproteobacteria	Enterobacterales	Enterobacteriaceae	Escherichia	Escherichia coli
WP_072662230.1	Bacteria	Pseudomonadota	Gammaproteobacteria	Enterobacterales	Enterobacteriaceae	Escherichia	Escherichia coli
WP_263754914.1	Bacteria	Pseudomonadota	Gammaproteobacteria	Enterobacterales	Enterobacteriaceae	Escherichia	Escherichia coli
WP_114476114.1	Bacteria	Pseudomonadota	Gammaproteobacteria	Enterobacterales	Enterobacteriaceae	Escherichia	Escherichia coli
EFB2842118.1	Bacteria	Pseudomonadota	Gammaproteobacteria	Enterobacterales	Enterobacteriaceae	Escherichia	Escherichia coli
WP_000446130.1	Bacteria	Pseudomonadota	Gammaproteobacteria	Enterobacterales	Enterobacteriaceae	Escherichia	Escherichia coli
WP_218714616.1	Bacteria	Pseudomonadota	Gammaproteobacteria	Enterobacterales	Enterobacteriaceae	Escherichia	Escherichia coli
WP_163368575.1	Bacteria	Pseudomonadota	Gammaproteobacteria	Enterobacterales	Enterobacteriaceae	Escherichia	Escherichia coli
WP_089568237.1	Bacteria	Pseudomonadota	Gammaproteobacteria	Enterobacterales	Enterobacteriaceae	Escherichia	Escherichia coli
WP_074527059.1	Bacteria	Pseudomonadota	Gammaproteobacteria	Enterobacterales	Enterobacteriaceae	Escherichia	Escherichia coli
WP_150323814.1	Bacteria	Pseudomonadota	Gammaproteobacteria	Enterobacterales	Enterobacteriaceae	Escherichia	Escherichia coli
TZF09827.1	Bacteria	Pseudomonadota	Gammaproteobacteria	Enterobacterales	Enterobacteriaceae	Escherichia	Escherichia coli
WP_159200970.1	Bacteria	Pseudomonadota	Gammaproteobacteria	Enterobacterales	Enterobacteriaceae	Escherichia	Escherichia coli
WP_233129647.1	Bacteria	Pseudomonadota	Gammaproteobacteria	Enterobacterales	Enterobacteriaceae	Escherichia	Escherichia coli
WP_097725120.1	Bacteria	Pseudomonadota	Gammaproteobacteria	Enterobacterales	Enterobacteriaceae	Escherichia	Escherichia coli
EHH7610244.1	Bacteria	Pseudomonadota	Gammaproteobacteria	Enterobacterales	Enterobacteriaceae	Escherichia	Escherichia coli
WP_096980946.1	Bacteria	Pseudomonadota	Gammaproteobacteria	Enterobacterales	Enterobacteriaceae	Escherichia	Escherichia coli
WP_023140187.1	Bacteria	Pseudomonadota	Gammaproteobacteria	Enterobacterales	Enterobacteriaceae	Escherichia	Escherichia coli
WP_258748275.1	Bacteria	Pseudomonadota	Gammaproteobacteria	Enterobacterales	Enterobacteriaceae	Escherichia	Escherichia coli
WP_062865343.1	Bacteria	Pseudomonadota	Gammaproteobacteria	Enterobacterales	Enterobacteriaceae	Escherichia	Escherichia coli
WP_021038237.1	Bacteria	Pseudomonadota	Gammaproteobacteria	Enterobacterales	Enterobacteriaceae	Escherichia	Escherichia coli
WP_139618159.1	Bacteria	Pseudomonadota	Gammaproteobacteria	Enterobacterales	Enterobacteriaceae	Escherichia	Escherichia coli
WP_097473433.1	Bacteria	Pseudomonadota	Gammaproteobacteria	Enterobacterales	Enterobacteriaceae	Escherichia	Escherichia coli
WP_215419606.1	Bacteria	Pseudomonadota	Gammaproteobacteria	Enterobacterales	Enterobacteriaceae	Escherichia	Escherichia coli
WP_152929242.1	Bacteria	Pseudomonadota	Gammaproteobacteria	Enterobacterales	Enterobacteriaceae	Escherichia	Escherichia coli
WP_126510117.1	Bacteria	Pseudomonadota	Gammaproteobacteria	Enterobacterales	Enterobacteriaceae	Escherichia	Escherichia coli
WP_175102448.1	Bacteria	Pseudomonadota	Gammaproteobacteria	Enterobacterales	Enterobacteriaceae	Escherichia	Escherichia coli
WP_152925374.1	Bacteria	Pseudomonadota	Gammaproteobacteria	Enterobacterales	Enterobacteriaceae	Escherichia	Escherichia coli
WP_086118581.1	Bacteria	Pseudomonadota	Gammaproteobacteria	Enterobacterales	Enterobacteriaceae	Escherichia	Escherichia coli
WP_215418744.1	Bacteria	Pseudomonadota	Gammaproteobacteria	Enterobacterales	Enterobacteriaceae	Escherichia	Escherichia coli
WP_225857830.1	Bacteria	Pseudomonadota	Gammaproteobacteria	Enterobacterales	Enterobacteriaceae	Escherichia	Escherichia coli
WP_126773092.1	Bacteria	Pseudomonadota	Gammaproteobacteria	Enterobacterales	Enterobacteriaceae	Escherichia	Escherichia coli
WP_198469171.1	Bacteria	Pseudomonadota	Gammaproteobacteria	Enterobacterales	Enterobacteriaceae	Escherichia	Escherichia coli
EFI6091834.1	Bacteria	Pseudomonadota	Gammaproteobacteria	Enterobacterales	Enterobacteriaceae	Escherichia	Escherichia coli
WP_123130021.1	Bacteria	Pseudomonadota	Gammaproteobacteria	Enterobacterales	Enterobacteriaceae	Escherichia	Escherichia coli
WP_063502905.1	Bacteria	Pseudomonadota	Gammaproteobacteria	Enterobacterales	Enterobacteriaceae	Escherichia	Escherichia coli
WP_216781290.1	Bacteria	Pseudomonadota	Gammaproteobacteria	Enterobacterales	Enterobacteriaceae	Escherichia	Escherichia coli
WP_112020787.1	Bacteria	Pseudomonadota	Gammaproteobacteria	Enterobacterales	Enterobacteriaceae	Escherichia	Escherichia coli
WP_078165369.1	Bacteria	Pseudomonadota	Gammaproteobacteria	Enterobacterales	Enterobacteriaceae	Escherichia	Escherichia coli
WP_000446126.1	Bacteria	Pseudomonadota	Gammaproteobacteria	Enterobacterales	Enterobacteriaceae	Escherichia	Escherichia coli
WP_174144003.1	Bacteria	Pseudomonadota	Gammaproteobacteria	Enterobacterales	Enterobacteriaceae	Escherichia	Escherichia coli
WP_202117763.1	Bacteria	Pseudomonadota	Gammaproteobacteria	Enterobacterales	Enterobacteriaceae	Escherichia	Escherichia coli
WP_151324017.1	Bacteria	Pseudomonadota	Gammaproteobacteria	Enterobacterales	Enterobacteriaceae	Escherichia	Escherichia coli
WP_001774738.1	Bacteria	Pseudomonadota	Gammaproteobacteria	Enterobacterales	Enterobacteriaceae	Escherichia	Escherichia coli
WP_111231553.1	Bacteria	Pseudomonadota	Gammaproteobacteria	Enterobacterales	Enterobacteriaceae	Escherichia	Escherichia coli
WP_000446125.1	Bacteria	Pseudomonadota	Gammaproteobacteria	Enterobacterales	Enterobacteriaceae	Escherichia	Escherichia coli
WP_115204469.1	Bacteria	Pseudomonadota	Gammaproteobacteria	Enterobacterales	Enterobacteriaceae	Escherichia	Escherichia coli
WP_157703721.1	Bacteria	Pseudomonadota	Gammaproteobacteria	Enterobacterales	Enterobacteriaceae	Escherichia	Escherichia coli
WP_199355226.1	Bacteria	Pseudomonadota	Gammaproteobacteria	Enterobacterales	Enterobacteriaceae	Escherichia	Escherichia coli
WP_061358076.1	Bacteria	Pseudomonadota	Gammaproteobacteria	Enterobacterales	Enterobacteriaceae	Escherichia	Escherichia coli
WP_214666333.1	Bacteria	Pseudomonadota	Gammaproteobacteria	Enterobacterales	Enterobacteriaceae	Escherichia	Escherichia coli
WP_258877729.1	Bacteria	Pseudomonadota	Gammaproteobacteria	Enterobacterales	Enterobacteriaceae	Escherichia	Escherichia coli
WP_137534900.1	Bacteria	Pseudomonadota	Gammaproteobacteria	Enterobacterales	Enterobacteriaceae	Escherichia	Escherichia coli
WP_044707429.1	Bacteria	Pseudomonadota	Gammaproteobacteria	Enterobacterales	Enterobacteriaceae	Escherichia	Escherichia coli
WP_257606568.1	Bacteria	Pseudomonadota	Gammaproteobacteria	Enterobacterales	Enterobacteriaceae	Escherichia	Escherichia coli
WP_241866897.1	Bacteria	Pseudomonadota	Gammaproteobacteria	Enterobacterales	Enterobacteriaceae	Escherichia	Escherichia coli
WP_097473958.1	Bacteria	Pseudomonadota	Gammaproteobacteria	Enterobacterales	Enterobacteriaceae	Escherichia	Escherichia coli
WP_112913782.1	Bacteria	Pseudomonadota	Gammaproteobacteria	Enterobacterales	Enterobacteriaceae	Escherichia	Escherichia coli
WP_150319850.1	Bacteria	Pseudomonadota	Gammaproteobacteria	Enterobacterales	Enterobacteriaceae	Escherichia	Escherichia coli
WP_040090966.1	Bacteria	Pseudomonadota	Gammaproteobacteria	Enterobacterales	Enterobacteriaceae	Escherichia	Escherichia coli
WP_105963707.1	Bacteria	Pseudomonadota	Gammaproteobacteria	Enterobacterales	Enterobacteriaceae	Escherichia	Escherichia coli
WP_062892011.1	Bacteria	Pseudomonadota	Gammaproteobacteria	Enterobacterales	Enterobacteriaceae	Escherichia	Escherichia coli
WP_096316616.1	Bacteria	Pseudomonadota	Gammaproteobacteria	Enterobacterales	Enterobacteriaceae	Escherichia	Escherichia coli
WP_241220646.1	Bacteria	Pseudomonadota	Gammaproteobacteria	Enterobacterales	Enterobacteriaceae	Escherichia	Escherichia coli
WP_001580017.1	Bacteria	Pseudomonadota	Gammaproteobacteria	Enterobacterales	Enterobacteriaceae	Escherichia	Escherichia coli
WP_161394075.1	Bacteria	Pseudomonadota	Gammaproteobacteria	Enterobacterales	Enterobacteriaceae	Escherichia	Escherichia coli
WP_000446150.1	Bacteria	Pseudomonadota	Gammaproteobacteria	Enterobacterales	Enterobacteriaceae	Escherichia	Escherichia coli
WP_069906815.1	Bacteria	Pseudomonadota	Gammaproteobacteria	Enterobacterales	Enterobacteriaceae	Escherichia	Escherichia coli
WP_069913667.1	Bacteria	Pseudomonadota	Gammaproteobacteria	Enterobacterales	Enterobacteriaceae	Escherichia	Escherichia coli
WP_096908095.1	Bacteria	Pseudomonadota	Gammaproteobacteria	Enterobacterales	Enterobacteriaceae	Escherichia	Escherichia coli
WP_148125444.1	Bacteria	Pseudomonadota	Gammaproteobacteria	Enterobacterales	Enterobacteriaceae	Escherichia	Escherichia coli
WP_000058234.1	Bacteria	Pseudomonadota	Gammaproteobacteria	Enterobacterales	Enterobacteriaceae	Escherichia	Escherichia coli
WP_109536851.1	Bacteria	Pseudomonadota	Gammaproteobacteria	Enterobacterales	Enterobacteriaceae	Escherichia	Escherichia coli
WP_089563611.1	Bacteria	Pseudomonadota	Gammaproteobacteria	Enterobacterales	Enterobacteriaceae	Escherichia	Escherichia coli
WP_153781440.1	Bacteria	Pseudomonadota	Gammaproteobacteria	Enterobacterales	Enterobacteriaceae	Escherichia	Escherichia coli
WP_137540577.1	Bacteria	Pseudomonadota	Gammaproteobacteria	Enterobacterales	Enterobacteriaceae	Escherichia	Escherichia coli
WP_042075466.1	Bacteria	Pseudomonadota	Gammaproteobacteria	Enterobacterales	Enterobacteriaceae	Escherichia	Escherichia coli
WP_100212059.1	Bacteria	Pseudomonadota	Gammaproteobacteria	Enterobacterales	Enterobacteriaceae	Escherichia	Escherichia coli
WP_113335841.1	Bacteria	Pseudomonadota	Gammaproteobacteria	Enterobacterales	Enterobacteriaceae	Escherichia	Escherichia coli
WP_063077766.1	Bacteria	Pseudomonadota	Gammaproteobacteria	Enterobacterales	Enterobacteriaceae	Escherichia	Escherichia coli
WP_136146626.1	Bacteria	Pseudomonadota	Gammaproteobacteria	Enterobacterales	Enterobacteriaceae	Escherichia	Escherichia coli
WP_023352719.1	Bacteria	Pseudomonadota	Gammaproteobacteria	Enterobacterales	Enterobacteriaceae	Escherichia	Escherichia coli
WP_202372697.1	Bacteria	Pseudomonadota	Gammaproteobacteria	Enterobacterales	Enterobacteriaceae	Escherichia	Escherichia coli
WP_175154439.1	Bacteria	Pseudomonadota	Gammaproteobacteria	Enterobacterales	Enterobacteriaceae	Escherichia	Escherichia coli
WP_047649552.1	Bacteria	Pseudomonadota	Gammaproteobacteria	Enterobacterales	Enterobacteriaceae	Escherichia	Escherichia coli
ADX97288.1	Bacteria	Pseudomonadota	Gammaproteobacteria	Enterobacterales	Enterobacteriaceae	Escherichia	Escherichia coli
WP_219103505.1	Bacteria	Pseudomonadota	Gammaproteobacteria	Enterobacterales	Enterobacteriaceae	Escherichia	Escherichia coli
WP_247145462.1	Bacteria	Pseudomonadota	Gammaproteobacteria	Enterobacterales	Enterobacteriaceae	Escherichia	Escherichia coli
WP_137544180.1	Bacteria	Pseudomonadota	Gammaproteobacteria	Enterobacterales	Enterobacteriaceae	Escherichia	Escherichia coli
WP_231840337.1	Bacteria	Pseudomonadota	Gammaproteobacteria	Enterobacterales	Enterobacteriaceae	Escherichia	Escherichia coli
WP_097503949.1	Bacteria	Pseudomonadota	Gammaproteobacteria	Enterobacterales	Enterobacteriaceae	Escherichia	Escherichia coli
WP_230894112.1	Bacteria	Pseudomonadota	Gammaproteobacteria	Enterobacterales	Enterobacteriaceae	Escherichia	Escherichia coli
WP_205708302.1	Bacteria	Pseudomonadota	Gammaproteobacteria	Enterobacterales	Enterobacteriaceae	Escherichia	Escherichia coli
WP_001463789.1	Bacteria	Pseudomonadota	Gammaproteobacteria	Enterobacterales	Enterobacteriaceae	Escherichia	Escherichia coli
WP_144114358.1	Bacteria	Pseudomonadota	Gammaproteobacteria	Enterobacterales	Enterobacteriaceae	Escherichia	Escherichia coli
WP_239803970.1	Bacteria	Pseudomonadota	Gammaproteobacteria	Enterobacterales	Enterobacteriaceae	Escherichia	Escherichia coli
WP_074557308.1	Bacteria	Pseudomonadota	Gammaproteobacteria	Enterobacterales	Enterobacteriaceae	Escherichia	Escherichia coli
WP_097453321.1	Bacteria	Pseudomonadota	Gammaproteobacteria	Enterobacterales	Enterobacteriaceae	Escherichia	Escherichia coli
WP_024238667.1	Bacteria	Pseudomonadota	Gammaproteobacteria	Enterobacterales	Enterobacteriaceae	Escherichia	Escherichia coli
WP_163451495.1	Bacteria	Pseudomonadota	Gammaproteobacteria	Enterobacterales	Enterobacteriaceae	Escherichia	Escherichia coli
WP_187698061.1	Bacteria	Pseudomonadota	Gammaproteobacteria	Enterobacterales	Enterobacteriaceae	Escherichia	Escherichia coli
WP_213188122.1	Bacteria	Pseudomonadota	Gammaproteobacteria	Enterobacterales	Enterobacteriaceae	Escherichia	Escherichia coli
WP_042972607.1	Bacteria	Pseudomonadota	Gammaproteobacteria	Enterobacterales	Enterobacteriaceae	Escherichia	Escherichia coli
WP_097418184.1	Bacteria	Pseudomonadota	Gammaproteobacteria	Enterobacterales	Enterobacteriaceae	Escherichia	Escherichia coli
WP_097417636.1	Bacteria	Pseudomonadota	Gammaproteobacteria	Enterobacterales	Enterobacteriaceae	Escherichia	Escherichia coli
WP_089571121.1	Bacteria	Pseudomonadota	Gammaproteobacteria	Enterobacterales	Enterobacteriaceae	Escherichia	Escherichia coli
WP_247169536.1	Bacteria	Pseudomonadota	Gammaproteobacteria	Enterobacterales	Enterobacteriaceae	Escherichia	Escherichia coli
WP_113305842.1	Bacteria	Pseudomonadota	Gammaproteobacteria	Enterobacterales	Enterobacteriaceae	Escherichia	Escherichia coli
WP_262236085.1	Bacteria	Pseudomonadota	Gammaproteobacteria	Enterobacterales	Enterobacteriaceae	Escherichia	Escherichia coli
WP_135494650.1	Bacteria	Pseudomonadota	Gammaproteobacteria	Enterobacterales	Enterobacteriaceae	Escherichia	Escherichia coli
WP_235638802.1	Bacteria	Pseudomonadota	Gammaproteobacteria	Enterobacterales	Enterobacteriaceae	Escherichia	Escherichia coli
WP_021569893.1	Bacteria	Pseudomonadota	Gammaproteobacteria	Enterobacterales	Enterobacteriaceae	Escherichia	Escherichia coli
WP_206027358.1	Bacteria	Pseudomonadota	Gammaproteobacteria	Enterobacterales	Enterobacteriaceae	Escherichia	Escherichia coli
WP_137558942.1	Bacteria	Pseudomonadota	Gammaproteobacteria	Enterobacterales	Enterobacteriaceae	Escherichia	Escherichia coli
WP_244060045.1	Bacteria	Pseudomonadota	Gammaproteobacteria	Enterobacterales	Enterobacteriaceae	Escherichia	Escherichia coli
WP_016236175.1	Bacteria	Pseudomonadota	Gammaproteobacteria	Enterobacterales	Enterobacteriaceae	Escherichia	Escherichia coli
WP_096164919.1	Bacteria	Pseudomonadota	Gammaproteobacteria	Enterobacterales	Enterobacteriaceae	Escherichia	Escherichia coli
WP_105464196.1	Bacteria	Pseudomonadota	Gammaproteobacteria	Enterobacterales	Enterobacteriaceae	Escherichia	Escherichia coli
WP_025380631.1	Bacteria	Pseudomonadota	Gammaproteobacteria	Enterobacterales	Enterobacteriaceae	Escherichia	Escherichia coli
WP_150324337.1	Bacteria	Pseudomonadota	Gammaproteobacteria	Enterobacterales	Enterobacteriaceae	Escherichia	Escherichia coli
WP_021553801.1	Bacteria	Pseudomonadota	Gammaproteobacteria	Enterobacterales	Enterobacteriaceae	Escherichia	Escherichia coli
WP_032182290.1	Bacteria	Pseudomonadota	Gammaproteobacteria	Enterobacterales	Enterobacteriaceae	Escherichia	Escherichia coli
WP_228595318.1	Bacteria	Pseudomonadota	Gammaproteobacteria	Enterobacterales	Enterobacteriaceae	Escherichia	Escherichia coli
WP_146711715.1	Bacteria	Pseudomonadota	Gammaproteobacteria	Enterobacterales	Enterobacteriaceae	Escherichia	Escherichia coli
WP_257606095.1	Bacteria	Pseudomonadota	Gammaproteobacteria	Enterobacterales	Enterobacteriaceae	Escherichia	Escherichia coli
WP_097750869.1	Bacteria	Pseudomonadota	Gammaproteobacteria	Enterobacterales	Enterobacteriaceae	Escherichia	Escherichia coli
WP_134742914.1	Bacteria	Pseudomonadota	Gammaproteobacteria	Enterobacterales	Enterobacteriaceae	Escherichia	Escherichia coli
WP_223381083.1	Bacteria	Pseudomonadota	Gammaproteobacteria	Enterobacterales	Enterobacteriaceae	Escherichia	Escherichia coli
WP_215415870.1	Bacteria	Pseudomonadota	Gammaproteobacteria	Enterobacterales	Enterobacteriaceae	Escherichia	Escherichia coli
WP_096167847.1	Bacteria	Pseudomonadota	Gammaproteobacteria	Enterobacterales	Enterobacteriaceae	Escherichia	Escherichia coli
WP_252706481.1	Bacteria	Pseudomonadota	Gammaproteobacteria	Enterobacterales	Enterobacteriaceae	Escherichia	Escherichia coli
WP_129942114.1	Bacteria	Pseudomonadota	Gammaproteobacteria	Enterobacterales	Enterobacteriaceae	Escherichia	Escherichia coli
WP_113998010.1	Bacteria	Pseudomonadota	Gammaproteobacteria	Enterobacterales	Enterobacteriaceae	Escherichia	Escherichia coli
WP_137560236.1	Bacteria	Pseudomonadota	Gammaproteobacteria	Enterobacterales	Enterobacteriaceae	Escherichia	Escherichia coli
WP_001752980.1	Bacteria	Pseudomonadota	Gammaproteobacteria	Enterobacterales	Enterobacteriaceae	Escherichia	Escherichia coli
WP_089538114.1	Bacteria	Pseudomonadota	Gammaproteobacteria	Enterobacterales	Enterobacteriaceae	Escherichia	Escherichia coli
WP_137585556.1	Bacteria	Pseudomonadota	Gammaproteobacteria	Enterobacterales	Enterobacteriaceae	Escherichia	Escherichia coli
WP_080029994.1	Bacteria	Pseudomonadota	Gammaproteobacteria	Enterobacterales	Enterobacteriaceae	Escherichia	Escherichia coli
WP_105965823.1	Bacteria	Pseudomonadota	Gammaproteobacteria	Enterobacterales	Enterobacteriaceae	Escherichia	Escherichia coli
WP_089620464.1	Bacteria	Pseudomonadota	Gammaproteobacteria	Enterobacterales	Enterobacteriaceae	Escherichia	Escherichia coli
WP_215258352.1	Bacteria	Pseudomonadota	Gammaproteobacteria	Enterobacterales	Enterobacteriaceae	Escherichia	Escherichia coli
WP_097577743.1	Bacteria	Pseudomonadota	Gammaproteobacteria	Enterobacterales	Enterobacteriaceae	Escherichia	Escherichia coli
WP_047657960.1	Bacteria	Pseudomonadota	Gammaproteobacteria	Enterobacterales	Enterobacteriaceae	Escherichia	Escherichia coli
WP_238040195.1	Bacteria	Pseudomonadota	Gammaproteobacteria	Enterobacterales	Enterobacteriaceae	Escherichia	Escherichia coli
WP_054432924.1	Bacteria	Pseudomonadota	Gammaproteobacteria	Enterobacterales	Enterobacteriaceae	Escherichia	Escherichia coli
WP_187229082.1	Bacteria	Pseudomonadota	Gammaproteobacteria	Enterobacterales	Enterobacteriaceae	Escherichia	Escherichia coli
WP_118231049.1	Bacteria	Pseudomonadota	Gammaproteobacteria	Enterobacterales	Enterobacteriaceae	Escherichia	Escherichia coli
WP_139619118.1	Bacteria	Pseudomonadota	Gammaproteobacteria	Enterobacterales	Enterobacteriaceae	Escherichia	Escherichia coli
WP_024225805.1	Bacteria	Pseudomonadota	Gammaproteobacteria	Enterobacterales	Enterobacteriaceae	Escherichia	Escherichia coli
WP_053272860.1	Bacteria	Pseudomonadota	Gammaproteobacteria	Enterobacterales	Enterobacteriaceae	Escherichia	Escherichia coli
WP_097465310.1	Bacteria	Pseudomonadota	Gammaproteobacteria	Enterobacterales	Enterobacteriaceae	Escherichia	Escherichia coli
WP_112921875.1	Bacteria	Pseudomonadota	Gammaproteobacteria	Enterobacterales	Enterobacteriaceae	Escherichia	Escherichia coli
WP_126851917.1	Bacteria	Pseudomonadota	Gammaproteobacteria	Enterobacterales	Enterobacteriaceae	Escherichia	Escherichia coli
WP_137567930.1	Bacteria	Pseudomonadota	Gammaproteobacteria	Enterobacterales	Enterobacteriaceae	Escherichia	Escherichia coli
WP_105459058.1	Bacteria	Pseudomonadota	Gammaproteobacteria	Enterobacterales	Enterobacteriaceae	Escherichia	Escherichia coli
WP_097462497.1	Bacteria	Pseudomonadota	Gammaproteobacteria	Enterobacterales	Enterobacteriaceae	Escherichia	Escherichia coli
WP_225385232.1	Bacteria	Pseudomonadota	Gammaproteobacteria	Enterobacterales	Enterobacteriaceae	Escherichia	Escherichia coli
EFB6300384.1	Bacteria	Pseudomonadota	Gammaproteobacteria	Enterobacterales	Enterobacteriaceae	Escherichia	Escherichia coli
WP_096929020.1	Bacteria	Pseudomonadota	Gammaproteobacteria	Enterobacterales	Enterobacteriaceae	Escherichia	Escherichia coli
WP_147699377.1	Bacteria	Pseudomonadota	Gammaproteobacteria	Enterobacterales	Enterobacteriaceae	Escherichia	Escherichia coli
WP_000446153.1	Bacteria	Pseudomonadota	Gammaproteobacteria	Enterobacterales	Enterobacteriaceae	Escherichia	Escherichia coli
WP_163314116.1	Bacteria	Pseudomonadota	Gammaproteobacteria	Enterobacterales	Enterobacteriaceae	Escherichia	Escherichia coli
WP_241223397.1	Bacteria	Pseudomonadota	Gammaproteobacteria	Enterobacterales	Enterobacteriaceae	Escherichia	Escherichia coli
WP_089687743.1	Bacteria	Pseudomonadota	Gammaproteobacteria	Enterobacterales	Enterobacteriaceae	Escherichia	Escherichia coli
WP_231328424.1	Bacteria	Pseudomonadota	Gammaproteobacteria	Enterobacterales	Enterobacteriaceae	Escherichia	Escherichia coli
NEM88044.1	Bacteria	Pseudomonadota	Gammaproteobacteria	Enterobacterales	Enterobacteriaceae	Escherichia	Escherichia coli
WP_064579110.1	Bacteria	Pseudomonadota	Gammaproteobacteria	Enterobacterales	Enterobacteriaceae	Escherichia	Escherichia coli
WP_250649443.1	Bacteria	Pseudomonadota	Gammaproteobacteria	Enterobacterales	Enterobacteriaceae	Escherichia	Escherichia coli
WP_097764255.1	Bacteria	Pseudomonadota	Gammaproteobacteria	Enterobacterales	Enterobacteriaceae	Escherichia	Escherichia coli
WP_175064482.1	Bacteria	Pseudomonadota	Gammaproteobacteria	Enterobacterales	Enterobacteriaceae	Escherichia	Escherichia coli
WP_001365434.1	Bacteria	Pseudomonadota	Gammaproteobacteria	Enterobacterales	Enterobacteriaceae	Escherichia	Escherichia coli
WP_187192060.1	Bacteria	Pseudomonadota	Gammaproteobacteria	Enterobacterales	Enterobacteriaceae	Escherichia	Escherichia coli
WP_147699309.1	Bacteria	Pseudomonadota	Gammaproteobacteria	Enterobacterales	Enterobacteriaceae	Escherichia	Escherichia coli
WP_000058235.1	Bacteria	Pseudomonadota	Gammaproteobacteria	Enterobacterales	Enterobacteriaceae	Escherichia	Escherichia coli
WP_259282269.1	Bacteria	Pseudomonadota	Gammaproteobacteria	Enterobacterales	Enterobacteriaceae	Escherichia	Escherichia coli
WP_136745557.1	Bacteria	Pseudomonadota	Gammaproteobacteria	Enterobacterales	Enterobacteriaceae	Escherichia	Escherichia coli
WP_106705023.1	Bacteria	Pseudomonadota	Gammaproteobacteria	Enterobacterales	Enterobacteriaceae	Escherichia	Escherichia coli
WP_137542139.1	Bacteria	Pseudomonadota	Gammaproteobacteria	Enterobacterales	Enterobacteriaceae	Escherichia	Escherichia coli
WP_052915168.1	Bacteria	Pseudomonadota	Gammaproteobacteria	Enterobacterales	Enterobacteriaceae	Escherichia	Escherichia coli
WP_053890198.1	Bacteria	Pseudomonadota	Gammaproteobacteria	Enterobacterales	Enterobacteriaceae	Escherichia	Escherichia coli
WP_097747267.1	Bacteria	Pseudomonadota	Gammaproteobacteria	Enterobacterales	Enterobacteriaceae	Escherichia	Escherichia coli
WP_088545518.1	Bacteria	Pseudomonadota	Gammaproteobacteria	Enterobacterales	Enterobacteriaceae	Escherichia	Escherichia coli
WP_072661887.1	Bacteria	Pseudomonadota	Gammaproteobacteria	Enterobacterales	Enterobacteriaceae	Escherichia	Escherichia coli
WP_148983855.1	Bacteria	Pseudomonadota	Gammaproteobacteria	Enterobacterales	Enterobacteriaceae	Escherichia	Escherichia coli
WP_215741544.1	Bacteria	Pseudomonadota	Gammaproteobacteria	Enterobacterales	Enterobacteriaceae	Escherichia	Escherichia coli
WP_052915864.1	Bacteria	Pseudomonadota	Gammaproteobacteria	Enterobacterales	Enterobacteriaceae	Escherichia	Escherichia coli
WP_235753357.1	Bacteria	Pseudomonadota	Gammaproteobacteria	Enterobacterales	Enterobacteriaceae	Escherichia	Escherichia coli
WP_261784788.1	Bacteria	Pseudomonadota	Gammaproteobacteria	Enterobacterales	Enterobacteriaceae	Escherichia	Escherichia coli
WP_112854272.1	Bacteria	Pseudomonadota	Gammaproteobacteria	Enterobacterales	Enterobacteriaceae	Escherichia	Escherichia coli
WP_061348470.1	Bacteria	Pseudomonadota	Gammaproteobacteria	Enterobacterales	Enterobacteriaceae	Escherichia	Escherichia coli
WP_073470739.1	Bacteria	Pseudomonadota	Gammaproteobacteria	Enterobacterales	Enterobacteriaceae	Escherichia	Escherichia coli
WP_136766240.1	Bacteria	Pseudomonadota	Gammaproteobacteria	Enterobacterales	Enterobacteriaceae	Escherichia	Escherichia coli
WP_249544130.1	Bacteria	Pseudomonadota	Gammaproteobacteria	Enterobacterales	Enterobacteriaceae	Escherichia	Escherichia coli
WP_115209089.1	Bacteria	Pseudomonadota	Gammaproteobacteria	Enterobacterales	Enterobacteriaceae	Escherichia	Escherichia coli
WP_032312825.1	Bacteria	Pseudomonadota	Gammaproteobacteria	Enterobacterales	Enterobacteriaceae	Escherichia	Escherichia coli
WP_175072576.1	Bacteria	Pseudomonadota	Gammaproteobacteria	Enterobacterales	Enterobacteriaceae	Escherichia	Escherichia coli
WP_077638138.1	Bacteria	Pseudomonadota	Gammaproteobacteria	Enterobacterales	Enterobacteriaceae	Escherichia	Escherichia coli
WP_196109181.1	Bacteria	Pseudomonadota	Gammaproteobacteria	Enterobacterales	Enterobacteriaceae	Escherichia	Escherichia coli
WP_040092854.1	Bacteria	Pseudomonadota	Gammaproteobacteria	Enterobacterales	Enterobacteriaceae	Escherichia	Escherichia coli
WP_112029106.1	Bacteria	Pseudomonadota	Gammaproteobacteria	Enterobacterales	Enterobacteriaceae	Escherichia	Escherichia coli
WP_219879667.1	Bacteria	Pseudomonadota	Gammaproteobacteria	Enterobacterales	Enterobacteriaceae	Escherichia	Escherichia coli
WP_024237906.1	Bacteria	Pseudomonadota	Gammaproteobacteria	Enterobacterales	Enterobacteriaceae	Escherichia	Escherichia coli
WP_261555754.1	Bacteria	Pseudomonadota	Gammaproteobacteria	Enterobacterales	Enterobacteriaceae	Escherichia	Escherichia coli
WP_000374340.1	Bacteria	Pseudomonadota	Gammaproteobacteria	Enterobacterales	Enterobacteriaceae	Escherichia	Escherichia coli
WP_000058233.1	Bacteria	Pseudomonadota	Gammaproteobacteria	Enterobacterales	Enterobacteriaceae	Escherichia	Escherichia coli
WP_097505587.1	Bacteria	Pseudomonadota	Gammaproteobacteria	Enterobacterales	Enterobacteriaceae	Escherichia	Escherichia coli
WP_088543956.1	Bacteria	Pseudomonadota	Gammaproteobacteria	Enterobacterales	Enterobacteriaceae	Escherichia	Escherichia coli
WP_109006438.1	Bacteria	Pseudomonadota	Gammaproteobacteria	Enterobacterales	Enterobacteriaceae	Escherichia	Escherichia coli
WP_097505582.1	Bacteria	Pseudomonadota	Gammaproteobacteria	Enterobacterales	Enterobacteriaceae	Escherichia	Escherichia coli
WP_231378188.1	Bacteria	Pseudomonadota	Gammaproteobacteria	Enterobacterales	Enterobacteriaceae	Escherichia	Escherichia coli
WP_071701820.1	Bacteria	Pseudomonadota	Gammaproteobacteria	Enterobacterales	Enterobacteriaceae	Escherichia	Escherichia coli
WP_001503261.1	Bacteria	Pseudomonadota	Gammaproteobacteria	Enterobacterales	Enterobacteriaceae	Escherichia	Escherichia coli
WP_136758728.1	Bacteria	Pseudomonadota	Gammaproteobacteria	Enterobacterales	Enterobacteriaceae	Escherichia	Escherichia coli
WP_062872343.1	Bacteria	Pseudomonadota	Gammaproteobacteria	Enterobacterales	Enterobacteriaceae	Escherichia	Escherichia coli
WP_097418605.1	Bacteria	Pseudomonadota	Gammaproteobacteria	Enterobacterales	Enterobacteriaceae	Escherichia	Escherichia coli
WP_000446138.1	Bacteria	Pseudomonadota	Gammaproteobacteria	Enterobacterales	Enterobacteriaceae	Escherichia	Escherichia coli
WP_097742109.1	Bacteria	Pseudomonadota	Gammaproteobacteria	Enterobacterales	Enterobacteriaceae	Escherichia	Escherichia coli
WP_097484450.1	Bacteria	Pseudomonadota	Gammaproteobacteria	Enterobacterales	Enterobacteriaceae	Escherichia	Escherichia coli
WP_000315532.1	Bacteria	Pseudomonadota	Gammaproteobacteria	Enterobacterales	Enterobacteriaceae	Escherichia	Escherichia coli
WP_021565522.1	Bacteria	Pseudomonadota	Gammaproteobacteria	Enterobacterales	Enterobacteriaceae	Escherichia	Escherichia coli
WP_136858848.1	Bacteria	Pseudomonadota	Gammaproteobacteria	Enterobacterales	Enterobacteriaceae	Escherichia	Escherichia coli
WP_137593033.1	Bacteria	Pseudomonadota	Gammaproteobacteria	Enterobacterales	Enterobacteriaceae	Escherichia	Escherichia coli
WP_180489454.1	Bacteria	Pseudomonadota	Gammaproteobacteria	Enterobacterales	Enterobacteriaceae	Escherichia	Escherichia coli
WP_001551758.1	Bacteria	Pseudomonadota	Gammaproteobacteria	Enterobacterales	Enterobacteriaceae	Escherichia	Escherichia coli
WP_000446152.1	Bacteria	Pseudomonadota	Gammaproteobacteria	Enterobacterales	Enterobacteriaceae	Escherichia	Escherichia coli
WP_105484660.1	Bacteria	Pseudomonadota	Gammaproteobacteria	Enterobacterales	Enterobacteriaceae	Escherichia	Escherichia coli
WP_153275631.1	Bacteria	Pseudomonadota	Gammaproteobacteria	Enterobacterales	Enterobacteriaceae	Escherichia	Escherichia coli
WP_124294692.1	Bacteria	Pseudomonadota	Gammaproteobacteria	Enterobacterales	Enterobacteriaceae	Escherichia	Escherichia coli
WP_103540288.1	Bacteria	Pseudomonadota	Gammaproteobacteria	Enterobacterales	Enterobacteriaceae	Escherichia	Escherichia coli
WP_072775533.1	Bacteria	Pseudomonadota	Gammaproteobacteria	Enterobacterales	Enterobacteriaceae	Escherichia	Escherichia coli
WP_001572311.1	Bacteria	Pseudomonadota	Gammaproteobacteria	Enterobacterales	Enterobacteriaceae	Escherichia	Escherichia coli
WP_025210772.1	Bacteria	Pseudomonadota	Gammaproteobacteria	Enterobacterales	Enterobacteriaceae	Escherichia	Escherichia coli
WP_097570766.1	Bacteria	Pseudomonadota	Gammaproteobacteria	Enterobacterales	Enterobacteriaceae	Escherichia	Escherichia coli
WP_134266566.1	Bacteria	Pseudomonadota	Gammaproteobacteria	Enterobacterales	Enterobacteriaceae	Escherichia	Escherichia coli
WP_198776737.1	Bacteria	Pseudomonadota	Gammaproteobacteria	Enterobacterales	Enterobacteriaceae	Escherichia	Escherichia coli
WP_262021375.1	Bacteria	Pseudomonadota	Gammaproteobacteria	Enterobacterales	Enterobacteriaceae	Escherichia	Escherichia coli
WP_113996375.1	Bacteria	Pseudomonadota	Gammaproteobacteria	Enterobacterales	Enterobacteriaceae	Escherichia	Escherichia coli
WP_250790855.1	Bacteria	Pseudomonadota	Gammaproteobacteria	Enterobacterales	Enterobacteriaceae	Escherichia	Escherichia coli
WP_024236188.1	Bacteria	Pseudomonadota	Gammaproteobacteria	Enterobacterales	Enterobacteriaceae	Escherichia	Escherichia coli
WP_087934728.1	Bacteria	Pseudomonadota	Gammaproteobacteria	Enterobacterales	Enterobacteriaceae	Escherichia	Escherichia coli
WP_050864044.1	Bacteria	Pseudomonadota	Gammaproteobacteria	Enterobacterales	Enterobacteriaceae	Escherichia	Escherichia coli
WP_165467826.1	Bacteria	Pseudomonadota	Gammaproteobacteria	Enterobacterales	Enterobacteriaceae	Escherichia	Escherichia coli
AAF06966.1	Bacteria	Pseudomonadota	Gammaproteobacteria	Enterobacterales	Enterobacteriaceae	Escherichia	Escherichia coli
WP_123906140.1	Bacteria	Pseudomonadota	Gammaproteobacteria	Enterobacterales	Enterobacteriaceae	Escherichia	Escherichia coli
WP_176258874.1	Bacteria	Pseudomonadota	Gammaproteobacteria	Enterobacterales	Enterobacteriaceae	Escherichia	Escherichia coli
WP_032260979.1	Bacteria	Pseudomonadota	Gammaproteobacteria	Enterobacterales	Enterobacteriaceae	Escherichia	Escherichia coli
WP_187216835.1	Bacteria	Pseudomonadota	Gammaproteobacteria	Enterobacterales	Enterobacteriaceae	Escherichia	Escherichia coli
WP_024184784.1	Bacteria	Pseudomonadota	Gammaproteobacteria	Enterobacterales	Enterobacteriaceae	Escherichia	Escherichia coli
WP_097448340.1	Bacteria	Pseudomonadota	Gammaproteobacteria	Enterobacterales	Enterobacteriaceae	Escherichia	Escherichia coli
WP_053294742.1	Bacteria	Pseudomonadota	Gammaproteobacteria	Enterobacterales	Enterobacteriaceae	Escherichia	Escherichia coli
WP_203067956.1	Bacteria	Pseudomonadota	Gammaproteobacteria	Enterobacterales	Enterobacteriaceae	Escherichia	Escherichia coli
WP_229504163.1	Bacteria	Pseudomonadota	Gammaproteobacteria	Enterobacterales	Enterobacteriaceae	Escherichia	Escherichia coli
WP_096933504.1	Bacteria	Pseudomonadota	Gammaproteobacteria	Enterobacterales	Enterobacteriaceae	Escherichia	Escherichia coli
WP_113864346.1	Bacteria	Pseudomonadota	Gammaproteobacteria	Enterobacterales	Enterobacteriaceae	Escherichia	Escherichia coli
WP_021553971.1	Bacteria	Pseudomonadota	Gammaproteobacteria	Enterobacterales	Enterobacteriaceae	Escherichia	Escherichia coli
WP_071940786.1	Bacteria	Pseudomonadota	Gammaproteobacteria	Enterobacterales	Enterobacteriaceae	Escherichia	Escherichia coli
WP_047615351.1	Bacteria	Pseudomonadota	Gammaproteobacteria	Enterobacterales	Enterobacteriaceae	Escherichia	Escherichia coli
WP_213855205.1	Bacteria	Pseudomonadota	Gammaproteobacteria	Enterobacterales	Enterobacteriaceae	Escherichia	Escherichia coli
WP_095866789.1	Bacteria	Pseudomonadota	Gammaproteobacteria	Enterobacterales	Enterobacteriaceae	Escherichia	Escherichia coli
WP_240116049.1	Bacteria	Pseudomonadota	Gammaproteobacteria	Enterobacterales	Enterobacteriaceae	Escherichia	Escherichia coli
WP_163428113.1	Bacteria	Pseudomonadota	Gammaproteobacteria	Enterobacterales	Enterobacteriaceae	Escherichia	Escherichia coli
WP_257813205.1	Bacteria	Pseudomonadota	Gammaproteobacteria	Enterobacterales	Enterobacteriaceae	Escherichia	Escherichia coli
WP_157704448.1	Bacteria	Pseudomonadota	Gammaproteobacteria	Enterobacterales	Enterobacteriaceae	Escherichia	Escherichia coli
WP_001547910.1	Bacteria	Pseudomonadota	Gammaproteobacteria	Enterobacterales	Enterobacteriaceae	Escherichia	Escherichia coli
WP_089647471.1	Bacteria	Pseudomonadota	Gammaproteobacteria	Enterobacterales	Enterobacteriaceae	Escherichia	Escherichia coli
WP_059336982.1	Bacteria	Pseudomonadota	Gammaproteobacteria	Enterobacterales	Enterobacteriaceae	Escherichia	Escherichia coli
WP_096261578.1	Bacteria	Pseudomonadota	Gammaproteobacteria	Enterobacterales	Enterobacteriaceae	Escherichia	Escherichia coli
WP_001572529.1	Bacteria	Pseudomonadota	Gammaproteobacteria	Enterobacterales	Enterobacteriaceae	Escherichia	Escherichia coli
WP_257269101.1	Bacteria	Pseudomonadota	Gammaproteobacteria	Enterobacterales	Enterobacteriaceae	Escherichia	Escherichia coli
WP_262923176.1	Bacteria	Pseudomonadota	Gammaproteobacteria	Enterobacterales	Enterobacteriaceae	Escherichia	Escherichia coli
WP_089643690.1	Bacteria	Pseudomonadota	Gammaproteobacteria	Enterobacterales	Enterobacteriaceae	Escherichia	Escherichia coli
WP_252342399.1	Bacteria	Pseudomonadota	Gammaproteobacteria	Enterobacterales	Enterobacteriaceae	Escherichia	Escherichia coli
WP_072674716.1	Bacteria	Pseudomonadota	Gammaproteobacteria	Enterobacterales	Enterobacteriaceae	Escherichia	Escherichia coli
WP_142432854.1	Bacteria	Pseudomonadota	Gammaproteobacteria	Enterobacterales	Enterobacteriaceae	Escherichia	Escherichia coli
WP_254815507.1	Bacteria	Pseudomonadota	Gammaproteobacteria	Enterobacterales	Enterobacteriaceae	Escherichia	Escherichia coli
WP_042021643.1	Bacteria	Pseudomonadota	Gammaproteobacteria	Enterobacterales	Enterobacteriaceae	Escherichia	Escherichia coli
WP_097447391.1	Bacteria	Pseudomonadota	Gammaproteobacteria	Enterobacterales	Enterobacteriaceae	Escherichia	Escherichia coli
WP_089620505.1	Bacteria	Pseudomonadota	Gammaproteobacteria	Enterobacterales	Enterobacteriaceae	Escherichia	Escherichia coli
WP_112871573.1	Bacteria	Pseudomonadota	Gammaproteobacteria	Enterobacterales	Enterobacteriaceae	Escherichia	Escherichia coli
WP_097465468.1	Bacteria	Pseudomonadota	Gammaproteobacteria	Enterobacterales	Enterobacteriaceae	Escherichia	Escherichia coli
WP_052933284.1	Bacteria	Pseudomonadota	Gammaproteobacteria	Enterobacterales	Enterobacteriaceae	Escherichia	Escherichia coli
WP_078331635.1	Bacteria	Pseudomonadota	Gammaproteobacteria	Enterobacterales	Enterobacteriaceae	Escherichia	Escherichia coli
WP_160537843.1	Bacteria	Pseudomonadota	Gammaproteobacteria	Enterobacterales	Enterobacteriaceae	Escherichia	Escherichia coli
WP_063104975.1	Bacteria	Pseudomonadota	Gammaproteobacteria	Enterobacterales	Enterobacteriaceae	Escherichia	Escherichia coli
WP_137588398.1	Bacteria	Pseudomonadota	Gammaproteobacteria	Enterobacterales	Enterobacteriaceae	Escherichia	Escherichia coli
WP_075034273.1	Bacteria	Pseudomonadota	Gammaproteobacteria	Enterobacterales	Enterobacteriaceae	Escherichia	Escherichia coli
WP_105456180.1	Bacteria	Pseudomonadota	Gammaproteobacteria	Enterobacterales	Enterobacteriaceae	Escherichia	Escherichia coli
WP_139569135.1	Bacteria	Pseudomonadota	Gammaproteobacteria	Enterobacterales	Enterobacteriaceae	Escherichia	Escherichia coli
WP_104725618.1	Bacteria	Pseudomonadota	Gammaproteobacteria	Enterobacterales	Enterobacteriaceae	Escherichia	Escherichia coli
WP_097302322.1	Bacteria	Pseudomonadota	Gammaproteobacteria	Enterobacterales	Enterobacteriaceae	Escherichia	Escherichia coli
WP_097455093.1	Bacteria	Pseudomonadota	Gammaproteobacteria	Enterobacterales	Enterobacteriaceae	Escherichia	Escherichia coli
WP_260453520.1	Bacteria	Pseudomonadota	Gammaproteobacteria	Enterobacterales	Enterobacteriaceae	Escherichia	Escherichia coli
WP_062875996.1	Bacteria	Pseudomonadota	Gammaproteobacteria	Enterobacterales	Enterobacteriaceae	Escherichia	Escherichia coli
WP_238005037.1	Bacteria	Pseudomonadota	Gammaproteobacteria	Enterobacterales	Enterobacteriaceae	Escherichia	Escherichia coli
WP_097744816.1	Bacteria	Pseudomonadota	Gammaproteobacteria	Enterobacterales	Enterobacteriaceae	Escherichia	Escherichia coli
WP_255404372.1	Bacteria	Pseudomonadota	Gammaproteobacteria	Enterobacterales	Enterobacteriaceae	Escherichia	Escherichia coli
WP_137511683.1	Bacteria	Pseudomonadota	Gammaproteobacteria	Enterobacterales	Enterobacteriaceae	Escherichia	Escherichia coli
WP_097518748.1	Bacteria	Pseudomonadota	Gammaproteobacteria	Enterobacterales	Enterobacteriaceae	Escherichia	Escherichia coli
WP_100212153.1	Bacteria	Pseudomonadota	Gammaproteobacteria	Enterobacterales	Enterobacteriaceae	Escherichia	Escherichia coli
WP_148439619.1	Bacteria	Pseudomonadota	Gammaproteobacteria	Enterobacterales	Enterobacteriaceae	Escherichia	Escherichia coli
WP_130060325.1	Bacteria	Pseudomonadota	Gammaproteobacteria	Enterobacterales	Enterobacteriaceae	Escherichia	Escherichia coli
WP_214666277.1	Bacteria	Pseudomonadota	Gammaproteobacteria	Enterobacterales	Enterobacteriaceae	Escherichia	Escherichia coli
WP_241225336.1	Bacteria	Pseudomonadota	Gammaproteobacteria	Enterobacterales	Enterobacteriaceae	Escherichia	Escherichia coli
WP_021513939.1	Bacteria	Pseudomonadota	Gammaproteobacteria	Enterobacterales	Enterobacteriaceae	Escherichia	Escherichia coli
WP_247172749.1	Bacteria	Pseudomonadota	Gammaproteobacteria	Enterobacterales	Enterobacteriaceae	Escherichia	Escherichia coli
WP_228613426.1	Bacteria	Pseudomonadota	Gammaproteobacteria	Enterobacterales	Enterobacteriaceae	Escherichia	Escherichia coli
WP_096980122.1	Bacteria	Pseudomonadota	Gammaproteobacteria	Enterobacterales	Enterobacteriaceae	Escherichia	Escherichia coli
WP_116350197.1	Bacteria	Pseudomonadota	Gammaproteobacteria	Enterobacterales	Enterobacteriaceae	Escherichia	Escherichia coli
WP_001685684.1	Bacteria	Pseudomonadota	Gammaproteobacteria	Enterobacterales	Enterobacteriaceae	Escherichia	Escherichia coli
WP_137559102.1	Bacteria	Pseudomonadota	Gammaproteobacteria	Enterobacterales	Enterobacteriaceae	Escherichia	Escherichia coli
WP_187796252.1	Bacteria	Pseudomonadota	Gammaproteobacteria	Enterobacterales	Enterobacteriaceae	Escherichia	Escherichia coli
WP_126852120.1	Bacteria	Pseudomonadota	Gammaproteobacteria	Enterobacterales	Enterobacteriaceae	Escherichia	Escherichia coli
WP_220400799.1	Bacteria	Pseudomonadota	Gammaproteobacteria	Enterobacterales	Enterobacteriaceae	Escherichia	Escherichia coli
QED71017.1	Bacteria	Pseudomonadota	Gammaproteobacteria	Enterobacterales	Enterobacteriaceae	Escherichia	Escherichia coli
WP_214672272.1	Bacteria	Pseudomonadota	Gammaproteobacteria	Enterobacterales	Enterobacteriaceae	Escherichia	Escherichia coli
WP_106464768.1	Bacteria	Pseudomonadota	Gammaproteobacteria	Enterobacterales	Enterobacteriaceae	Escherichia	Escherichia coli
WP_172410141.1	Bacteria	Pseudomonadota	Gammaproteobacteria	Enterobacterales	Enterobacteriaceae	Escherichia	Escherichia coli
WP_094323045.1	Bacteria	Pseudomonadota	Gammaproteobacteria	Enterobacterales	Enterobacteriaceae	Escherichia	Escherichia coli
WP_218314403.1	Bacteria	Pseudomonadota	Gammaproteobacteria	Enterobacterales	Enterobacteriaceae	Escherichia	Escherichia coli
WP_000446148.1	Bacteria	Pseudomonadota	Gammaproteobacteria	Enterobacterales	Enterobacteriaceae	Escherichia	Escherichia coli
WP_135301378.1	Bacteria	Pseudomonadota	Gammaproteobacteria	Enterobacterales	Enterobacteriaceae	Escherichia	Escherichia coli
WP_023568263.1	Bacteria	Pseudomonadota	Gammaproteobacteria	Enterobacterales	Enterobacteriaceae	Escherichia	Escherichia coli
WP_032153987.1	Bacteria	Pseudomonadota	Gammaproteobacteria	Enterobacterales	Enterobacteriaceae	Escherichia	Escherichia coli
WP_210761426.1	Bacteria	Pseudomonadota	Gammaproteobacteria	Enterobacterales	Enterobacteriaceae	Escherichia	Escherichia coli
WP_248887346.1	Bacteria	Pseudomonadota	Gammaproteobacteria	Enterobacterales	Enterobacteriaceae	Escherichia	Escherichia coli
WP_112037427.1	Bacteria	Pseudomonadota	Gammaproteobacteria	Enterobacterales	Enterobacteriaceae	Escherichia	Escherichia coli
WP_136756342.1	Bacteria	Pseudomonadota	Gammaproteobacteria	Enterobacterales	Enterobacteriaceae	Escherichia	Escherichia coli
WP_226142491.1	Bacteria	Pseudomonadota	Gammaproteobacteria	Enterobacterales	Enterobacteriaceae	Escherichia	Escherichia coli
WP_097315273.1	Bacteria	Pseudomonadota	Gammaproteobacteria	Enterobacterales	Enterobacteriaceae	Escherichia	Escherichia coli
WP_160456881.1	Bacteria	Pseudomonadota	Gammaproteobacteria	Enterobacterales	Enterobacteriaceae	Escherichia	Escherichia coli
WP_033884644.1	Bacteria	Pseudomonadota	Gammaproteobacteria	Enterobacterales	Enterobacteriaceae	Escherichia	Escherichia coli
WP_163406578.1	Bacteria	Pseudomonadota	Gammaproteobacteria	Enterobacterales	Enterobacteriaceae	Escherichia	Escherichia coli
WP_052897482.1	Bacteria	Pseudomonadota	Gammaproteobacteria	Enterobacterales	Enterobacteriaceae	Escherichia	Escherichia coli
WP_097457445.1	Bacteria	Pseudomonadota	Gammaproteobacteria	Enterobacterales	Enterobacteriaceae	Escherichia	Escherichia coli
WP_124759832.1	Bacteria	Pseudomonadota	Gammaproteobacteria	Enterobacterales	Enterobacteriaceae	Escherichia	Escherichia coli
WP_176247854.1	Bacteria	Pseudomonadota	Gammaproteobacteria	Enterobacterales	Enterobacteriaceae	Escherichia	Escherichia coli
WP_261785292.1	Bacteria	Pseudomonadota	Gammaproteobacteria	Enterobacterales	Enterobacteriaceae	Escherichia	Escherichia coli
WP_250879956.1	Bacteria	Pseudomonadota	Gammaproteobacteria	Enterobacterales	Enterobacteriaceae	Escherichia	Escherichia coli
WP_260911254.1	Bacteria	Pseudomonadota	Gammaproteobacteria	Enterobacterales	Enterobacteriaceae	Escherichia	Escherichia coli
WP_096943772.1	Bacteria	Pseudomonadota	Gammaproteobacteria	Enterobacterales	Enterobacteriaceae	Escherichia	Escherichia coli
WP_000374341.1	Bacteria	Pseudomonadota	Gammaproteobacteria	Enterobacterales	Enterobacteriaceae	Escherichia	Escherichia coli
WP_072648900.1	Bacteria	Pseudomonadota	Gammaproteobacteria	Enterobacterales	Enterobacteriaceae	Escherichia	Escherichia coli
WP_001503220.1	Bacteria	Pseudomonadota	Gammaproteobacteria	Enterobacterales	Enterobacteriaceae	Escherichia	Escherichia coli
WP_000315533.1	Bacteria	Pseudomonadota	Gammaproteobacteria	Enterobacterales	Enterobacteriaceae	Escherichia	Escherichia coli
EFA7745663.1	Bacteria	Pseudomonadota	Gammaproteobacteria	Enterobacterales	Enterobacteriaceae	Escherichia	Escherichia coli
WP_097477176.1	Bacteria	Pseudomonadota	Gammaproteobacteria	Enterobacterales	Enterobacteriaceae	Escherichia	Escherichia coli
WP_112048446.1	Bacteria	Pseudomonadota	Gammaproteobacteria	Enterobacterales	Enterobacteriaceae	Escherichia	Escherichia coli
WP_105075160.1	Bacteria	Pseudomonadota	Gammaproteobacteria	Enterobacterales	Enterobacteriaceae	Escherichia	Escherichia coli
WP_089619948.1	Bacteria	Pseudomonadota	Gammaproteobacteria	Enterobacterales	Enterobacteriaceae	Escherichia	Escherichia coli
WP_089615463.1	Bacteria	Pseudomonadota	Gammaproteobacteria	Enterobacterales	Enterobacteriaceae	Escherichia	Escherichia coli
WP_089632966.1	Bacteria	Pseudomonadota	Gammaproteobacteria	Enterobacterales	Enterobacteriaceae	Escherichia	Escherichia coli
WP_130078586.1	Bacteria	Pseudomonadota	Gammaproteobacteria	Enterobacterales	Enterobacteriaceae	Escherichia	Escherichia coli
WP_096261046.1	Bacteria	Pseudomonadota	Gammaproteobacteria	Enterobacterales	Enterobacteriaceae	Escherichia	Escherichia coli
WP_112044818.1	Bacteria	Pseudomonadota	Gammaproteobacteria	Enterobacterales	Enterobacteriaceae	Escherichia	Escherichia coli
WP_262237720.1	Bacteria	Pseudomonadota	Gammaproteobacteria	Enterobacterales	Enterobacteriaceae	Escherichia	Escherichia coli
WP_152927291.1	Bacteria	Pseudomonadota	Gammaproteobacteria	Enterobacterales	Enterobacteriaceae	Escherichia	Escherichia coli
WP_260927170.1	Bacteria	Pseudomonadota	Gammaproteobacteria	Enterobacterales	Enterobacteriaceae	Escherichia	Escherichia coli
WP_137446590.1	Bacteria	Pseudomonadota	Gammaproteobacteria	Enterobacterales	Enterobacteriaceae	Escherichia	Escherichia coli
WP_215738278.1	Bacteria	Pseudomonadota	Gammaproteobacteria	Enterobacterales	Enterobacteriaceae	Escherichia	Escherichia coli
WP_228336549.1	Bacteria	Pseudomonadota	Gammaproteobacteria	Enterobacterales	Enterobacteriaceae	Escherichia	Escherichia coli
WP_230016155.1	Bacteria	Pseudomonadota	Gammaproteobacteria	Enterobacterales	Enterobacteriaceae	Escherichia	Escherichia coli
WP_166430086.1	Bacteria	Pseudomonadota	Gammaproteobacteria	Enterobacterales	Enterobacteriaceae	Escherichia	Escherichia coli
WP_247149232.1	Bacteria	Pseudomonadota	Gammaproteobacteria	Enterobacterales	Enterobacteriaceae	Escherichia	Escherichia coli
WP_087888158.1	Bacteria	Pseudomonadota	Gammaproteobacteria	Enterobacterales	Enterobacteriaceae	Escherichia	Escherichia coli
WP_016241808.1	Bacteria	Pseudomonadota	Gammaproteobacteria	Enterobacterales	Enterobacteriaceae	Escherichia	Escherichia coli
WP_032259917.1	Bacteria	Pseudomonadota	Gammaproteobacteria	Enterobacterales	Enterobacteriaceae	Escherichia	Escherichia coli
WP_096976274.1	Bacteria	Pseudomonadota	Gammaproteobacteria	Enterobacterales	Enterobacteriaceae	Escherichia	Escherichia coli
WP_089584713.1	Bacteria	Pseudomonadota	Gammaproteobacteria	Enterobacterales	Enterobacteriaceae	Escherichia	Escherichia coli
WP_152924334.1	Bacteria	Pseudomonadota	Gammaproteobacteria	Enterobacterales	Enterobacteriaceae	Escherichia	Escherichia coli
WP_162001247.1	Bacteria	Pseudomonadota	Gammaproteobacteria	Enterobacterales	Enterobacteriaceae	Escherichia	Escherichia coli
WP_077473316.1	Bacteria	Pseudomonadota	Gammaproteobacteria	Enterobacterales	Enterobacteriaceae	Escherichia	Escherichia coli
WP_096884161.1	Bacteria	Pseudomonadota	Gammaproteobacteria	Enterobacterales	Enterobacteriaceae	Escherichia	Escherichia coli
WP_096266277.1	Bacteria	Pseudomonadota	Gammaproteobacteria	Enterobacterales	Enterobacteriaceae	Escherichia	Escherichia coli
WP_103004388.1	Bacteria	Pseudomonadota	Gammaproteobacteria	Enterobacterales	Enterobacteriaceae	Escherichia	Escherichia coli
WP_097734266.1	Bacteria	Pseudomonadota	Gammaproteobacteria	Enterobacterales	Enterobacteriaceae	Escherichia	Escherichia coli
WP_206058539.1	Bacteria	Pseudomonadota	Gammaproteobacteria	Enterobacterales	Enterobacteriaceae	Escherichia	Escherichia coli
WP_097490947.1	Bacteria	Pseudomonadota	Gammaproteobacteria	Enterobacterales	Enterobacteriaceae	Escherichia	Escherichia coli
WP_229015885.1	Bacteria	Pseudomonadota	Gammaproteobacteria	Enterobacterales	Enterobacteriaceae	Escherichia	Escherichia coli
WP_061351736.1	Bacteria	Pseudomonadota	Gammaproteobacteria	Enterobacterales	Enterobacteriaceae	Escherichia	Escherichia coli
WP_089520073.1	Bacteria	Pseudomonadota	Gammaproteobacteria	Enterobacterales	Enterobacteriaceae	Escherichia	Escherichia coli
WP_171284077.1	Bacteria	Pseudomonadota	Gammaproteobacteria	Enterobacterales	Enterobacteriaceae	Escherichia	Escherichia coli
WP_061353171.1	Bacteria	Pseudomonadota	Gammaproteobacteria	Enterobacterales	Enterobacteriaceae	Escherichia	Escherichia coli
WP_137490283.1	Bacteria	Pseudomonadota	Gammaproteobacteria	Enterobacterales	Enterobacteriaceae	Escherichia	Escherichia coli
WP_254007799.1	Bacteria	Pseudomonadota	Gammaproteobacteria	Enterobacterales	Enterobacteriaceae	Escherichia	Escherichia coli
WP_077565160.1	Bacteria	Pseudomonadota	Gammaproteobacteria	Enterobacterales	Enterobacteriaceae	Escherichia	Escherichia coli
WP_061357466.1	Bacteria	Pseudomonadota	Gammaproteobacteria	Enterobacterales	Enterobacteriaceae	Escherichia	Escherichia coli
WP_001472071.1	Bacteria	Pseudomonadota	Gammaproteobacteria	Enterobacterales	Enterobacteriaceae	Escherichia	Escherichia coli
WP_097433379.1	Bacteria	Pseudomonadota	Gammaproteobacteria	Enterobacterales	Enterobacteriaceae	Escherichia	Escherichia coli
WP_001748719.1	Bacteria	Pseudomonadota	Gammaproteobacteria	Enterobacterales	Enterobacteriaceae	Escherichia	Escherichia coli
WP_244734016.1	Bacteria	Pseudomonadota	Gammaproteobacteria	Enterobacterales	Enterobacteriaceae	Escherichia	Escherichia coli
WP_214672942.1	Bacteria	Pseudomonadota	Gammaproteobacteria	Enterobacterales	Enterobacteriaceae	Escherichia	Escherichia coli
WP_033873552.1	Bacteria	Pseudomonadota	Gammaproteobacteria	Enterobacterales	Enterobacteriaceae	Escherichia	Escherichia coli
WP_258315969.1	Bacteria	Pseudomonadota	Gammaproteobacteria	Enterobacterales	Enterobacteriaceae	Escherichia	Escherichia coli
WP_123297482.1	Bacteria	Pseudomonadota	Gammaproteobacteria	Enterobacterales	Enterobacteriaceae	Escherichia	Escherichia coli
WP_053286432.1	Bacteria	Pseudomonadota	Gammaproteobacteria	Enterobacterales	Enterobacteriaceae	Escherichia	Escherichia coli
WP_214674477.1	Bacteria	Pseudomonadota	Gammaproteobacteria	Enterobacterales	Enterobacteriaceae	Escherichia	Escherichia coli
WP_042965974.1	Bacteria	Pseudomonadota	Gammaproteobacteria	Enterobacterales	Enterobacteriaceae	Escherichia	Escherichia coli
WP_097325334.1	Bacteria	Pseudomonadota	Gammaproteobacteria	Enterobacterales	Enterobacteriaceae	Escherichia	Escherichia coli
WP_256994251.1	Bacteria	Pseudomonadota	Gammaproteobacteria	Enterobacterales	Enterobacteriaceae	Escherichia	Escherichia coli
WP_202378592.1	Bacteria	Pseudomonadota	Gammaproteobacteria	Enterobacterales	Enterobacteriaceae	Escherichia	Escherichia coli
WP_097703527.1	Bacteria	Pseudomonadota	Gammaproteobacteria	Enterobacterales	Enterobacteriaceae	Escherichia	Escherichia coli
WP_053887951.1	Bacteria	Pseudomonadota	Gammaproteobacteria	Enterobacterales	Enterobacteriaceae	Escherichia	Escherichia coli
WP_135563826.1	Bacteria	Pseudomonadota	Gammaproteobacteria	Enterobacterales	Enterobacteriaceae	Escherichia	Escherichia coli
WP_072651608.1	Bacteria	Pseudomonadota	Gammaproteobacteria	Enterobacterales	Enterobacteriaceae	Escherichia	Escherichia coli
WP_137585311.1	Bacteria	Pseudomonadota	Gammaproteobacteria	Enterobacterales	Enterobacteriaceae	Escherichia	Escherichia coli
WP_096946175.1	Bacteria	Pseudomonadota	Gammaproteobacteria	Enterobacterales	Enterobacteriaceae	Escherichia	Escherichia coli
WP_202132199.1	Bacteria	Pseudomonadota	Gammaproteobacteria	Enterobacterales	Enterobacteriaceae	Escherichia	Escherichia coli
WP_096932020.1	Bacteria	Pseudomonadota	Gammaproteobacteria	Enterobacterales	Enterobacteriaceae	Escherichia	Escherichia coli
WP_254006297.1	Bacteria	Pseudomonadota	Gammaproteobacteria	Enterobacterales	Enterobacteriaceae	Escherichia	Escherichia coli
WP_185166868.1	Bacteria	Pseudomonadota	Gammaproteobacteria	Enterobacterales	Enterobacteriaceae	Escherichia	Escherichia coli
WP_202462956.1	Bacteria	Pseudomonadota	Gammaproteobacteria	Enterobacterales	Enterobacteriaceae	Escherichia	Escherichia coli
WP_214673334.1	Bacteria	Pseudomonadota	Gammaproteobacteria	Enterobacterales	Enterobacteriaceae	Escherichia	Escherichia coli
WP_061352968.1	Bacteria	Pseudomonadota	Gammaproteobacteria	Enterobacterales	Enterobacteriaceae	Escherichia	Escherichia coli
WP_258141833.1	Bacteria	Pseudomonadota	Gammaproteobacteria	Enterobacterales	Enterobacteriaceae	Escherichia	Escherichia coli
WP_094318608.1	Bacteria	Pseudomonadota	Gammaproteobacteria	Enterobacterales	Enterobacteriaceae	Escherichia	Escherichia coli
WP_215423920.1	Bacteria	Pseudomonadota	Gammaproteobacteria	Enterobacterales	Enterobacteriaceae	Escherichia	Escherichia coli
WP_247189616.1	Bacteria	Pseudomonadota	Gammaproteobacteria	Enterobacterales	Enterobacteriaceae	Escherichia	Escherichia coli
WP_088748007.1	Bacteria	Pseudomonadota	Gammaproteobacteria	Enterobacterales	Enterobacteriaceae	Escherichia	Escherichia coli
WP_262237898.1	Bacteria	Pseudomonadota	Gammaproteobacteria	Enterobacterales	Enterobacteriaceae	Escherichia	Escherichia coli
WP_113418980.1	Bacteria	Pseudomonadota	Gammaproteobacteria	Enterobacterales	Enterobacteriaceae	Escherichia	Escherichia coli
WP_235720736.1	Bacteria	Pseudomonadota	Gammaproteobacteria	Enterobacterales	Enterobacteriaceae	Escherichia	Escherichia coli
WP_202131432.1	Bacteria	Pseudomonadota	Gammaproteobacteria	Enterobacterales	Enterobacteriaceae	Escherichia	Escherichia coli
WP_152931346.1	Bacteria	Pseudomonadota	Gammaproteobacteria	Enterobacterales	Enterobacteriaceae	Escherichia	Escherichia coli
WP_255992740.1	Bacteria	Pseudomonadota	Gammaproteobacteria	Enterobacterales	Enterobacteriaceae	Escherichia	Escherichia coli
WP_235719606.1	Bacteria	Pseudomonadota	Gammaproteobacteria	Enterobacterales	Enterobacteriaceae	Escherichia	Escherichia coli
WP_256996935.1	Bacteria	Pseudomonadota	Gammaproteobacteria	Enterobacterales	Enterobacteriaceae	Escherichia	Escherichia coli
WP_061353633.1	Bacteria	Pseudomonadota	Gammaproteobacteria	Enterobacterales	Enterobacteriaceae	Escherichia	Escherichia coli
WP_001403764.1	Bacteria	Pseudomonadota	Gammaproteobacteria	Enterobacterales	Enterobacteriaceae	Escherichia	Escherichia coli
WP_053920532.1	Bacteria	Pseudomonadota	Gammaproteobacteria	Enterobacterales	Enterobacteriaceae	Escherichia	Escherichia coli
WP_097519050.1	Bacteria	Pseudomonadota	Gammaproteobacteria	Enterobacterales	Enterobacteriaceae	Escherichia	Escherichia coli
WP_198445952.1	Bacteria	Pseudomonadota	Gammaproteobacteria	Enterobacterales	Enterobacteriaceae	Escherichia	Escherichia coli
WP_097339988.1	Bacteria	Pseudomonadota	Gammaproteobacteria	Enterobacterales	Enterobacteriaceae	Escherichia	Escherichia coli
WP_057107746.1	Bacteria	Pseudomonadota	Gammaproteobacteria	Enterobacterales	Enterobacteriaceae	Escherichia	Escherichia coli
WP_107199988.1	Bacteria	Pseudomonadota	Gammaproteobacteria	Enterobacterales	Enterobacteriaceae	Escherichia	Escherichia coli
WP_088549046.1	Bacteria	Pseudomonadota	Gammaproteobacteria	Enterobacterales	Enterobacteriaceae	Escherichia	Escherichia coli
WP_088555420.1	Bacteria	Pseudomonadota	Gammaproteobacteria	Enterobacterales	Enterobacteriaceae	Escherichia	Escherichia coli
WP_241952491.1	Bacteria	Pseudomonadota	Gammaproteobacteria	Enterobacterales	Enterobacteriaceae	Escherichia	Escherichia coli
WP_257187294.1	Bacteria	Pseudomonadota	Gammaproteobacteria	Enterobacterales	Enterobacteriaceae	Escherichia	Escherichia coli
WP_249925919.1	Bacteria	Pseudomonadota	Gammaproteobacteria	Enterobacterales	Enterobacteriaceae	Escherichia	Escherichia coli
WP_255994214.1	Bacteria	Pseudomonadota	Gammaproteobacteria	Enterobacterales	Enterobacteriaceae	Escherichia	Escherichia coli
WP_160454925.1	Bacteria	Pseudomonadota	Gammaproteobacteria	Enterobacterales	Enterobacteriaceae	Escherichia	Escherichia coli
WP_096891508.1	Bacteria	Pseudomonadota	Gammaproteobacteria	Enterobacterales	Enterobacteriaceae	Escherichia	Escherichia coli
WP_225388910.1	Bacteria	Pseudomonadota	Gammaproteobacteria	Enterobacterales	Enterobacteriaceae	Escherichia	Escherichia coli
WP_089637951.1	Bacteria	Pseudomonadota	Gammaproteobacteria	Enterobacterales	Enterobacteriaceae	Escherichia	Escherichia coli
WP_226145234.1	Bacteria	Pseudomonadota	Gammaproteobacteria	Enterobacterales	Enterobacteriaceae	Escherichia	Escherichia coli
WP_137472240.1	Bacteria	Pseudomonadota	Gammaproteobacteria	Enterobacterales	Enterobacteriaceae	Escherichia	Escherichia coli
WP_238890544.1	Bacteria	Pseudomonadota	Gammaproteobacteria	Enterobacterales	Enterobacteriaceae	Escherichia	Escherichia coli
WP_205862066.1	Bacteria	Pseudomonadota	Gammaproteobacteria	Enterobacterales	Enterobacteriaceae	Escherichia	Escherichia coli
WP_127712888.1	Bacteria	Pseudomonadota	Gammaproteobacteria	Enterobacterales	Enterobacteriaceae	Escherichia	Escherichia coli
WP_236492716.1	Bacteria	Pseudomonadota	Gammaproteobacteria	Enterobacterales	Enterobacteriaceae	Escherichia	Escherichia coli
WP_141033447.1	Bacteria	Pseudomonadota	Gammaproteobacteria	Enterobacterales	Enterobacteriaceae	Escherichia	Escherichia coli
WP_097730752.1	Bacteria	Pseudomonadota	Gammaproteobacteria	Enterobacterales	Enterobacteriaceae	Escherichia	Escherichia coli
WP_252366130.1	Bacteria	Pseudomonadota	Gammaproteobacteria	Enterobacterales	Enterobacteriaceae	Escherichia	Escherichia coli
WP_077638147.1	Bacteria	Pseudomonadota	Gammaproteobacteria	Enterobacterales	Enterobacteriaceae	Escherichia	Escherichia coli
WP_163458672.1	Bacteria	Pseudomonadota	Gammaproteobacteria	Enterobacterales	Enterobacteriaceae	Escherichia	Escherichia coli
WP_163433493.1	Bacteria	Pseudomonadota	Gammaproteobacteria	Enterobacterales	Enterobacteriaceae	Escherichia	Escherichia coli
WP_047670912.1	Bacteria	Pseudomonadota	Gammaproteobacteria	Enterobacterales	Enterobacteriaceae	Escherichia	Escherichia coli
WP_182226707.1	Bacteria	Pseudomonadota	Gammaproteobacteria	Enterobacterales	Enterobacteriaceae	Escherichia	Escherichia fergusonii
WP_256347997.1	Bacteria	Pseudomonadota	Gammaproteobacteria	Enterobacterales	Enterobacteriaceae	Escherichia	Escherichia fergusonii
WP_248900778.1	Bacteria	Pseudomonadota	Gammaproteobacteria	Enterobacterales	Enterobacteriaceae	Escherichia	Escherichia fergusonii
WP_104918098.1	Bacteria	Pseudomonadota	Gammaproteobacteria	Enterobacterales	Enterobacteriaceae	Escherichia	Escherichia fergusonii
WP_181576063.1	Bacteria	Pseudomonadota	Gammaproteobacteria	Enterobacterales	Enterobacteriaceae	Escherichia	Escherichia fergusonii
WP_196081106.1	Bacteria	Pseudomonadota	Gammaproteobacteria	Enterobacterales	Enterobacteriaceae	Escherichia	Escherichia fergusonii
WP_181666851.1	Bacteria	Pseudomonadota	Gammaproteobacteria	Enterobacterales	Enterobacteriaceae	Escherichia	Escherichia fergusonii
WP_125282700.1	Bacteria	Pseudomonadota	Gammaproteobacteria	Enterobacterales	Enterobacteriaceae	Escherichia	Escherichia fergusonii
WP_148049216.1	Bacteria	Pseudomonadota	Gammaproteobacteria	Enterobacterales	Enterobacteriaceae	Escherichia	Escherichia fergusonii
WP_181237230.1	Bacteria	Pseudomonadota	Gammaproteobacteria	Enterobacterales	Enterobacteriaceae	Escherichia	Escherichia marmotae
WP_181237567.1	Bacteria	Pseudomonadota	Gammaproteobacteria	Enterobacterales	Enterobacteriaceae	Escherichia	Escherichia marmotae
WP_258203768.1	Bacteria	Pseudomonadota	Gammaproteobacteria	Enterobacterales	Enterobacteriaceae	Escherichia	Escherichia marmotae
WP_183083040.1	Bacteria	Pseudomonadota	Gammaproteobacteria	Enterobacterales	Enterobacteriaceae	Escherichia	Escherichia sp. 0.2392
WP_194314529.1	Bacteria	Pseudomonadota	Gammaproteobacteria	Enterobacterales	Enterobacteriaceae	Escherichia	Escherichia sp. 79.0191
WP_194314766.1	Bacteria	Pseudomonadota	Gammaproteobacteria	Enterobacterales	Enterobacteriaceae	Escherichia	Escherichia sp. 93.0724
WP_176263405.1	Bacteria	Pseudomonadota	Gammaproteobacteria	Enterobacterales	Enterobacteriaceae	Escherichia	Escherichia sp. 94.0001
WP_135383225.1	Bacteria	Pseudomonadota	Gammaproteobacteria	Enterobacterales	Enterobacteriaceae	Escherichia	Escherichia sp. E3356
WP_105278684.1	Bacteria	Pseudomonadota	Gammaproteobacteria	Enterobacterales	Enterobacteriaceae	Escherichia	Escherichia sp. MOD1-EC4550
WP_105270545.1	Bacteria	Pseudomonadota	Gammaproteobacteria	Enterobacterales	Enterobacteriaceae	Escherichia	Escherichia sp. MOD1-EC5451
WP_105282401.1	Bacteria	Pseudomonadota	Gammaproteobacteria	Enterobacterales	Enterobacteriaceae	Escherichia	Escherichia sp. MOD1-EC5462
WP_216404949.1	Bacteria	Pseudomonadota	Gammaproteobacteria	Enterobacterales	Enterobacteriaceae	Escherichia	Escherichia sp. S2_ASV_4
WP_110876515.1	Bacteria	Pseudomonadota	Gammaproteobacteria	Enterobacterales	Enterobacteriaceae	Franconibacter	Franconibacter helveticus
WP_024558414.1	Bacteria	Pseudomonadota	Gammaproteobacteria	Enterobacterales	Enterobacteriaceae	Franconibacter	Franconibacter pulveris
WP_234619253.1	Bacteria	Pseudomonadota	Gammaproteobacteria	Enterobacterales	Enterobacteriaceae	Hafnia	Hafnia alvei
WP_193065755.1	Bacteria	Pseudomonadota	Gammaproteobacteria	Enterobacterales	Enterobacteriaceae	Hafnia	Hafnia alvei
WP_264097108.1	Bacteria	Pseudomonadota	Gammaproteobacteria	Enterobacterales	Enterobacteriaceae	Hafnia	Hafnia alvei
WP_264097450.1	Bacteria	Pseudomonadota	Gammaproteobacteria	Enterobacterales	Enterobacteriaceae	Hafnia	Hafnia alvei
WP_149225960.1	Bacteria	Pseudomonadota	Gammaproteobacteria	Enterobacterales	Enterobacteriaceae	Hafnia	Hafnia alvei
WP_199372391.1	Bacteria	Pseudomonadota	Gammaproteobacteria	Enterobacterales	Enterobacteriaceae	Hafnia	Hafnia paralvei
WP_130959783.1	Bacteria	Pseudomonadota	Gammaproteobacteria	Enterobacterales	Enterobacteriaceae	Hafnia	Hafnia paralvei
WP_138095915.1	Bacteria	Pseudomonadota	Gammaproteobacteria	Enterobacterales	Enterobacteriaceae	Jejubacter	Jejubacter calystegiae
WP_222615116.1	Bacteria	Pseudomonadota	Gammaproteobacteria	Enterobacterales	Enterobacteriaceae	Klebsiella	Klebsiella
WP_048332125.1	Bacteria	Pseudomonadota	Gammaproteobacteria	Enterobacterales	Enterobacteriaceae	Klebsiella	Klebsiella
WP_049182159.1	Bacteria	Pseudomonadota	Gammaproteobacteria	Enterobacterales	Enterobacteriaceae	Klebsiella	Klebsiella
WP_032436598.1	Bacteria	Pseudomonadota	Gammaproteobacteria	Enterobacterales	Enterobacteriaceae	Klebsiella	Klebsiella
WP_109547043.1	Bacteria	Pseudomonadota	Gammaproteobacteria	Enterobacterales	Enterobacteriaceae	Klebsiella	Klebsiella
WP_072125308.1	Bacteria	Pseudomonadota	Gammaproteobacteria	Enterobacterales	Enterobacteriaceae	Klebsiella	Klebsiella
WP_166692711.1	Bacteria	Pseudomonadota	Gammaproteobacteria	Enterobacterales	Enterobacteriaceae	Klebsiella	Klebsiella
WP_117380906.1	Bacteria	Pseudomonadota	Gammaproteobacteria	Enterobacterales	Enterobacteriaceae	Klebsiella	Klebsiella
WP_064160105.1	Bacteria	Pseudomonadota	Gammaproteobacteria	Enterobacterales	Enterobacteriaceae	Klebsiella	Klebsiella
WP_101968516.1	Bacteria	Pseudomonadota	Gammaproteobacteria	Enterobacterales	Enterobacteriaceae	Klebsiella	Klebsiella
WP_086631360.1	Bacteria	Pseudomonadota	Gammaproteobacteria	Enterobacterales	Enterobacteriaceae	Klebsiella	Klebsiella
WP_048289711.1	Bacteria	Pseudomonadota	Gammaproteobacteria	Enterobacterales	Enterobacteriaceae	Klebsiella	Klebsiella
WP_252086253.1	Bacteria	Pseudomonadota	Gammaproteobacteria	Enterobacterales	Enterobacteriaceae	Klebsiella	Klebsiella
WP_135710466.1	Bacteria	Pseudomonadota	Gammaproteobacteria	Enterobacterales	Enterobacteriaceae	Klebsiella	Klebsiella
WP_114506556.1	Bacteria	Pseudomonadota	Gammaproteobacteria	Enterobacterales	Enterobacteriaceae	Klebsiella	Klebsiella
WP_047718635.1	Bacteria	Pseudomonadota	Gammaproteobacteria	Enterobacterales	Enterobacteriaceae	Klebsiella	Klebsiella
WP_086070876.1	Bacteria	Pseudomonadota	Gammaproteobacteria	Enterobacterales	Enterobacteriaceae	Klebsiella	Klebsiella
WP_064143421.1	Bacteria	Pseudomonadota	Gammaproteobacteria	Enterobacterales	Enterobacteriaceae	Klebsiella	Klebsiella
WP_004132548.1	Bacteria	Pseudomonadota	Gammaproteobacteria	Enterobacterales	Enterobacteriaceae	Klebsiella	Klebsiella
WP_219808590.1	Bacteria	Pseudomonadota	Gammaproteobacteria	Enterobacterales	Enterobacteriaceae	Klebsiella	Klebsiella
WP_064190889.1	Bacteria	Pseudomonadota	Gammaproteobacteria	Enterobacterales	Enterobacteriaceae	Klebsiella	Klebsiella
WP_071057083.1	Bacteria	Pseudomonadota	Gammaproteobacteria	Enterobacterales	Enterobacteriaceae	Klebsiella	Klebsiella
WP_117049203.1	Bacteria	Pseudomonadota	Gammaproteobacteria	Enterobacterales	Enterobacteriaceae	Klebsiella	Klebsiella
WP_032413989.1	Bacteria	Pseudomonadota	Gammaproteobacteria	Enterobacterales	Enterobacteriaceae	Klebsiella	Klebsiella
WP_163525393.1	Bacteria	Pseudomonadota	Gammaproteobacteria	Enterobacterales	Enterobacteriaceae	Klebsiella	Klebsiella
WP_064152987.1	Bacteria	Pseudomonadota	Gammaproteobacteria	Enterobacterales	Enterobacteriaceae	Klebsiella	Klebsiella
WP_117096071.1	Bacteria	Pseudomonadota	Gammaproteobacteria	Enterobacterales	Enterobacteriaceae	Klebsiella	Klebsiella
WP_042946127.1	Bacteria	Pseudomonadota	Gammaproteobacteria	Enterobacterales	Enterobacteriaceae	Klebsiella	Klebsiella
WP_217316214.1	Bacteria	Pseudomonadota	Gammaproteobacteria	Enterobacterales	Enterobacteriaceae	Klebsiella	Klebsiella
WP_044525234.1	Bacteria	Pseudomonadota	Gammaproteobacteria	Enterobacterales	Enterobacteriaceae	Klebsiella	Klebsiella
WP_110222050.1	Bacteria	Pseudomonadota	Gammaproteobacteria	Enterobacterales	Enterobacteriaceae	Klebsiella	Klebsiella
WP_065806333.1	Bacteria	Pseudomonadota	Gammaproteobacteria	Enterobacterales	Enterobacteriaceae	Klebsiella	Klebsiella
WP_064164905.1	Bacteria	Pseudomonadota	Gammaproteobacteria	Enterobacterales	Enterobacteriaceae	Klebsiella	Klebsiella
WP_004152202.1	Bacteria	Pseudomonadota	Gammaproteobacteria	Enterobacterales	Enterobacteriaceae	Klebsiella	Klebsiella
WP_130940181.1	Bacteria	Pseudomonadota	Gammaproteobacteria	Enterobacterales	Enterobacteriaceae	Klebsiella	Klebsiella
WP_085846700.1	Bacteria	Pseudomonadota	Gammaproteobacteria	Enterobacterales	Enterobacteriaceae	Klebsiella	Klebsiella
WP_046623505.1	Bacteria	Pseudomonadota	Gammaproteobacteria	Enterobacterales	Enterobacteriaceae	Klebsiella	Klebsiella
WP_117263051.1	Bacteria	Pseudomonadota	Gammaproteobacteria	Enterobacterales	Enterobacteriaceae	Klebsiella	Klebsiella
WP_129306694.1	Bacteria	Pseudomonadota	Gammaproteobacteria	Enterobacterales	Enterobacteriaceae	Klebsiella	Klebsiella
WP_048982013.1	Bacteria	Pseudomonadota	Gammaproteobacteria	Enterobacterales	Enterobacteriaceae	Klebsiella	Klebsiella
WP_128205779.1	Bacteria	Pseudomonadota	Gammaproteobacteria	Enterobacterales	Enterobacteriaceae	Klebsiella	Klebsiella
WP_049103625.1	Bacteria	Pseudomonadota	Gammaproteobacteria	Enterobacterales	Enterobacteriaceae	Klebsiella	Klebsiella
WP_087638465.1	Bacteria	Pseudomonadota	Gammaproteobacteria	Enterobacterales	Enterobacteriaceae	Klebsiella	Klebsiella
WP_088717531.1	Bacteria	Pseudomonadota	Gammaproteobacteria	Enterobacterales	Enterobacteriaceae	Klebsiella	Klebsiella
WP_048331203.1	Bacteria	Pseudomonadota	Gammaproteobacteria	Enterobacterales	Enterobacteriaceae	Klebsiella	Klebsiella
WP_032417510.1	Bacteria	Pseudomonadota	Gammaproteobacteria	Enterobacterales	Enterobacteriaceae	Klebsiella	Klebsiella
WP_117089925.1	Bacteria	Pseudomonadota	Gammaproteobacteria	Enterobacterales	Enterobacteriaceae	Klebsiella	Klebsiella
WP_135735280.1	Bacteria	Pseudomonadota	Gammaproteobacteria	Enterobacterales	Enterobacteriaceae	Klebsiella	Klebsiella
WP_211772531.1	Bacteria	Pseudomonadota	Gammaproteobacteria	Enterobacterales	Enterobacteriaceae	Klebsiella	Klebsiella
WP_065782839.1	Bacteria	Pseudomonadota	Gammaproteobacteria	Enterobacterales	Enterobacteriaceae	Klebsiella	Klebsiella
WP_048993055.1	Bacteria	Pseudomonadota	Gammaproteobacteria	Enterobacterales	Enterobacteriaceae	Klebsiella	Klebsiella
WP_032420459.1	Bacteria	Pseudomonadota	Gammaproteobacteria	Enterobacterales	Enterobacteriaceae	Klebsiella	Klebsiella
WP_049135092.1	Bacteria	Pseudomonadota	Gammaproteobacteria	Enterobacterales	Enterobacteriaceae	Klebsiella	Klebsiella
WP_110198654.1	Bacteria	Pseudomonadota	Gammaproteobacteria	Enterobacterales	Enterobacteriaceae	Klebsiella	Klebsiella
WP_023307275.1	Bacteria	Pseudomonadota	Gammaproteobacteria	Enterobacterales	Enterobacteriaceae	Klebsiella	Klebsiella
WP_049104459.1	Bacteria	Pseudomonadota	Gammaproteobacteria	Enterobacterales	Enterobacteriaceae	Klebsiella	Klebsiella
WP_062913712.1	Bacteria	Pseudomonadota	Gammaproteobacteria	Enterobacterales	Enterobacteriaceae	Klebsiella	Klebsiella
WP_048335582.1	Bacteria	Pseudomonadota	Gammaproteobacteria	Enterobacterales	Enterobacteriaceae	Klebsiella	Klebsiella
WP_049087307.1	Bacteria	Pseudomonadota	Gammaproteobacteria	Enterobacterales	Enterobacteriaceae	Klebsiella	Klebsiella
WP_004136118.1	Bacteria	Pseudomonadota	Gammaproteobacteria	Enterobacterales	Enterobacteriaceae	Klebsiella	Klebsiella
WP_138977073.1	Bacteria	Pseudomonadota	Gammaproteobacteria	Enterobacterales	Enterobacteriaceae	Klebsiella	Klebsiella
WP_023313540.1	Bacteria	Pseudomonadota	Gammaproteobacteria	Enterobacterales	Enterobacteriaceae	Klebsiella	Klebsiella
WP_176232597.1	Bacteria	Pseudomonadota	Gammaproteobacteria	Enterobacterales	Enterobacteriaceae	Klebsiella	Klebsiella
WP_025983022.1	Bacteria	Pseudomonadota	Gammaproteobacteria	Enterobacterales	Enterobacteriaceae	Klebsiella	Klebsiella
WP_023339331.1	Bacteria	Pseudomonadota	Gammaproteobacteria	Enterobacterales	Enterobacteriaceae	Klebsiella	Klebsiella
WP_004219972.1	Bacteria	Pseudomonadota	Gammaproteobacteria	Enterobacterales	Enterobacteriaceae	Klebsiella	Klebsiella
WP_073553587.1	Bacteria	Pseudomonadota	Gammaproteobacteria	Enterobacterales	Enterobacteriaceae	Klebsiella	Klebsiella
WP_002889930.1	Bacteria	Pseudomonadota	Gammaproteobacteria	Enterobacterales	Enterobacteriaceae	Klebsiella	Klebsiella
WP_117110102.1	Bacteria	Pseudomonadota	Gammaproteobacteria	Enterobacterales	Enterobacteriaceae	Klebsiella	Klebsiella
WP_226938259.1	Bacteria	Pseudomonadota	Gammaproteobacteria	Enterobacterales	Enterobacteriaceae	Klebsiella	Klebsiella aerogenes
WP_226925078.1	Bacteria	Pseudomonadota	Gammaproteobacteria	Enterobacterales	Enterobacteriaceae	Klebsiella	Klebsiella aerogenes
WP_263432274.1	Bacteria	Pseudomonadota	Gammaproteobacteria	Enterobacterales	Enterobacteriaceae	Klebsiella	Klebsiella aerogenes
WP_224146838.1	Bacteria	Pseudomonadota	Gammaproteobacteria	Enterobacterales	Enterobacteriaceae	Klebsiella	Klebsiella aerogenes
WP_228302941.1	Bacteria	Pseudomonadota	Gammaproteobacteria	Enterobacterales	Enterobacteriaceae	Klebsiella	Klebsiella aerogenes
WP_226938510.1	Bacteria	Pseudomonadota	Gammaproteobacteria	Enterobacterales	Enterobacteriaceae	Klebsiella	Klebsiella aerogenes
WP_248275443.1	Bacteria	Pseudomonadota	Gammaproteobacteria	Enterobacterales	Enterobacteriaceae	Klebsiella	Klebsiella aerogenes
WP_045364801.1	Bacteria	Pseudomonadota	Gammaproteobacteria	Enterobacterales	Enterobacteriaceae	Klebsiella	Klebsiella aerogenes
WP_166479540.1	Bacteria	Pseudomonadota	Gammaproteobacteria	Enterobacterales	Enterobacteriaceae	Klebsiella	Klebsiella aerogenes
WP_163366388.1	Bacteria	Pseudomonadota	Gammaproteobacteria	Enterobacterales	Enterobacteriaceae	Klebsiella	Klebsiella aerogenes
WP_126027058.1	Bacteria	Pseudomonadota	Gammaproteobacteria	Enterobacterales	Enterobacteriaceae	Klebsiella	Klebsiella aerogenes
WP_058676333.1	Bacteria	Pseudomonadota	Gammaproteobacteria	Enterobacterales	Enterobacteriaceae	Klebsiella	Klebsiella aerogenes
WP_047078212.1	Bacteria	Pseudomonadota	Gammaproteobacteria	Enterobacterales	Enterobacteriaceae	Klebsiella	Klebsiella aerogenes
WP_193126527.1	Bacteria	Pseudomonadota	Gammaproteobacteria	Enterobacterales	Enterobacteriaceae	Klebsiella	Klebsiella aerogenes
WP_063447405.1	Bacteria	Pseudomonadota	Gammaproteobacteria	Enterobacterales	Enterobacteriaceae	Klebsiella	Klebsiella aerogenes
WP_110916099.1	Bacteria	Pseudomonadota	Gammaproteobacteria	Enterobacterales	Enterobacteriaceae	Klebsiella	Klebsiella aerogenes
WP_110884004.1	Bacteria	Pseudomonadota	Gammaproteobacteria	Enterobacterales	Enterobacteriaceae	Klebsiella	Klebsiella aerogenes
WP_049061200.1	Bacteria	Pseudomonadota	Gammaproteobacteria	Enterobacterales	Enterobacteriaceae	Klebsiella	Klebsiella aerogenes
WP_087858367.1	Bacteria	Pseudomonadota	Gammaproteobacteria	Enterobacterales	Enterobacteriaceae	Klebsiella	Klebsiella aerogenes
WP_213790886.1	Bacteria	Pseudomonadota	Gammaproteobacteria	Enterobacterales	Enterobacteriaceae	Klebsiella	Klebsiella aerogenes
WP_116289624.1	Bacteria	Pseudomonadota	Gammaproteobacteria	Enterobacterales	Enterobacteriaceae	Klebsiella	Klebsiella aerogenes
WP_259925205.1	Bacteria	Pseudomonadota	Gammaproteobacteria	Enterobacterales	Enterobacteriaceae	Klebsiella	Klebsiella aerogenes
WP_262830852.1	Bacteria	Pseudomonadota	Gammaproteobacteria	Enterobacterales	Enterobacteriaceae	Klebsiella	Klebsiella aerogenes
WP_228303750.1	Bacteria	Pseudomonadota	Gammaproteobacteria	Enterobacterales	Enterobacteriaceae	Klebsiella	Klebsiella aerogenes
WP_229309565.1	Bacteria	Pseudomonadota	Gammaproteobacteria	Enterobacterales	Enterobacteriaceae	Klebsiella	Klebsiella aerogenes
WP_116327593.1	Bacteria	Pseudomonadota	Gammaproteobacteria	Enterobacterales	Enterobacteriaceae	Klebsiella	Klebsiella aerogenes
WP_251354858.1	Bacteria	Pseudomonadota	Gammaproteobacteria	Enterobacterales	Enterobacteriaceae	Klebsiella	Klebsiella africana
WP_224239964.1	Bacteria	Pseudomonadota	Gammaproteobacteria	Enterobacterales	Enterobacteriaceae	Klebsiella	Klebsiella grimontii
WP_181512058.1	Bacteria	Pseudomonadota	Gammaproteobacteria	Enterobacterales	Enterobacteriaceae	Klebsiella	Klebsiella grimontii
WP_226331636.1	Bacteria	Pseudomonadota	Gammaproteobacteria	Enterobacterales	Enterobacteriaceae	Klebsiella	Klebsiella grimontii
WP_154933684.1	Bacteria	Pseudomonadota	Gammaproteobacteria	Enterobacterales	Enterobacteriaceae	Klebsiella	Klebsiella grimontii
WP_154927281.1	Bacteria	Pseudomonadota	Gammaproteobacteria	Enterobacterales	Enterobacteriaceae	Klebsiella	Klebsiella grimontii
WP_181334623.1	Bacteria	Pseudomonadota	Gammaproteobacteria	Enterobacterales	Enterobacteriaceae	Klebsiella	Klebsiella grimontii
WP_154991157.1	Bacteria	Pseudomonadota	Gammaproteobacteria	Enterobacterales	Enterobacteriaceae	Klebsiella	Klebsiella grimontii
WP_213223059.1	Bacteria	Pseudomonadota	Gammaproteobacteria	Enterobacterales	Enterobacteriaceae	Klebsiella	Klebsiella grimontii
WP_224254607.1	Bacteria	Pseudomonadota	Gammaproteobacteria	Enterobacterales	Enterobacteriaceae	Klebsiella	Klebsiella grimontii
STW05245.1	Bacteria	Pseudomonadota	Gammaproteobacteria	Enterobacterales	Enterobacteriaceae	Klebsiella	Klebsiella grimontii
WP_154975968.1	Bacteria	Pseudomonadota	Gammaproteobacteria	Enterobacterales	Enterobacteriaceae	Klebsiella	Klebsiella grimontii
WP_154991183.1	Bacteria	Pseudomonadota	Gammaproteobacteria	Enterobacterales	Enterobacteriaceae	Klebsiella	Klebsiella grimontii
WP_154988319.1	Bacteria	Pseudomonadota	Gammaproteobacteria	Enterobacterales	Enterobacteriaceae	Klebsiella	Klebsiella grimontii
WP_224246812.1	Bacteria	Pseudomonadota	Gammaproteobacteria	Enterobacterales	Enterobacteriaceae	Klebsiella	Klebsiella grimontii
WP_224393396.1	Bacteria	Pseudomonadota	Gammaproteobacteria	Enterobacterales	Enterobacteriaceae	Klebsiella	Klebsiella grimontii
WP_154988296.1	Bacteria	Pseudomonadota	Gammaproteobacteria	Enterobacterales	Enterobacteriaceae	Klebsiella	Klebsiella grimontii
WP_154975296.1	Bacteria	Pseudomonadota	Gammaproteobacteria	Enterobacterales	Enterobacteriaceae	Klebsiella	Klebsiella grimontii
WP_227636995.1	Bacteria	Pseudomonadota	Gammaproteobacteria	Enterobacterales	Enterobacteriaceae	Klebsiella	Klebsiella grimontii
WP_142513160.1	Bacteria	Pseudomonadota	Gammaproteobacteria	Enterobacterales	Enterobacteriaceae	Klebsiella	Klebsiella huaxiensis
WP_224227461.1	Bacteria	Pseudomonadota	Gammaproteobacteria	Enterobacterales	Enterobacteriaceae	Klebsiella	Klebsiella michiganensis
PLL94968.1	Bacteria	Pseudomonadota	Gammaproteobacteria	Enterobacterales	Enterobacteriaceae	Klebsiella	Klebsiella michiganensis
WP_201208719.1	Bacteria	Pseudomonadota	Gammaproteobacteria	Enterobacterales	Enterobacteriaceae	Klebsiella	Klebsiella michiganensis
WP_224378558.1	Bacteria	Pseudomonadota	Gammaproteobacteria	Enterobacterales	Enterobacteriaceae	Klebsiella	Klebsiella michiganensis
WP_211811484.1	Bacteria	Pseudomonadota	Gammaproteobacteria	Enterobacterales	Enterobacteriaceae	Klebsiella	Klebsiella michiganensis
WP_224378786.1	Bacteria	Pseudomonadota	Gammaproteobacteria	Enterobacterales	Enterobacteriaceae	Klebsiella	Klebsiella michiganensis
WP_163556926.1	Bacteria	Pseudomonadota	Gammaproteobacteria	Enterobacterales	Enterobacteriaceae	Klebsiella	Klebsiella michiganensis
WP_014837520.1	Bacteria	Pseudomonadota	Gammaproteobacteria	Enterobacterales	Enterobacteriaceae	Klebsiella	Klebsiella michiganensis
WP_101869286.1	Bacteria	Pseudomonadota	Gammaproteobacteria	Enterobacterales	Enterobacteriaceae	Klebsiella	Klebsiella michiganensis
WP_004098163.1	Bacteria	Pseudomonadota	Gammaproteobacteria	Enterobacterales	Enterobacteriaceae	Klebsiella	Klebsiella michiganensis
WP_224271313.1	Bacteria	Pseudomonadota	Gammaproteobacteria	Enterobacterales	Enterobacteriaceae	Klebsiella	Klebsiella michiganensis
WP_221692360.1	Bacteria	Pseudomonadota	Gammaproteobacteria	Enterobacterales	Enterobacteriaceae	Klebsiella	Klebsiella michiganensis
WP_211811441.1	Bacteria	Pseudomonadota	Gammaproteobacteria	Enterobacterales	Enterobacteriaceae	Klebsiella	Klebsiella michiganensis
WP_172868903.1	Bacteria	Pseudomonadota	Gammaproteobacteria	Enterobacterales	Enterobacteriaceae	Klebsiella	Klebsiella michiganensis
WP_154919885.1	Bacteria	Pseudomonadota	Gammaproteobacteria	Enterobacterales	Enterobacteriaceae	Klebsiella	Klebsiella michiganensis
WP_064407422.1	Bacteria	Pseudomonadota	Gammaproteobacteria	Enterobacterales	Enterobacteriaceae	Klebsiella	Klebsiella michiganensis
WP_049131712.1	Bacteria	Pseudomonadota	Gammaproteobacteria	Enterobacterales	Enterobacteriaceae	Klebsiella	Klebsiella michiganensis
WP_201214356.1	Bacteria	Pseudomonadota	Gammaproteobacteria	Enterobacterales	Enterobacteriaceae	Klebsiella	Klebsiella michiganensis
WP_221687868.1	Bacteria	Pseudomonadota	Gammaproteobacteria	Enterobacterales	Enterobacteriaceae	Klebsiella	Klebsiella michiganensis
WP_014839246.1	Bacteria	Pseudomonadota	Gammaproteobacteria	Enterobacterales	Enterobacteriaceae	Klebsiella	Klebsiella michiganensis
WP_200519763.1	Bacteria	Pseudomonadota	Gammaproteobacteria	Enterobacterales	Enterobacteriaceae	Klebsiella	Klebsiella michiganensis
STV96521.1	Bacteria	Pseudomonadota	Gammaproteobacteria	Enterobacterales	Enterobacteriaceae	Klebsiella	Klebsiella michiganensis
WP_094909578.1	Bacteria	Pseudomonadota	Gammaproteobacteria	Enterobacterales	Enterobacteriaceae	Klebsiella	Klebsiella michiganensis
WP_162122061.1	Bacteria	Pseudomonadota	Gammaproteobacteria	Enterobacterales	Enterobacteriaceae	Klebsiella	Klebsiella michiganensis
WP_224237527.1	Bacteria	Pseudomonadota	Gammaproteobacteria	Enterobacterales	Enterobacteriaceae	Klebsiella	Klebsiella michiganensis
WP_211811607.1	Bacteria	Pseudomonadota	Gammaproteobacteria	Enterobacterales	Enterobacteriaceae	Klebsiella	Klebsiella michiganensis
WP_163467547.1	Bacteria	Pseudomonadota	Gammaproteobacteria	Enterobacterales	Enterobacteriaceae	Klebsiella	Klebsiella michiganensis
WP_224256574.1	Bacteria	Pseudomonadota	Gammaproteobacteria	Enterobacterales	Enterobacteriaceae	Klebsiella	Klebsiella michiganensis
WP_201208774.1	Bacteria	Pseudomonadota	Gammaproteobacteria	Enterobacterales	Enterobacteriaceae	Klebsiella	Klebsiella michiganensis
WP_182094662.1	Bacteria	Pseudomonadota	Gammaproteobacteria	Enterobacterales	Enterobacteriaceae	Klebsiella	Klebsiella michiganensis
WP_224261005.1	Bacteria	Pseudomonadota	Gammaproteobacteria	Enterobacterales	Enterobacteriaceae	Klebsiella	Klebsiella oxytoca
WP_160885648.1	Bacteria	Pseudomonadota	Gammaproteobacteria	Enterobacterales	Enterobacteriaceae	Klebsiella	Klebsiella oxytoca
WP_049594302.1	Bacteria	Pseudomonadota	Gammaproteobacteria	Enterobacterales	Enterobacteriaceae	Klebsiella	Klebsiella oxytoca
WP_229295938.1	Bacteria	Pseudomonadota	Gammaproteobacteria	Enterobacterales	Enterobacteriaceae	Klebsiella	Klebsiella oxytoca
WP_195481902.1	Bacteria	Pseudomonadota	Gammaproteobacteria	Enterobacterales	Enterobacteriaceae	Klebsiella	Klebsiella oxytoca
WP_163466542.1	Bacteria	Pseudomonadota	Gammaproteobacteria	Enterobacterales	Enterobacteriaceae	Klebsiella	Klebsiella oxytoca
WP_070556455.1	Bacteria	Pseudomonadota	Gammaproteobacteria	Enterobacterales	Enterobacteriaceae	Klebsiella	Klebsiella oxytoca
WP_228312050.1	Bacteria	Pseudomonadota	Gammaproteobacteria	Enterobacterales	Enterobacteriaceae	Klebsiella	Klebsiella oxytoca
WP_230133988.1	Bacteria	Pseudomonadota	Gammaproteobacteria	Enterobacterales	Enterobacteriaceae	Klebsiella	Klebsiella oxytoca
WP_127074536.1	Bacteria	Pseudomonadota	Gammaproteobacteria	Enterobacterales	Enterobacteriaceae	Klebsiella	Klebsiella oxytoca
WP_016809960.1	Bacteria	Pseudomonadota	Gammaproteobacteria	Enterobacterales	Enterobacteriaceae	Klebsiella	Klebsiella oxytoca
WP_228308117.1	Bacteria	Pseudomonadota	Gammaproteobacteria	Enterobacterales	Enterobacteriaceae	Klebsiella	Klebsiella oxytoca
WP_154022923.1	Bacteria	Pseudomonadota	Gammaproteobacteria	Enterobacterales	Enterobacteriaceae	Klebsiella	Klebsiella oxytoca
WP_142471550.1	Bacteria	Pseudomonadota	Gammaproteobacteria	Enterobacterales	Enterobacteriaceae	Klebsiella	Klebsiella pasteurii
WP_232391285.1	Bacteria	Pseudomonadota	Gammaproteobacteria	Enterobacterales	Enterobacteriaceae	Klebsiella	Klebsiella pasteurii
WP_142482046.1	Bacteria	Pseudomonadota	Gammaproteobacteria	Enterobacterales	Enterobacteriaceae	Klebsiella	Klebsiella pasteurii
WP_142468128.1	Bacteria	Pseudomonadota	Gammaproteobacteria	Enterobacterales	Enterobacteriaceae	Klebsiella	Klebsiella pasteurii
WP_220540276.1	Bacteria	Pseudomonadota	Gammaproteobacteria	Enterobacterales	Enterobacteriaceae	Klebsiella	Klebsiella pneumoniae
WP_049126261.1	Bacteria	Pseudomonadota	Gammaproteobacteria	Enterobacterales	Enterobacteriaceae	Klebsiella	Klebsiella pneumoniae
WP_141657705.1	Bacteria	Pseudomonadota	Gammaproteobacteria	Enterobacterales	Enterobacteriaceae	Klebsiella	Klebsiella pneumoniae
WP_103505310.1	Bacteria	Pseudomonadota	Gammaproteobacteria	Enterobacterales	Enterobacteriaceae	Klebsiella	Klebsiella pneumoniae
WP_159311340.1	Bacteria	Pseudomonadota	Gammaproteobacteria	Enterobacterales	Enterobacteriaceae	Klebsiella	Klebsiella pneumoniae
WP_256153276.1	Bacteria	Pseudomonadota	Gammaproteobacteria	Enterobacterales	Enterobacteriaceae	Klebsiella	Klebsiella pneumoniae
WP_064181557.1	Bacteria	Pseudomonadota	Gammaproteobacteria	Enterobacterales	Enterobacteriaceae	Klebsiella	Klebsiella pneumoniae
WP_192955906.1	Bacteria	Pseudomonadota	Gammaproteobacteria	Enterobacterales	Enterobacteriaceae	Klebsiella	Klebsiella pneumoniae
WP_064181562.1	Bacteria	Pseudomonadota	Gammaproteobacteria	Enterobacterales	Enterobacteriaceae	Klebsiella	Klebsiella pneumoniae
WP_159335663.1	Bacteria	Pseudomonadota	Gammaproteobacteria	Enterobacterales	Enterobacteriaceae	Klebsiella	Klebsiella pneumoniae
WP_103556471.1	Bacteria	Pseudomonadota	Gammaproteobacteria	Enterobacterales	Enterobacteriaceae	Klebsiella	Klebsiella pneumoniae
WP_153793098.1	Bacteria	Pseudomonadota	Gammaproteobacteria	Enterobacterales	Enterobacteriaceae	Klebsiella	Klebsiella pneumoniae
WP_228705952.1	Bacteria	Pseudomonadota	Gammaproteobacteria	Enterobacterales	Enterobacteriaceae	Klebsiella	Klebsiella pneumoniae
WP_248200238.1	Bacteria	Pseudomonadota	Gammaproteobacteria	Enterobacterales	Enterobacteriaceae	Klebsiella	Klebsiella pneumoniae
WP_048260894.1	Bacteria	Pseudomonadota	Gammaproteobacteria	Enterobacterales	Enterobacteriaceae	Klebsiella	Klebsiella pneumoniae
WP_104453415.1	Bacteria	Pseudomonadota	Gammaproteobacteria	Enterobacterales	Enterobacteriaceae	Klebsiella	Klebsiella pneumoniae
WP_117100219.1	Bacteria	Pseudomonadota	Gammaproteobacteria	Enterobacterales	Enterobacteriaceae	Klebsiella	Klebsiella pneumoniae
WP_259545533.1	Bacteria	Pseudomonadota	Gammaproteobacteria	Enterobacterales	Enterobacteriaceae	Klebsiella	Klebsiella pneumoniae
WP_094766346.1	Bacteria	Pseudomonadota	Gammaproteobacteria	Enterobacterales	Enterobacteriaceae	Klebsiella	Klebsiella pneumoniae
WP_023304681.1	Bacteria	Pseudomonadota	Gammaproteobacteria	Enterobacterales	Enterobacteriaceae	Klebsiella	Klebsiella pneumoniae
WP_202387436.1	Bacteria	Pseudomonadota	Gammaproteobacteria	Enterobacterales	Enterobacteriaceae	Klebsiella	Klebsiella pneumoniae
WP_228296424.1	Bacteria	Pseudomonadota	Gammaproteobacteria	Enterobacterales	Enterobacteriaceae	Klebsiella	Klebsiella pneumoniae
WP_260453676.1	Bacteria	Pseudomonadota	Gammaproteobacteria	Enterobacterales	Enterobacteriaceae	Klebsiella	Klebsiella pneumoniae
WP_258963814.1	Bacteria	Pseudomonadota	Gammaproteobacteria	Enterobacterales	Enterobacteriaceae	Klebsiella	Klebsiella pneumoniae
WP_073547240.1	Bacteria	Pseudomonadota	Gammaproteobacteria	Enterobacterales	Enterobacteriaceae	Klebsiella	Klebsiella pneumoniae
WP_114107662.1	Bacteria	Pseudomonadota	Gammaproteobacteria	Enterobacterales	Enterobacteriaceae	Klebsiella	Klebsiella pneumoniae
WP_117248574.1	Bacteria	Pseudomonadota	Gammaproteobacteria	Enterobacterales	Enterobacteriaceae	Klebsiella	Klebsiella pneumoniae
WP_146707086.1	Bacteria	Pseudomonadota	Gammaproteobacteria	Enterobacterales	Enterobacteriaceae	Klebsiella	Klebsiella pneumoniae
WP_086616217.1	Bacteria	Pseudomonadota	Gammaproteobacteria	Enterobacterales	Enterobacteriaceae	Klebsiella	Klebsiella pneumoniae
WP_102007251.1	Bacteria	Pseudomonadota	Gammaproteobacteria	Enterobacterales	Enterobacteriaceae	Klebsiella	Klebsiella pneumoniae
WP_032422185.1	Bacteria	Pseudomonadota	Gammaproteobacteria	Enterobacterales	Enterobacteriaceae	Klebsiella	Klebsiella pneumoniae
WP_156732068.1	Bacteria	Pseudomonadota	Gammaproteobacteria	Enterobacterales	Enterobacteriaceae	Klebsiella	Klebsiella pneumoniae
WP_097545111.1	Bacteria	Pseudomonadota	Gammaproteobacteria	Enterobacterales	Enterobacteriaceae	Klebsiella	Klebsiella pneumoniae
WP_141403090.1	Bacteria	Pseudomonadota	Gammaproteobacteria	Enterobacterales	Enterobacteriaceae	Klebsiella	Klebsiella pneumoniae
WP_077273360.1	Bacteria	Pseudomonadota	Gammaproteobacteria	Enterobacterales	Enterobacteriaceae	Klebsiella	Klebsiella pneumoniae
WP_077272135.1	Bacteria	Pseudomonadota	Gammaproteobacteria	Enterobacterales	Enterobacteriaceae	Klebsiella	Klebsiella pneumoniae
WP_110226684.1	Bacteria	Pseudomonadota	Gammaproteobacteria	Enterobacterales	Enterobacteriaceae	Klebsiella	Klebsiella pneumoniae
WP_077274597.1	Bacteria	Pseudomonadota	Gammaproteobacteria	Enterobacterales	Enterobacteriaceae	Klebsiella	Klebsiella pneumoniae
WP_234267693.1	Bacteria	Pseudomonadota	Gammaproteobacteria	Enterobacterales	Enterobacteriaceae	Klebsiella	Klebsiella pneumoniae
WP_004219157.1	Bacteria	Pseudomonadota	Gammaproteobacteria	Enterobacterales	Enterobacteriaceae	Klebsiella	Klebsiella pneumoniae
WP_227505862.1	Bacteria	Pseudomonadota	Gammaproteobacteria	Enterobacterales	Enterobacteriaceae	Klebsiella	Klebsiella pneumoniae
WP_227638373.1	Bacteria	Pseudomonadota	Gammaproteobacteria	Enterobacterales	Enterobacteriaceae	Klebsiella	Klebsiella pneumoniae
WP_243212719.1	Bacteria	Pseudomonadota	Gammaproteobacteria	Enterobacterales	Enterobacteriaceae	Klebsiella	Klebsiella pneumoniae
WP_243212787.1	Bacteria	Pseudomonadota	Gammaproteobacteria	Enterobacterales	Enterobacteriaceae	Klebsiella	Klebsiella pneumoniae
WP_114670953.1	Bacteria	Pseudomonadota	Gammaproteobacteria	Enterobacterales	Enterobacteriaceae	Klebsiella	Klebsiella pneumoniae
WP_112284238.1	Bacteria	Pseudomonadota	Gammaproteobacteria	Enterobacterales	Enterobacteriaceae	Klebsiella	Klebsiella pneumoniae
WP_130563540.1	Bacteria	Pseudomonadota	Gammaproteobacteria	Enterobacterales	Enterobacteriaceae	Klebsiella	Klebsiella pneumoniae
WP_226329524.1	Bacteria	Pseudomonadota	Gammaproteobacteria	Enterobacterales	Enterobacteriaceae	Klebsiella	Klebsiella pneumoniae
WP_029779711.1	Bacteria	Pseudomonadota	Gammaproteobacteria	Enterobacterales	Enterobacteriaceae	Klebsiella	Klebsiella pneumoniae
WP_020806283.1	Bacteria	Pseudomonadota	Gammaproteobacteria	Enterobacterales	Enterobacteriaceae	Klebsiella	Klebsiella pneumoniae
WP_117099778.1	Bacteria	Pseudomonadota	Gammaproteobacteria	Enterobacterales	Enterobacteriaceae	Klebsiella	Klebsiella pneumoniae
WP_020315487.1	Bacteria	Pseudomonadota	Gammaproteobacteria	Enterobacterales	Enterobacteriaceae	Klebsiella	Klebsiella pneumoniae
WP_102787812.1	Bacteria	Pseudomonadota	Gammaproteobacteria	Enterobacterales	Enterobacteriaceae	Klebsiella	Klebsiella pneumoniae
WP_020319560.1	Bacteria	Pseudomonadota	Gammaproteobacteria	Enterobacterales	Enterobacteriaceae	Klebsiella	Klebsiella pneumoniae
WP_064756750.1	Bacteria	Pseudomonadota	Gammaproteobacteria	Enterobacterales	Enterobacteriaceae	Klebsiella	Klebsiella pneumoniae
WP_160549485.1	Bacteria	Pseudomonadota	Gammaproteobacteria	Enterobacterales	Enterobacteriaceae	Klebsiella	Klebsiella pneumoniae
WP_077274404.1	Bacteria	Pseudomonadota	Gammaproteobacteria	Enterobacterales	Enterobacteriaceae	Klebsiella	Klebsiella pneumoniae
WP_142273239.1	Bacteria	Pseudomonadota	Gammaproteobacteria	Enterobacterales	Enterobacteriaceae	Klebsiella	Klebsiella pneumoniae
WP_211534308.1	Bacteria	Pseudomonadota	Gammaproteobacteria	Enterobacterales	Enterobacteriaceae	Klebsiella	Klebsiella pneumoniae
WP_080465631.1	Bacteria	Pseudomonadota	Gammaproteobacteria	Enterobacterales	Enterobacteriaceae	Klebsiella	Klebsiella pneumoniae
WP_117681835.1	Bacteria	Pseudomonadota	Gammaproteobacteria	Enterobacterales	Enterobacteriaceae	Klebsiella	Klebsiella pneumoniae
WP_259614640.1	Bacteria	Pseudomonadota	Gammaproteobacteria	Enterobacterales	Enterobacteriaceae	Klebsiella	Klebsiella pneumoniae
WP_228293610.1	Bacteria	Pseudomonadota	Gammaproteobacteria	Enterobacterales	Enterobacteriaceae	Klebsiella	Klebsiella pneumoniae
WP_033128394.1	Bacteria	Pseudomonadota	Gammaproteobacteria	Enterobacterales	Enterobacteriaceae	Klebsiella	Klebsiella pneumoniae
WP_255068782.1	Bacteria	Pseudomonadota	Gammaproteobacteria	Enterobacterales	Enterobacteriaceae	Klebsiella	Klebsiella pneumoniae
WP_263296224.1	Bacteria	Pseudomonadota	Gammaproteobacteria	Enterobacterales	Enterobacteriaceae	Klebsiella	Klebsiella pneumoniae
WP_227640183.1	Bacteria	Pseudomonadota	Gammaproteobacteria	Enterobacterales	Enterobacteriaceae	Klebsiella	Klebsiella pneumoniae
WP_032433402.1	Bacteria	Pseudomonadota	Gammaproteobacteria	Enterobacterales	Enterobacteriaceae	Klebsiella	Klebsiella pneumoniae
WP_199802710.1	Bacteria	Pseudomonadota	Gammaproteobacteria	Enterobacterales	Enterobacteriaceae	Klebsiella	Klebsiella pneumoniae
WP_199160796.1	Bacteria	Pseudomonadota	Gammaproteobacteria	Enterobacterales	Enterobacteriaceae	Klebsiella	Klebsiella pneumoniae
WP_117079137.1	Bacteria	Pseudomonadota	Gammaproteobacteria	Enterobacterales	Enterobacteriaceae	Klebsiella	Klebsiella pneumoniae
WP_102000263.1	Bacteria	Pseudomonadota	Gammaproteobacteria	Enterobacterales	Enterobacteriaceae	Klebsiella	Klebsiella pneumoniae
WP_202686026.1	Bacteria	Pseudomonadota	Gammaproteobacteria	Enterobacterales	Enterobacteriaceae	Klebsiella	Klebsiella pneumoniae
WP_219188098.1	Bacteria	Pseudomonadota	Gammaproteobacteria	Enterobacterales	Enterobacteriaceae	Klebsiella	Klebsiella pneumoniae
WP_048335470.1	Bacteria	Pseudomonadota	Gammaproteobacteria	Enterobacterales	Enterobacteriaceae	Klebsiella	Klebsiella pneumoniae
WP_164960243.1	Bacteria	Pseudomonadota	Gammaproteobacteria	Enterobacterales	Enterobacteriaceae	Klebsiella	Klebsiella pneumoniae
WP_117064618.1	Bacteria	Pseudomonadota	Gammaproteobacteria	Enterobacterales	Enterobacteriaceae	Klebsiella	Klebsiella pneumoniae
WP_183371269.1	Bacteria	Pseudomonadota	Gammaproteobacteria	Enterobacterales	Enterobacteriaceae	Klebsiella	Klebsiella pneumoniae
WP_130975017.1	Bacteria	Pseudomonadota	Gammaproteobacteria	Enterobacterales	Enterobacteriaceae	Klebsiella	Klebsiella pneumoniae
WP_201550604.1	Bacteria	Pseudomonadota	Gammaproteobacteria	Enterobacterales	Enterobacteriaceae	Klebsiella	Klebsiella pneumoniae
WP_159216123.1	Bacteria	Pseudomonadota	Gammaproteobacteria	Enterobacterales	Enterobacteriaceae	Klebsiella	Klebsiella pneumoniae
WP_065808105.1	Bacteria	Pseudomonadota	Gammaproteobacteria	Enterobacterales	Enterobacteriaceae	Klebsiella	Klebsiella pneumoniae
WP_248719546.1	Bacteria	Pseudomonadota	Gammaproteobacteria	Enterobacterales	Enterobacteriaceae	Klebsiella	Klebsiella pneumoniae
WP_125304955.1	Bacteria	Pseudomonadota	Gammaproteobacteria	Enterobacterales	Enterobacteriaceae	Klebsiella	Klebsiella pneumoniae
WP_004174794.1	Bacteria	Pseudomonadota	Gammaproteobacteria	Enterobacterales	Enterobacteriaceae	Klebsiella	Klebsiella pneumoniae
WP_115243294.1	Bacteria	Pseudomonadota	Gammaproteobacteria	Enterobacterales	Enterobacteriaceae	Klebsiella	Klebsiella pneumoniae
WP_159212607.1	Bacteria	Pseudomonadota	Gammaproteobacteria	Enterobacterales	Enterobacteriaceae	Klebsiella	Klebsiella pneumoniae
WP_115254681.1	Bacteria	Pseudomonadota	Gammaproteobacteria	Enterobacterales	Enterobacteriaceae	Klebsiella	Klebsiella pneumoniae
WP_225375335.1	Bacteria	Pseudomonadota	Gammaproteobacteria	Enterobacterales	Enterobacteriaceae	Klebsiella	Klebsiella pneumoniae
WP_114130078.1	Bacteria	Pseudomonadota	Gammaproteobacteria	Enterobacterales	Enterobacteriaceae	Klebsiella	Klebsiella pneumoniae
WP_247181364.1	Bacteria	Pseudomonadota	Gammaproteobacteria	Enterobacterales	Enterobacteriaceae	Klebsiella	Klebsiella pneumoniae
WP_225375728.1	Bacteria	Pseudomonadota	Gammaproteobacteria	Enterobacterales	Enterobacteriaceae	Klebsiella	Klebsiella pneumoniae
WP_023328412.1	Bacteria	Pseudomonadota	Gammaproteobacteria	Enterobacterales	Enterobacteriaceae	Klebsiella	Klebsiella pneumoniae
WP_142476156.1	Bacteria	Pseudomonadota	Gammaproteobacteria	Enterobacterales	Enterobacteriaceae	Klebsiella	Klebsiella pneumoniae
WP_064145149.1	Bacteria	Pseudomonadota	Gammaproteobacteria	Enterobacterales	Enterobacteriaceae	Klebsiella	Klebsiella pneumoniae
WP_250108988.1	Bacteria	Pseudomonadota	Gammaproteobacteria	Enterobacterales	Enterobacteriaceae	Klebsiella	Klebsiella pneumoniae
WP_202675323.1	Bacteria	Pseudomonadota	Gammaproteobacteria	Enterobacterales	Enterobacteriaceae	Klebsiella	Klebsiella pneumoniae
WP_156731168.1	Bacteria	Pseudomonadota	Gammaproteobacteria	Enterobacterales	Enterobacteriaceae	Klebsiella	Klebsiella pneumoniae
WP_159188730.1	Bacteria	Pseudomonadota	Gammaproteobacteria	Enterobacterales	Enterobacteriaceae	Klebsiella	Klebsiella pneumoniae
WP_255079093.1	Bacteria	Pseudomonadota	Gammaproteobacteria	Enterobacterales	Enterobacteriaceae	Klebsiella	Klebsiella pneumoniae
WP_176232620.1	Bacteria	Pseudomonadota	Gammaproteobacteria	Enterobacterales	Enterobacteriaceae	Klebsiella	Klebsiella pneumoniae
WP_117040191.1	Bacteria	Pseudomonadota	Gammaproteobacteria	Enterobacterales	Enterobacteriaceae	Klebsiella	Klebsiella pneumoniae
WP_117064588.1	Bacteria	Pseudomonadota	Gammaproteobacteria	Enterobacterales	Enterobacteriaceae	Klebsiella	Klebsiella pneumoniae
WP_250354774.1	Bacteria	Pseudomonadota	Gammaproteobacteria	Enterobacterales	Enterobacteriaceae	Klebsiella	Klebsiella pneumoniae
WP_065889006.1	Bacteria	Pseudomonadota	Gammaproteobacteria	Enterobacterales	Enterobacteriaceae	Klebsiella	Klebsiella pneumoniae
WP_080816292.1	Bacteria	Pseudomonadota	Gammaproteobacteria	Enterobacterales	Enterobacteriaceae	Klebsiella	Klebsiella pneumoniae
WP_222197121.1	Bacteria	Pseudomonadota	Gammaproteobacteria	Enterobacterales	Enterobacteriaceae	Klebsiella	Klebsiella pneumoniae
WP_060612427.1	Bacteria	Pseudomonadota	Gammaproteobacteria	Enterobacterales	Enterobacteriaceae	Klebsiella	Klebsiella pneumoniae
WP_117047855.1	Bacteria	Pseudomonadota	Gammaproteobacteria	Enterobacterales	Enterobacteriaceae	Klebsiella	Klebsiella pneumoniae
WP_263296131.1	Bacteria	Pseudomonadota	Gammaproteobacteria	Enterobacterales	Enterobacteriaceae	Klebsiella	Klebsiella pneumoniae
WP_148824622.1	Bacteria	Pseudomonadota	Gammaproteobacteria	Enterobacterales	Enterobacteriaceae	Klebsiella	Klebsiella pneumoniae
WP_117030766.1	Bacteria	Pseudomonadota	Gammaproteobacteria	Enterobacterales	Enterobacteriaceae	Klebsiella	Klebsiella pneumoniae
WP_243080804.1	Bacteria	Pseudomonadota	Gammaproteobacteria	Enterobacterales	Enterobacteriaceae	Klebsiella	Klebsiella pneumoniae
WP_180350846.1	Bacteria	Pseudomonadota	Gammaproteobacteria	Enterobacterales	Enterobacteriaceae	Klebsiella	Klebsiella pneumoniae
WP_064152725.1	Bacteria	Pseudomonadota	Gammaproteobacteria	Enterobacterales	Enterobacteriaceae	Klebsiella	Klebsiella pneumoniae
WP_044784051.1	Bacteria	Pseudomonadota	Gammaproteobacteria	Enterobacterales	Enterobacteriaceae	Klebsiella	Klebsiella pneumoniae
WP_115723274.1	Bacteria	Pseudomonadota	Gammaproteobacteria	Enterobacterales	Enterobacteriaceae	Klebsiella	Klebsiella pneumoniae
WP_065242369.1	Bacteria	Pseudomonadota	Gammaproteobacteria	Enterobacterales	Enterobacteriaceae	Klebsiella	Klebsiella pneumoniae
WP_087758984.1	Bacteria	Pseudomonadota	Gammaproteobacteria	Enterobacterales	Enterobacteriaceae	Klebsiella	Klebsiella pneumoniae
WP_101857138.1	Bacteria	Pseudomonadota	Gammaproteobacteria	Enterobacterales	Enterobacteriaceae	Klebsiella	Klebsiella pneumoniae
WP_048335374.1	Bacteria	Pseudomonadota	Gammaproteobacteria	Enterobacterales	Enterobacteriaceae	Klebsiella	Klebsiella pneumoniae
WP_159216052.1	Bacteria	Pseudomonadota	Gammaproteobacteria	Enterobacterales	Enterobacteriaceae	Klebsiella	Klebsiella pneumoniae
WP_203259298.1	Bacteria	Pseudomonadota	Gammaproteobacteria	Enterobacterales	Enterobacteriaceae	Klebsiella	Klebsiella pneumoniae
WP_130574738.1	Bacteria	Pseudomonadota	Gammaproteobacteria	Enterobacterales	Enterobacteriaceae	Klebsiella	Klebsiella pneumoniae
WP_086549871.1	Bacteria	Pseudomonadota	Gammaproteobacteria	Enterobacterales	Enterobacteriaceae	Klebsiella	Klebsiella pneumoniae
WP_064173415.1	Bacteria	Pseudomonadota	Gammaproteobacteria	Enterobacterales	Enterobacteriaceae	Klebsiella	Klebsiella pneumoniae
WP_148843293.1	Bacteria	Pseudomonadota	Gammaproteobacteria	Enterobacterales	Enterobacteriaceae	Klebsiella	Klebsiella pneumoniae
WP_125064252.1	Bacteria	Pseudomonadota	Gammaproteobacteria	Enterobacterales	Enterobacteriaceae	Klebsiella	Klebsiella pneumoniae
WP_211639989.1	Bacteria	Pseudomonadota	Gammaproteobacteria	Enterobacterales	Enterobacteriaceae	Klebsiella	Klebsiella pneumoniae
WP_096609003.1	Bacteria	Pseudomonadota	Gammaproteobacteria	Enterobacterales	Enterobacteriaceae	Klebsiella	Klebsiella pneumoniae
WP_135722953.1	Bacteria	Pseudomonadota	Gammaproteobacteria	Enterobacterales	Enterobacteriaceae	Klebsiella	Klebsiella pneumoniae
WP_134367416.1	Bacteria	Pseudomonadota	Gammaproteobacteria	Enterobacterales	Enterobacteriaceae	Klebsiella	Klebsiella pneumoniae
WP_048290707.1	Bacteria	Pseudomonadota	Gammaproteobacteria	Enterobacterales	Enterobacteriaceae	Klebsiella	Klebsiella pneumoniae
WP_032421975.1	Bacteria	Pseudomonadota	Gammaproteobacteria	Enterobacterales	Enterobacteriaceae	Klebsiella	Klebsiella pneumoniae
WP_117271462.1	Bacteria	Pseudomonadota	Gammaproteobacteria	Enterobacterales	Enterobacteriaceae	Klebsiella	Klebsiella pneumoniae
WP_095179110.1	Bacteria	Pseudomonadota	Gammaproteobacteria	Enterobacterales	Enterobacteriaceae	Klebsiella	Klebsiella pneumoniae
WP_219685848.1	Bacteria	Pseudomonadota	Gammaproteobacteria	Enterobacterales	Enterobacteriaceae	Klebsiella	Klebsiella pneumoniae
WP_217969599.1	Bacteria	Pseudomonadota	Gammaproteobacteria	Enterobacterales	Enterobacteriaceae	Klebsiella	Klebsiella pneumoniae
WP_135647364.1	Bacteria	Pseudomonadota	Gammaproteobacteria	Enterobacterales	Enterobacteriaceae	Klebsiella	Klebsiella pneumoniae
WP_114456385.1	Bacteria	Pseudomonadota	Gammaproteobacteria	Enterobacterales	Enterobacteriaceae	Klebsiella	Klebsiella pneumoniae
WP_117038249.1	Bacteria	Pseudomonadota	Gammaproteobacteria	Enterobacterales	Enterobacteriaceae	Klebsiella	Klebsiella pneumoniae
WP_032410145.1	Bacteria	Pseudomonadota	Gammaproteobacteria	Enterobacterales	Enterobacteriaceae	Klebsiella	Klebsiella pneumoniae
WP_163621174.1	Bacteria	Pseudomonadota	Gammaproteobacteria	Enterobacterales	Enterobacteriaceae	Klebsiella	Klebsiella pneumoniae
WP_080786358.1	Bacteria	Pseudomonadota	Gammaproteobacteria	Enterobacterales	Enterobacteriaceae	Klebsiella	Klebsiella pneumoniae
WP_148842867.1	Bacteria	Pseudomonadota	Gammaproteobacteria	Enterobacterales	Enterobacteriaceae	Klebsiella	Klebsiella pneumoniae
WP_086618656.1	Bacteria	Pseudomonadota	Gammaproteobacteria	Enterobacterales	Enterobacteriaceae	Klebsiella	Klebsiella pneumoniae
WP_112132972.1	Bacteria	Pseudomonadota	Gammaproteobacteria	Enterobacterales	Enterobacteriaceae	Klebsiella	Klebsiella pneumoniae
WP_200793004.1	Bacteria	Pseudomonadota	Gammaproteobacteria	Enterobacterales	Enterobacteriaceae	Klebsiella	Klebsiella pneumoniae
WP_192453292.1	Bacteria	Pseudomonadota	Gammaproteobacteria	Enterobacterales	Enterobacteriaceae	Klebsiella	Klebsiella pneumoniae
WP_217800309.1	Bacteria	Pseudomonadota	Gammaproteobacteria	Enterobacterales	Enterobacteriaceae	Klebsiella	Klebsiella pneumoniae
WP_060568081.1	Bacteria	Pseudomonadota	Gammaproteobacteria	Enterobacterales	Enterobacteriaceae	Klebsiella	Klebsiella pneumoniae
WP_203560126.1	Bacteria	Pseudomonadota	Gammaproteobacteria	Enterobacterales	Enterobacteriaceae	Klebsiella	Klebsiella pneumoniae
WP_232708530.1	Bacteria	Pseudomonadota	Gammaproteobacteria	Enterobacterales	Enterobacteriaceae	Klebsiella	Klebsiella pneumoniae
WP_080787239.1	Bacteria	Pseudomonadota	Gammaproteobacteria	Enterobacterales	Enterobacteriaceae	Klebsiella	Klebsiella pneumoniae
WP_204752907.1	Bacteria	Pseudomonadota	Gammaproteobacteria	Enterobacterales	Enterobacteriaceae	Klebsiella	Klebsiella pneumoniae
WP_223332368.1	Bacteria	Pseudomonadota	Gammaproteobacteria	Enterobacterales	Enterobacteriaceae	Klebsiella	Klebsiella pneumoniae
WP_201143214.1	Bacteria	Pseudomonadota	Gammaproteobacteria	Enterobacterales	Enterobacteriaceae	Klebsiella	Klebsiella pneumoniae
WP_117267421.1	Bacteria	Pseudomonadota	Gammaproteobacteria	Enterobacterales	Enterobacteriaceae	Klebsiella	Klebsiella pneumoniae
WP_115667089.1	Bacteria	Pseudomonadota	Gammaproteobacteria	Enterobacterales	Enterobacteriaceae	Klebsiella	Klebsiella pneumoniae
WP_114504971.1	Bacteria	Pseudomonadota	Gammaproteobacteria	Enterobacterales	Enterobacteriaceae	Klebsiella	Klebsiella pneumoniae
WP_117073672.1	Bacteria	Pseudomonadota	Gammaproteobacteria	Enterobacterales	Enterobacteriaceae	Klebsiella	Klebsiella pneumoniae
WP_135698253.1	Bacteria	Pseudomonadota	Gammaproteobacteria	Enterobacterales	Enterobacteriaceae	Klebsiella	Klebsiella pneumoniae
WP_159139479.1	Bacteria	Pseudomonadota	Gammaproteobacteria	Enterobacterales	Enterobacteriaceae	Klebsiella	Klebsiella pneumoniae
WP_117252080.1	Bacteria	Pseudomonadota	Gammaproteobacteria	Enterobacterales	Enterobacteriaceae	Klebsiella	Klebsiella pneumoniae
WP_004200806.1	Bacteria	Pseudomonadota	Gammaproteobacteria	Enterobacterales	Enterobacteriaceae	Klebsiella	Klebsiella pneumoniae
WP_256556060.1	Bacteria	Pseudomonadota	Gammaproteobacteria	Enterobacterales	Enterobacteriaceae	Klebsiella	Klebsiella pneumoniae
WP_200991502.1	Bacteria	Pseudomonadota	Gammaproteobacteria	Enterobacterales	Enterobacteriaceae	Klebsiella	Klebsiella pneumoniae
WP_198080708.1	Bacteria	Pseudomonadota	Gammaproteobacteria	Enterobacterales	Enterobacteriaceae	Klebsiella	Klebsiella pneumoniae
WP_032433264.1	Bacteria	Pseudomonadota	Gammaproteobacteria	Enterobacterales	Enterobacteriaceae	Klebsiella	Klebsiella pneumoniae
WP_106516806.1	Bacteria	Pseudomonadota	Gammaproteobacteria	Enterobacterales	Enterobacteriaceae	Klebsiella	Klebsiella pneumoniae
WP_114265190.1	Bacteria	Pseudomonadota	Gammaproteobacteria	Enterobacterales	Enterobacteriaceae	Klebsiella	Klebsiella pneumoniae
WP_222234631.1	Bacteria	Pseudomonadota	Gammaproteobacteria	Enterobacterales	Enterobacteriaceae	Klebsiella	Klebsiella pneumoniae
WP_117047867.1	Bacteria	Pseudomonadota	Gammaproteobacteria	Enterobacterales	Enterobacteriaceae	Klebsiella	Klebsiella pneumoniae
WP_122037038.1	Bacteria	Pseudomonadota	Gammaproteobacteria	Enterobacterales	Enterobacteriaceae	Klebsiella	Klebsiella pneumoniae
WP_201525531.1	Bacteria	Pseudomonadota	Gammaproteobacteria	Enterobacterales	Enterobacteriaceae	Klebsiella	Klebsiella pneumoniae
WP_032439051.1	Bacteria	Pseudomonadota	Gammaproteobacteria	Enterobacterales	Enterobacteriaceae	Klebsiella	Klebsiella pneumoniae
WP_038990097.1	Bacteria	Pseudomonadota	Gammaproteobacteria	Enterobacterales	Enterobacteriaceae	Klebsiella	Klebsiella pneumoniae
WP_064185680.1	Bacteria	Pseudomonadota	Gammaproteobacteria	Enterobacterales	Enterobacteriaceae	Klebsiella	Klebsiella pneumoniae
WP_117255555.1	Bacteria	Pseudomonadota	Gammaproteobacteria	Enterobacterales	Enterobacteriaceae	Klebsiella	Klebsiella pneumoniae
WP_264032710.1	Bacteria	Pseudomonadota	Gammaproteobacteria	Enterobacterales	Enterobacteriaceae	Klebsiella	Klebsiella pneumoniae
WP_074015707.1	Bacteria	Pseudomonadota	Gammaproteobacteria	Enterobacterales	Enterobacteriaceae	Klebsiella	Klebsiella pneumoniae
WP_228355943.1	Bacteria	Pseudomonadota	Gammaproteobacteria	Enterobacterales	Enterobacteriaceae	Klebsiella	Klebsiella pneumoniae
WP_259545965.1	Bacteria	Pseudomonadota	Gammaproteobacteria	Enterobacterales	Enterobacteriaceae	Klebsiella	Klebsiella pneumoniae
WP_156732064.1	Bacteria	Pseudomonadota	Gammaproteobacteria	Enterobacterales	Enterobacteriaceae	Klebsiella	Klebsiella pneumoniae
WP_112303407.1	Bacteria	Pseudomonadota	Gammaproteobacteria	Enterobacterales	Enterobacteriaceae	Klebsiella	Klebsiella pneumoniae
WP_065242204.1	Bacteria	Pseudomonadota	Gammaproteobacteria	Enterobacterales	Enterobacteriaceae	Klebsiella	Klebsiella pneumoniae
WP_135630367.1	Bacteria	Pseudomonadota	Gammaproteobacteria	Enterobacterales	Enterobacteriaceae	Klebsiella	Klebsiella pneumoniae
WP_217046957.1	Bacteria	Pseudomonadota	Gammaproteobacteria	Enterobacterales	Enterobacteriaceae	Klebsiella	Klebsiella pneumoniae
WP_048981283.1	Bacteria	Pseudomonadota	Gammaproteobacteria	Enterobacterales	Enterobacteriaceae	Klebsiella	Klebsiella pneumoniae
WP_228681064.1	Bacteria	Pseudomonadota	Gammaproteobacteria	Enterobacterales	Enterobacteriaceae	Klebsiella	Klebsiella pneumoniae
WP_130948756.1	Bacteria	Pseudomonadota	Gammaproteobacteria	Enterobacterales	Enterobacteriaceae	Klebsiella	Klebsiella pneumoniae
WP_130972883.1	Bacteria	Pseudomonadota	Gammaproteobacteria	Enterobacterales	Enterobacteriaceae	Klebsiella	Klebsiella pneumoniae
WP_134392611.1	Bacteria	Pseudomonadota	Gammaproteobacteria	Enterobacterales	Enterobacteriaceae	Klebsiella	Klebsiella pneumoniae
WP_255996970.1	Bacteria	Pseudomonadota	Gammaproteobacteria	Enterobacterales	Enterobacteriaceae	Klebsiella	Klebsiella pneumoniae
WP_226327247.1	Bacteria	Pseudomonadota	Gammaproteobacteria	Enterobacterales	Enterobacteriaceae	Klebsiella	Klebsiella pneumoniae
WP_150074405.1	Bacteria	Pseudomonadota	Gammaproteobacteria	Enterobacterales	Enterobacteriaceae	Klebsiella	Klebsiella pneumoniae
WP_135735168.1	Bacteria	Pseudomonadota	Gammaproteobacteria	Enterobacterales	Enterobacteriaceae	Klebsiella	Klebsiella pneumoniae
WP_125275892.1	Bacteria	Pseudomonadota	Gammaproteobacteria	Enterobacterales	Enterobacteriaceae	Klebsiella	Klebsiella pneumoniae
WP_117091792.1	Bacteria	Pseudomonadota	Gammaproteobacteria	Enterobacterales	Enterobacteriaceae	Klebsiella	Klebsiella pneumoniae
WP_065897445.1	Bacteria	Pseudomonadota	Gammaproteobacteria	Enterobacterales	Enterobacteriaceae	Klebsiella	Klebsiella pneumoniae
WP_159217075.1	Bacteria	Pseudomonadota	Gammaproteobacteria	Enterobacterales	Enterobacteriaceae	Klebsiella	Klebsiella pneumoniae
WP_032445048.1	Bacteria	Pseudomonadota	Gammaproteobacteria	Enterobacterales	Enterobacteriaceae	Klebsiella	Klebsiella pneumoniae
WP_029779713.1	Bacteria	Pseudomonadota	Gammaproteobacteria	Enterobacterales	Enterobacteriaceae	Klebsiella	Klebsiella pneumoniae
WP_085898759.1	Bacteria	Pseudomonadota	Gammaproteobacteria	Enterobacterales	Enterobacteriaceae	Klebsiella	Klebsiella pneumoniae
WP_240087972.1	Bacteria	Pseudomonadota	Gammaproteobacteria	Enterobacterales	Enterobacteriaceae	Klebsiella	Klebsiella pneumoniae
WP_114415180.1	Bacteria	Pseudomonadota	Gammaproteobacteria	Enterobacterales	Enterobacteriaceae	Klebsiella	Klebsiella pneumoniae
WP_195864274.1	Bacteria	Pseudomonadota	Gammaproteobacteria	Enterobacterales	Enterobacteriaceae	Klebsiella	Klebsiella pneumoniae
WP_256755366.1	Bacteria	Pseudomonadota	Gammaproteobacteria	Enterobacterales	Enterobacteriaceae	Klebsiella	Klebsiella pneumoniae
WP_255136331.1	Bacteria	Pseudomonadota	Gammaproteobacteria	Enterobacterales	Enterobacteriaceae	Klebsiella	Klebsiella pneumoniae
WP_249476402.1	Bacteria	Pseudomonadota	Gammaproteobacteria	Enterobacterales	Enterobacteriaceae	Klebsiella	Klebsiella pneumoniae
WP_102098503.1	Bacteria	Pseudomonadota	Gammaproteobacteria	Enterobacterales	Enterobacteriaceae	Klebsiella	Klebsiella pneumoniae
WP_094818965.1	Bacteria	Pseudomonadota	Gammaproteobacteria	Enterobacterales	Enterobacteriaceae	Klebsiella	Klebsiella pneumoniae
WP_159191485.1	Bacteria	Pseudomonadota	Gammaproteobacteria	Enterobacterales	Enterobacteriaceae	Klebsiella	Klebsiella pneumoniae
WP_048269410.1	Bacteria	Pseudomonadota	Gammaproteobacteria	Enterobacterales	Enterobacteriaceae	Klebsiella	Klebsiella pneumoniae
WP_201356205.1	Bacteria	Pseudomonadota	Gammaproteobacteria	Enterobacterales	Enterobacteriaceae	Klebsiella	Klebsiella pneumoniae
WP_100169137.1	Bacteria	Pseudomonadota	Gammaproteobacteria	Enterobacterales	Enterobacteriaceae	Klebsiella	Klebsiella pneumoniae
WP_243201710.1	Bacteria	Pseudomonadota	Gammaproteobacteria	Enterobacterales	Enterobacteriaceae	Klebsiella	Klebsiella pneumoniae
WP_235418352.1	Bacteria	Pseudomonadota	Gammaproteobacteria	Enterobacterales	Enterobacteriaceae	Klebsiella	Klebsiella pneumoniae
WP_149221600.1	Bacteria	Pseudomonadota	Gammaproteobacteria	Enterobacterales	Enterobacteriaceae	Klebsiella	Klebsiella pneumoniae
WP_149117247.1	Bacteria	Pseudomonadota	Gammaproteobacteria	Enterobacterales	Enterobacteriaceae	Klebsiella	Klebsiella pneumoniae
WP_263086750.1	Bacteria	Pseudomonadota	Gammaproteobacteria	Enterobacterales	Enterobacteriaceae	Klebsiella	Klebsiella pneumoniae
WP_095849228.1	Bacteria	Pseudomonadota	Gammaproteobacteria	Enterobacterales	Enterobacteriaceae	Klebsiella	Klebsiella pneumoniae
WP_023285655.1	Bacteria	Pseudomonadota	Gammaproteobacteria	Enterobacterales	Enterobacteriaceae	Klebsiella	Klebsiella pneumoniae
WP_235405106.1	Bacteria	Pseudomonadota	Gammaproteobacteria	Enterobacterales	Enterobacteriaceae	Klebsiella	Klebsiella pneumoniae
WP_025983061.1	Bacteria	Pseudomonadota	Gammaproteobacteria	Enterobacterales	Enterobacteriaceae	Klebsiella	Klebsiella pneumoniae
WP_114447024.1	Bacteria	Pseudomonadota	Gammaproteobacteria	Enterobacterales	Enterobacteriaceae	Klebsiella	Klebsiella pneumoniae
WP_117082275.1	Bacteria	Pseudomonadota	Gammaproteobacteria	Enterobacterales	Enterobacteriaceae	Klebsiella	Klebsiella pneumoniae
WP_136697683.1	Bacteria	Pseudomonadota	Gammaproteobacteria	Enterobacterales	Enterobacteriaceae	Klebsiella	Klebsiella pneumoniae
WP_235418492.1	Bacteria	Pseudomonadota	Gammaproteobacteria	Enterobacterales	Enterobacteriaceae	Klebsiella	Klebsiella pneumoniae
WP_044784773.1	Bacteria	Pseudomonadota	Gammaproteobacteria	Enterobacterales	Enterobacteriaceae	Klebsiella	Klebsiella pneumoniae
WP_135725466.1	Bacteria	Pseudomonadota	Gammaproteobacteria	Enterobacterales	Enterobacteriaceae	Klebsiella	Klebsiella pneumoniae
WP_261933826.1	Bacteria	Pseudomonadota	Gammaproteobacteria	Enterobacterales	Enterobacteriaceae	Klebsiella	Klebsiella pneumoniae
WP_254541292.1	Bacteria	Pseudomonadota	Gammaproteobacteria	Enterobacterales	Enterobacteriaceae	Klebsiella	Klebsiella pneumoniae
WP_125337365.1	Bacteria	Pseudomonadota	Gammaproteobacteria	Enterobacterales	Enterobacteriaceae	Klebsiella	Klebsiella pneumoniae
WP_159321354.1	Bacteria	Pseudomonadota	Gammaproteobacteria	Enterobacterales	Enterobacteriaceae	Klebsiella	Klebsiella pneumoniae
WP_134896644.1	Bacteria	Pseudomonadota	Gammaproteobacteria	Enterobacterales	Enterobacteriaceae	Klebsiella	Klebsiella pneumoniae
WP_117065573.1	Bacteria	Pseudomonadota	Gammaproteobacteria	Enterobacterales	Enterobacteriaceae	Klebsiella	Klebsiella pneumoniae
WP_256819034.1	Bacteria	Pseudomonadota	Gammaproteobacteria	Enterobacterales	Enterobacteriaceae	Klebsiella	Klebsiella pneumoniae
WP_004229546.1	Bacteria	Pseudomonadota	Gammaproteobacteria	Enterobacterales	Enterobacteriaceae	Klebsiella	Klebsiella pneumoniae
WP_255212052.1	Bacteria	Pseudomonadota	Gammaproteobacteria	Enterobacterales	Enterobacteriaceae	Klebsiella	Klebsiella pneumoniae
WP_114472901.1	Bacteria	Pseudomonadota	Gammaproteobacteria	Enterobacterales	Enterobacteriaceae	Klebsiella	Klebsiella pneumoniae
WP_107318925.1	Bacteria	Pseudomonadota	Gammaproteobacteria	Enterobacterales	Enterobacteriaceae	Klebsiella	Klebsiella pneumoniae
WP_181467622.1	Bacteria	Pseudomonadota	Gammaproteobacteria	Enterobacterales	Enterobacteriaceae	Klebsiella	Klebsiella pneumoniae
WP_117082089.1	Bacteria	Pseudomonadota	Gammaproteobacteria	Enterobacterales	Enterobacteriaceae	Klebsiella	Klebsiella pneumoniae
WP_200524028.1	Bacteria	Pseudomonadota	Gammaproteobacteria	Enterobacterales	Enterobacteriaceae	Klebsiella	Klebsiella pneumoniae
WP_220979665.1	Bacteria	Pseudomonadota	Gammaproteobacteria	Enterobacterales	Enterobacteriaceae	Klebsiella	Klebsiella pneumoniae
HBW7501161.1	Bacteria	Pseudomonadota	Gammaproteobacteria	Enterobacterales	Enterobacteriaceae	Klebsiella	Klebsiella pneumoniae
WP_134914293.1	Bacteria	Pseudomonadota	Gammaproteobacteria	Enterobacterales	Enterobacteriaceae	Klebsiella	Klebsiella pneumoniae
WP_032417994.1	Bacteria	Pseudomonadota	Gammaproteobacteria	Enterobacterales	Enterobacteriaceae	Klebsiella	Klebsiella pneumoniae
WP_117262666.1	Bacteria	Pseudomonadota	Gammaproteobacteria	Enterobacterales	Enterobacteriaceae	Klebsiella	Klebsiella pneumoniae
WP_222672403.1	Bacteria	Pseudomonadota	Gammaproteobacteria	Enterobacterales	Enterobacteriaceae	Klebsiella	Klebsiella pneumoniae
WP_255065442.1	Bacteria	Pseudomonadota	Gammaproteobacteria	Enterobacterales	Enterobacteriaceae	Klebsiella	Klebsiella pneumoniae
WP_211665004.1	Bacteria	Pseudomonadota	Gammaproteobacteria	Enterobacterales	Enterobacteriaceae	Klebsiella	Klebsiella pneumoniae
WP_201505800.1	Bacteria	Pseudomonadota	Gammaproteobacteria	Enterobacterales	Enterobacteriaceae	Klebsiella	Klebsiella pneumoniae
WP_255068820.1	Bacteria	Pseudomonadota	Gammaproteobacteria	Enterobacterales	Enterobacteriaceae	Klebsiella	Klebsiella pneumoniae
WP_117079605.1	Bacteria	Pseudomonadota	Gammaproteobacteria	Enterobacterales	Enterobacteriaceae	Klebsiella	Klebsiella pneumoniae
WP_032426456.1	Bacteria	Pseudomonadota	Gammaproteobacteria	Enterobacterales	Enterobacteriaceae	Klebsiella	Klebsiella pneumoniae
WP_201524132.1	Bacteria	Pseudomonadota	Gammaproteobacteria	Enterobacterales	Enterobacteriaceae	Klebsiella	Klebsiella pneumoniae
WP_032421729.1	Bacteria	Pseudomonadota	Gammaproteobacteria	Enterobacterales	Enterobacteriaceae	Klebsiella	Klebsiella pneumoniae
WP_200556158.1	Bacteria	Pseudomonadota	Gammaproteobacteria	Enterobacterales	Enterobacteriaceae	Klebsiella	Klebsiella pneumoniae
WP_050886610.1	Bacteria	Pseudomonadota	Gammaproteobacteria	Enterobacterales	Enterobacteriaceae	Klebsiella	Klebsiella pneumoniae
WP_219166040.1	Bacteria	Pseudomonadota	Gammaproteobacteria	Enterobacterales	Enterobacteriaceae	Klebsiella	Klebsiella pneumoniae
WP_085287038.1	Bacteria	Pseudomonadota	Gammaproteobacteria	Enterobacterales	Enterobacteriaceae	Klebsiella	Klebsiella pneumoniae
WP_130946750.1	Bacteria	Pseudomonadota	Gammaproteobacteria	Enterobacterales	Enterobacteriaceae	Klebsiella	Klebsiella pneumoniae
WP_049257485.1	Bacteria	Pseudomonadota	Gammaproteobacteria	Enterobacterales	Enterobacteriaceae	Klebsiella	Klebsiella pneumoniae
WP_135650302.1	Bacteria	Pseudomonadota	Gammaproteobacteria	Enterobacterales	Enterobacteriaceae	Klebsiella	Klebsiella pneumoniae
WP_048267297.1	Bacteria	Pseudomonadota	Gammaproteobacteria	Enterobacterales	Enterobacteriaceae	Klebsiella	Klebsiella pneumoniae
WP_048266965.1	Bacteria	Pseudomonadota	Gammaproteobacteria	Enterobacterales	Enterobacteriaceae	Klebsiella	Klebsiella pneumoniae
WP_198068600.1	Bacteria	Pseudomonadota	Gammaproteobacteria	Enterobacterales	Enterobacteriaceae	Klebsiella	Klebsiella pneumoniae
WP_058836854.1	Bacteria	Pseudomonadota	Gammaproteobacteria	Enterobacterales	Enterobacteriaceae	Klebsiella	Klebsiella pneumoniae
WP_099501699.1	Bacteria	Pseudomonadota	Gammaproteobacteria	Enterobacterales	Enterobacteriaceae	Klebsiella	Klebsiella pneumoniae
WP_117142790.1	Bacteria	Pseudomonadota	Gammaproteobacteria	Enterobacterales	Enterobacteriaceae	Klebsiella	Klebsiella pneumoniae
WP_064152678.1	Bacteria	Pseudomonadota	Gammaproteobacteria	Enterobacterales	Enterobacteriaceae	Klebsiella	Klebsiella pneumoniae
WP_064186310.1	Bacteria	Pseudomonadota	Gammaproteobacteria	Enterobacterales	Enterobacteriaceae	Klebsiella	Klebsiella pneumoniae
WP_065807952.1	Bacteria	Pseudomonadota	Gammaproteobacteria	Enterobacterales	Enterobacteriaceae	Klebsiella	Klebsiella pneumoniae
WP_264032763.1	Bacteria	Pseudomonadota	Gammaproteobacteria	Enterobacterales	Enterobacteriaceae	Klebsiella	Klebsiella pneumoniae
WP_160322037.1	Bacteria	Pseudomonadota	Gammaproteobacteria	Enterobacterales	Enterobacteriaceae	Klebsiella	Klebsiella pneumoniae
WP_225375368.1	Bacteria	Pseudomonadota	Gammaproteobacteria	Enterobacterales	Enterobacteriaceae	Klebsiella	Klebsiella pneumoniae
WP_264051891.1	Bacteria	Pseudomonadota	Gammaproteobacteria	Enterobacterales	Enterobacteriaceae	Klebsiella	Klebsiella pneumoniae
WP_204727447.1	Bacteria	Pseudomonadota	Gammaproteobacteria	Enterobacterales	Enterobacteriaceae	Klebsiella	Klebsiella pneumoniae
[truncated: 625 more rows]

## Sheet: b
Protein_ID	Polarity	Start	Stop	Annotation	Operon_ID	Phage P4 genes
110_WP_045364801.1_phage_polarity_suppression_protein_Klebsiella_aerogenes		0	0		110
WP_072049870.1	-	46308	47066	hypothetical protein	110
WP_072049871.1	+	48523	48783	hypothetical protein	110	delta
WP_045364801.1	+	48783	49346	phage polarity suppression protein	110	psu
WP_045364804.1	+	49766	50167	protein gop	110	gop
WP_045364807.1	+	50170	51237	protein beta	110	beta
WP_045364813.1	-	51264	52058	hypothetical protein	110	cll
WP_045364816.1	-	52165	53433	integrase	110	integrase
477_WP_115182045.1_MULTISPECIES_Polarity_suppression_protein_Enterobacteriaceae		0	0		477
WP_012134247.1	-	1037816	1039078	tyrosine permease	477
WP_047459198.1	-	1039185	1040555	tyrosine phenol-lyase	477
WP_115182040.1	-	1041190	1041492	hypothetical protein	477
WP_115182041.1	-	1041945	1044278	DNA primase	477	alpha
WP_115182042.1	-	1044293	1044613	hypothetical protein	477	ORF106
WP_017694455.1	-	1044610	1044837	hypothetical protein	477
WP_023135825.1	-	1044834	1045385	host cell division inhibitor Icd-like protein	477	cI
WP_115182043.1	+	1046072	1046932	capsid protein	477	sid
WP_115182044.1	+	1046936	1047175	hypothetical protein	477	delta
WP_115182045.1	+	1047191	1047757	Polarity suppression protein	477	psu
WP_115591172.1	-	1047699	1047896	hypothetical protein	477
WP_115182046.1	+	1048177	1048578	protein gop	477	gop
WP_115182047.1	+	1048581	1049648	protein beta	477	beta
WP_115182359.1	-	1049676	1050470	ABC transporter	477	cll
WP_115182048.1	-	1050577	1051845	DUF4102 domain-containing protein	477	integrase
WP_049009364.1	+	1052295	1053314	NAD(P)-dependent alcohol dehydrogenase	477
WP_115182049.1	+	1053450	1054952	DUF853 domain-containing protein	477
WP_012134314.1	-	1055031	1056113	LPS export ABC transporter permease LptG	477
WP_012134315.1	-	1056113	1057213	LPS export ABC transporter permease LptF	477
593_WP_115455395.1_Polarity_suppression_protein_Citrobacter_freundii		0	0		593
WP_000468231.1	+	65	304	hypothetical protein	593	delta
WP_115455395.1	+	320	886	Polarity suppression protein	593	psu
WP_001472070.1	-	850	1035	hypothetical protein	593
WP_115182046.1	+	1306	1707	protein gop	593	gop
WP_115182047.1	+	1710	2777	protein beta	593	beta
WP_115182359.1	-	2805	3599	ABC transporter	593	cll
WP_115455396.1	-	3706	4974	DUF4102 domain-containing protein	593	integrase
WP_115455397.1	+	5304	6554	integrase	593
WP_115455398.1	-	6655	7122	hypothetical protein	593
WP_115455399.1	-	7455	9317	hypothetical protein	593
WP_046883281.1	-	9310	9510	hypothetical protein	593
WP_115455400.1	-	9651	10688	major capsid protein E	593
614_WP_080087556.1_MULTISPECIES_Polarity_suppression_protein_Enterobacteriaceae		0	0		614
WP_072050660.1	+	365	550	hypothetical protein	614
WP_116311775.1	-	1277	3610	DNA primase	614	alpha
WP_116311776.1	-	3625	3945	hypothetical protein	614	ORF106
WP_116311777.1	-	3942	4169	hypothetical protein	614
WP_116311778.1	-	4166	4714	host cell division inhibitor Icd-like protein	614	cI
WP_072209378.1	+	5400	6260	capsid protein	614	sid
WP_000468229.1	+	6264	6503	hypothetical protein	614	delta
WP_080087556.1	+	6519	7085	Polarity suppression protein	614	psu
WP_001472070.1	-	7049	7234	hypothetical protein	614
WP_116311779.1	+	7456	7836	protein gop	614	gop
WP_116311780.1	+	7838	8902	protein beta	614	beta
WP_116311781.1	-	8926	9720	ABC transporter	614	cll
WP_116311782.1	-	9815	11080	DUF4102 domain-containing protein	614	integrase
WP_045408200.1	-	11436	12167	topoisomerase II	614
WP_047722397.1	-	12198	12956	tRNA isopentenyl-2-thiomethyl-A-37 hydroxylase MiaE	614
WP_008501374.1	-	13003	13428	ribonuclease E inhibitor RraB	614
WP_032675854.1	+	13593	14597	ornithine carbamoyltransferase	614
1160_WP_063157512.1_Polarity_suppression_protein_Enterobacter_hormaechei		0	0		1160
WP_063157508.1	+	134963	136228	integrase	1160	integrase
WP_063157509.1	+	136319	137113	hypothetical protein	1160	gop
WP_063157510.1	-	137138	138202	protein beta	1160	beta
WP_063157511.1	-	138204	138584	hypothetical protein	1160	cll
WP_063157512.1	-	138954	139520	Polarity suppression protein	1160	psu
WP_045141904.1	-	139539	139766	hypothetical protein	1160	delta
WP_063157513.1	-	139763	140497	hypothetical protein	1160	sid
WP_063157514.1	+	141039	141305	AlpA family transcriptional regulator	1160	alpA
WP_063157515.1	+	141302	141859	CI repressor	1160	cI
WP_063157516.1	+	141856	142083	hypothetical protein	1160
WP_063157517.1	+	142080	142400	hypothetical protein	1160	ORF106
WP_063157518.1	+	142415	144748	DNA primase	1160	alpha
WP_063157519.1	-	148194	149297	nuclease	1160
WP_063157520.1	-	149308	151071	restriction endonuclease	1160
1392_WP_135910266.1_phage_polarity_suppression_protein_Pantoea_vagans		0	0		1392
WP_135910257.1	+	3509004	3511178	AAA family ATPase	1392
WP_135910259.1	+	3511182	3512414	McrC family protein	1392
WP_135910260.1	-	3512823	3513173	DUF1493 family protein	1392
WP_110331299.1	-	3513167	3513610	hypothetical protein	1392
WP_135910261.1	-	3513886	3516216	toprim domain-containing protein	1392	alpha
WP_135910262.1	-	3516231	3516554	DUF5375 domain-containing protein	1392	ORF106
WP_135910263.1	-	3516551	3516775	hypothetical protein	1392
WP_135910597.1	-	3516772	3517311	host cell division inhibitor Icd-like protein	1392	cI
WP_135910264.1	-	3517340	3517606	AlpA family transcriptional regulator	1392	alpA
WP_135910265.1	+	3518139	3518882	septation initiation protein	1392	sid
WP_135910266.1	+	3518879	3519439	phage polarity suppression protein	1392	psu
WP_135910267.1	+	3519430	3519705	ogr/Delta-like zinc finger family protein	1392
WP_135910268.1	+	3519721	3520533	hypothetical protein	1392
WP_135910269.1	+	3520929	3521309	protein gop	1392	gop
WP_135910270.1	+	3521311	3522375	beta family protein	1392	beta
WP_135910271.1	-	3522399	3523190	sce7726 family protein	1392	cll
WP_135910272.1	-	3523285	3524550	integrase arm-type DNA-binding domain-containing protein	1392	integrase
WP_135910598.1	-	3524921	3525952	DUF1176 domain-containing protein	1392
WP_135910273.1	-	3526169	3527152	YsnF/AvaK domain-containing protein	1392
WP_135910274.1	-	3527169	3527570	DUF2382 domain-containing protein	1392
1533_WP_000446141.1_Polarity_suppression_protein_Escherichia_coli		0	0		1533
WP_015979399.1	-	378951	379286	hypothetical protein	1533	p05
WP_000783660.1	-	379491	381824	DNA primase	1533	alpha
WP_000856729.1	-	381839	382159	hypothetical protein	1533	ORF106
WP_000459302.1	-	382295	382750	hypothetical protein	1533	ORF151
WP_001244665.1	-	382743	383030	hypothetical protein	1533	epsilon
WP_000980250.1	-	383023	383622	hypothetical protein	1533	cI
WP_001149160.1	-	383619	383885	AlpA family transcriptional regulator	1533	alpA
WP_071525580.1	-	383898	384089	hypothetical protein	1533
WP_001283017.1	+	384437	385171	hypothetical protein	1533	sid
WP_000638628.1	+	385168	385668	transactivation protein	1533	delta
WP_000446141.1	+	385742	386302	Polarity suppression protein	1533	psu
WP_000931915.1	+	386713	387114	protein gop	1533	gop
WP_001357996.1	+	387117	388184	hypothetical protein	1533	beta
WP_001357997.1	-	388212	389006	hypothetical protein	1533	cll
WP_000772677.1	-	389113	390381	DUF4102 domain-containing protein	1533	integrase
1733_WP_069934730.1_Polarity_suppression_protein_partial_Escherichia_coli		0	0		1733
WP_069934730.1	+	1	509	Polarity suppression protein	1733	psu
WP_000931915.1	+	920	1321	protein gop	1733	gop
WP_001357996.1	+	1324	2391	hypothetical protein	1733	beta
WP_001357997.1	-	2419	3213	hypothetical protein	1733	cll
WP_000772677.1	-	3320	4588	DUF4102 domain-containing protein	1733	integrase
2260_WP_032410145.1_Polarity_suppression_protein_Klebsiella_pneumoniae		0	0		2260
WP_032410142.1	+	4809594	4810859	DUF4102 domain-containing protein	2260	integrase
WP_032410143.1	+	4810953	4811747	hypothetical protein	2260	gop
WP_071994594.1	-	4811773	4812837	protein beta	2260	beta
WP_071994595.1	-	4812839	4813219	protein gop	2260	cll
WP_032410145.1	-	4813918	4814484	Polarity suppression protein	2260	psu
WP_032410146.1	-	4814502	4814747	hypothetical protein	2260	delta
WP_032410148.1	-	4814744	4815481	hypothetical protein	2260	sid
WP_077254079.1	+	4816315	4816866	Ash-like/host cell division inhibitor Icd-like protein	2260	cI
WP_032410150.1	+	4816863	4817090	hypothetical protein	2260
WP_004098169.1	+	4817087	4817407	hypothetical protein	2260	ORF106
WP_032410153.1	+	4817419	4819737	DNA primase	2260	alpha
WP_023302423.1	-	4820500	4821369	HNH endonuclease	2260
WP_002887060.1	+	4821549	4822187	HNH endonuclease	2260
2470_WP_048335582.1_MULTISPECIES_Polarity_suppression_protein_Klebsiella		0	0		2470
WP_048335579.1	+	462150	463415	integrase	2470	integrase
WP_048335580.1	+	463509	464303	hypothetical protein	2470	gop
WP_072072016.1	-	464329	465393	protein beta	2470	beta
WP_071994595.1	-	465395	465775	protein gop	2470	cll
WP_048335582.1	-	466473	467039	Polarity suppression protein	2470	psu
WP_015585922.1	-	467057	467302	phage transcriptional activator, Ogr/delta	2470	delta
WP_048335584.1	-	467299	468036	hypothetical protein	2470	sid
WP_004132554.1	+	468595	468861	AlpA family transcriptional regulator	2470	alpA
WP_049250241.1	+	468858	469409	CI repressor	2470	cI
WP_004185275.1	+	469406	469633	hypothetical protein	2470
WP_048335586.1	+	469630	469950	hypothetical protein	2470	ORF106
WP_048335587.1	+	469965	472307	DNA primase	2470	alpha
WP_072042121.1	+	473079	474755	integrase	2470	integrase

## Sheet: c
Protein_ID	Polarity	Start	Stop	Annotation	Operon_ID	DefenseFinder hits: short names			Defense system	#Genomes
43_WP_102000263.1_Polarity_suppression_protein_Klebsiella_pneumoniae		0	0		43				Gabija	27
WP_040150750.1	+	7715	8515	hypothetical protein	43				PD-T7-2	21
WP_102000259.1	+	9764	11059	hypothetical protein	43				Hachiman	19
WP_102000260.1	-	13780	14100	hypothetical protein	43	ORF106			Retron_II	17
WP_004185275.1	-	14097	14324	hypothetical protein	43				NLR_like_bNACHT01	12
WP_077268832.1	-	14321	14872	Ash-like/host cell division inhibitor Icd-like protein	43	cI			Septu	12
WP_102000261.1	-	15087	15284	hypothetical protein	43				DRT8	11
WP_102000262.1	+	15655	16392	glycoprotein 3	43	sid			PARIS_I	10
WP_016831565.1	+	16389	16634	transcriptional regulator	43	delta			Rst_gop_beta_cll	10
WP_102000263.1	+	16652	17218	Polarity suppression protein	43	psu			Rst_TIR-NLR	10
WP_102000264.1	-	18062	18907	hypothetical protein	43	PARIS_I			Rst_HelicaseDUF2290	9
WP_102000265.1	-	18909	20246	hypothetical protein	43	PARIS_I			dCTPdeaminase	8
WP_102000266.1	-	20249	21442	integrase	43	integrase			DRT_4	8
WP_002914164.1	-	22144	22626	SsrA-binding protein	43				Gao_Ppl	8
WP_015875096.1	+	22737	23213	ubiquinone-binding protein	43				Rst_Hydrolase-Tm	8
WP_004145682.1	+	23203	23493	RnfH family protein	43				RM_Type_II	7
WP_002914160.1	-	23560	23901	outer membrane protein assembly factor BamE	43				Lamassu-Fam	7
WP_004174799.1	-	24049	25710	DNA repair protein RecN	43				AVAST_V	5
WP_002914158.1	-	25797	26675	NAD(+) kinase	43				DRT_3	5
46_WP_114507560.1_Polarity_suppression_protein_Klebsiella_pneumoniae		0	0		46				RloC	5
WP_002914158.1	+	24041	24919	NAD(+) kinase	46				Menshen	5
WP_004174799.1	+	25006	26667	DNA repair protein RecN	46				Pycsar	4
WP_002914160.1	+	26815	27156	outer membrane protein assembly factor BamE	46				AbiU	3
WP_004145682.1	-	27223	27513	RnfH family protein	46				Dsr_II	3
WP_015875096.1	-	27503	27979	type II toxin-antitoxin system RatA family toxin	46				Gao_Her_DUF	3
WP_002914164.1	+	28090	28572	SsrA-binding protein	46				Rst_RT-Tm	3
WP_023307278.1	+	29263	30456	DUF4102 domain-containing protein	46	integrase			ShosTA	2
WP_023307277.1	+	30467	31582	hypothetical protein	46	PD-T7-2			Retron_I_B	2
WP_023307276.1	+	31570	33339	ATP-binding protein	46	PD-T7-2			Gao_Ape	1
WP_114507560.1	-	33874	34440	Polarity suppression protein	46	psu			Gao_Iet	1
WP_004185270.1	-	34458	34703	hypothetical protein	46	delta			NLR_like_bNACHT09	1
WP_114507561.1	-	34700	35437	glycoprotein 3	46	sid			PD-T4-2	1
WP_114507562.1	+	36251	36808	host cell division inhibitor Icd-like protein	46	cI			PD-T7-1	1
WP_114507563.1	+	36805	37032	hypothetical protein	46				RM_Type_IIG	1
WP_004185276.1	+	37029	37349	hypothetical protein	46	ORF106			RM_Type_IV	1
WP_114507564.1	+	37364	39697	DNA primase	46	alpha			Thoeris_I	1
WP_021312365.1	-	40674	41474	hypothetical protein	46
64_WP_065782839.1_MULTISPECIES_Polarity_suppression_protein_Klebsiella		0	0		64
WP_032421972.1	+	841	2124	DUF4102 domain-containing protein	64	integrase
WP_077254237.1	-	2144	4540	SIR2 family protein	64	AVAST_V
WP_065782839.1	-	5201	5767	Polarity suppression protein	64	psu
WP_004136116.1	-	5785	6030	hypothetical protein	64	delta
WP_065782841.1	-	6027	6764	glycoprotein 3	64	sid
WP_004174792.1	+	7315	7581	AlpA family transcriptional regulator	64	AlpA
WP_077269461.1	+	7578	8129	Ash-like/host cell division inhibitor Icd-like protein	64	cI
WP_065782843.1	+	8126	8353	hypothetical protein	64
WP_004152206.1	+	8350	8670	hypothetical protein	64	ORF106
WP_065782845.1	+	8682	11015	DNA primase	64	alpha
WP_074440718.1	+	11477	12211	hypothetical protein	64
WP_074440722.1	+	12798	13007	hypothetical protein	64
72_WP_102025691.1_Polarity_suppression_protein_Klebsiella_pneumoniae		0	0		72
WP_004192333.1	-	179234	180121	carbohydrate ABC transporter permease	72
WP_023279378.1	-	180111	180983	sugar ABC transporter permease	72
WP_004178400.1	-	181126	182145	NAD(P)-dependent alcohol dehydrogenase	72
WP_023279379.1	-	182257	183726	SulP family inorganic anion transporter	72
WP_004192324.1	-	183723	184397	carbonic anhydrase	72
WP_004192319.1	-	184684	184905	hypothetical protein	72
WP_102025688.1	+	185236	186495	integrase	72	integrase
WP_102025689.1	+	186579	189455	reverse transcriptase	72	Rst_RT-Tm
WP_102025690.1	+	189452	190141	hypothetical protein	72	Rst_RT-Tm
WP_102025691.1	-	190670	191236	Polarity suppression protein	72	psu
WP_102025692.1	-	191254	191499	hypothetical protein	72	delta
WP_102025693.1	-	191496	192233	glycoprotein 3	72	sid
WP_102025694.1	+	193057	193608	Ash-like/host cell division inhibitor Icd-like protein	72	cI
WP_102025695.1	+	193605	193832	hypothetical protein	72
WP_102025696.1	+	193829	194149	hypothetical protein	72	ORF106
WP_102025697.1	+	194162	196495	DNA primase	72	alpha
WP_102025698.1	+	196883	197578	hypothetical protein	72
75_WP_064159065.1_Polarity_suppression_protein_Klebsiella_pneumoniae		0	0		75
WP_032425132.1	+	60907	61389	hypothetical protein	75
WP_077265924.1	-	62298	63368	hypothetical protein	75
WP_064159062.1	-	63654	65987	DNA primase	75	alpha
WP_004219159.1	-	65999	66319	hypothetical protein	75	ORF106
WP_064159063.1	-	66316	66543	hypothetical protein	75
WP_077265923.1	-	66540	67097	Ash-like/host cell division inhibitor Icd-like protein	75	cI
WP_004132554.1	-	67094	67360	AlpA family transcriptional regulator	75	AlpA
WP_064159064.1	+	67921	68658	hypothetical protein	75	sid
WP_023339332.1	+	68655	68900	hypothetical protein	75	delta
WP_064159065.1	+	68918	69484	Polarity suppression protein	75	psu
WP_064159066.1	-	69898	71688	ATP-binding protein	75	Gao_Her_DUF
WP_064159067.1	-	71685	72944	hypothetical protein	75	Gao_Her_DUF
WP_064159068.1	-	72947	74119	integrase	75	integrase
WP_004183114.1	-	74472	75725	glutamate-5-semialdehyde dehydrogenase	75
WP_004144574.1	-	75736	76839	glutamate 5-kinase	75
WP_004144576.1	+	77129	78181	phosphoporin PhoE	75
WP_004191825.1	-	78226	78792	lipoprotein	75
WP_071526610.1	-	78890	79201	hypothetical protein	75
79_WP_103676351.1_Polarity_suppression_protein_Superficieibacter_electus		0	0		79
WP_103676343.1	-	157571	158113	shikimate kinase	79
WP_103676344.1	-	158378	159076	hypothetical protein	79
WP_103676345.1	-	159452	161785	DNA primase	79	alpha
WP_103676346.1	-	161800	162120	hypothetical protein	79	ORF106
WP_103676347.1	-	162117	162350	hypothetical protein	79
WP_103676348.1	-	162347	162904	host cell division inhibitor Icd-like protein	79	cI
WP_103676349.1	+	163727	164464	glycoprotein 3	79	sid
WP_103676350.1	+	164461	164706	hypothetical protein	79	delta
WP_103676351.1	+	164722	165297	Polarity suppression protein	79	psu
WP_103676352.1	-	165487	166986	RNA-directed DNA polymerase	79	Retron_II
WP_103676353.1	-	166988	167662	hypothetical protein	79	Retron_II
WP_097569635.1	-	167652	167843	hypothetical protein	79
WP_103676354.1	-	167853	169019	DUF4102 domain-containing protein	79	integrase
WP_103676355.1	+	169560	170957	glycoside-pentoside-hexuronide family transporter	79
WP_103676356.1	+	170954	173272	alpha-xylosidase	79
WP_103676357.1	+	173680	175236	transcription antiterminator	79
WP_103676358.1	+	175260	175730	PTS fructose transporter subunit IIA	79
WP_103676359.1	+	175751	176065	PTS fructose transporter subunit IIB	79
81_WP_036104003.1_hypothetical_protein_Mangrovibacter_sp._MFB070		0	0		81
WP_036103976.1	-	161977	164319	DNA primase	81	alpha
WP_036103980.1	-	164334	164654	hypothetical protein	81	ORF106
WP_036103984.1	-	164651	164878	hypothetical protein	81
WP_036103987.1	-	164875	165411	hypothetical protein	81	cI
WP_036103989.1	-	165423	165641	hypothetical protein	81
WP_036103992.1	-	165638	165904	AlpA family transcriptional regulator	81	AlpA
WP_072006898.1	-	166291	166521	hypothetical protein	81
WP_036103995.1	+	166450	167184	hypothetical protein	81	sid
WP_036103999.1	+	167181	167426	hypothetical protein	81	delta
WP_036104003.1	+	167442	168008	hypothetical protein	81	psu
WP_036104005.1	+	168617	169564	DUF1837 domain-containing protein	81	Hachiman
WP_036104009.1	+	169587	172247	hypothetical protein	81	Hachiman
WP_036104012.1	-	172257	173450	integrase	81	integrase
WP_036104014.1	-	174095	174577	SsrA-binding protein SmpB	81
WP_036104016.1	+	174725	175162	ubiquinone-binding protein	81
WP_036104142.1	+	175155	175445	RnfH family protein	81
WP_036104019.1	-	175550	175897	outer membrane protein assembly factor BamE	81
WP_036104025.1	-	176121	177782	DNA repair protein RecN	81
WP_036104029.1	-	177869	178747	NAD(+) kinase	81
102_WP_072651608.1_phage_polarity_suppression_protein_Escherichia_coli		0	0		102
WP_072651600.1	-	49094	50017	EamA family transporter	102
WP_001172876.1	-	50128	51312	sugar efflux transporter SetB	102
WP_001315909.1	-	51694	51840	hypothetical protein	102
WP_072651601.1	-	52267	54609	DNA primase	102	alpha
WP_072651602.1	-	54624	54944	hypothetical protein	102	ORF106
WP_072651603.1	-	54941	55168	hypothetical protein	102
WP_072651604.1	-	55165	55716	Ash-like/host cell division inhibitor Icd-like protein	102	cI
WP_072651605.1	-	55713	55979	AlpA family transcriptional regulator	102	AlpA
WP_072651606.1	+	56517	57254	glycoprotein 3	102	sid
WP_072651607.1	+	57251	57496	hypothetical protein	102	delta
WP_072651608.1	+	57513	58079	phage polarity suppression protein	102	psu
WP_072651609.1	-	58403	59893	RNA-directed DNA polymerase	102	Retron_II
WP_072651610.1	-	59893	60537	hypothetical protein	102	Retron_II
WP_072651611.1	-	60708	61889	DUF4102 domain-containing protein	102	integrase
WP_000834439.1	+	62438	63820	inner membrane symporter YicJ	102
WP_000702898.1	+	63830	66148	alpha-xylosidase	102
WP_001300954.1	-	66201	67910	AsmA family protein	102
WP_001295238.1	-	68031	69422	xanthine permease XanP	102
WP_000468833.1	+	69702	70907	sodium/glutamate symport carrier protein	102
WP_000678419.1	-	71076	73157	DNA helicase RecG	102
109_WP_023328412.1_hypothetical_protein_Klebsiella_pneumoniae		0	0		109
WP_002914178.1	+	1333611	1334495	LysR family transcriptional regulator	109
WP_023328401.1	+	1334620	1335420	hypothetical protein	109
WP_023328402.1	-	1336011	1336781	hypothetical protein	109
WP_023328406.1	-	1339358	1339678	hypothetical protein	109	ORF106
WP_023328407.1	-	1339675	1339902	hypothetical protein	109
WP_077253281.1	-	1339899	1340450	Ash-like/host cell division inhibitor Icd-like protein	109	cI
WP_023328409.1	-	1340447	1340713	AlpA family transcriptional regulator	109	AlpA
WP_023328410.1	+	1341261	1341998	hypothetical protein	109	sid
WP_023328411.1	+	1341995	1342255	hypothetical protein	109	delta
WP_023328412.1	+	1342255	1342818	hypothetical protein	109	psu
WP_023328413.1	-	1343029	1344798	ATP-binding protein	109	PD-T7-2
WP_023328414.1	-	1344786	1345901	hypothetical protein	109	PD-T7-2
WP_023328415.1	-	1345912	1347105	DUF4102 domain-containing protein	109	integrase
WP_002914164.1	-	1347808	1348290	SsrA-binding protein	109
WP_015875096.1	+	1348401	1348877	ubiquinone-binding protein	109
WP_004145682.1	+	1348867	1349157	RnfH family protein	109
WP_002914160.1	-	1349224	1349565	outer membrane protein assembly factor BamE	109
WP_014907093.1	-	1349713	1351374	DNA repair protein RecN	109
113_WP_110884004.1_phage_polarity_suppression_protein_Klebsiella_aerogenes		0	0		113
WP_015370252.1	+	427697	428575	NAD(+) kinase	113
WP_110884000.1	+	428662	430323	DNA repair protein RecN	113
WP_015703201.1	+	430471	430809	outer membrane protein assembly factor BamE	113
WP_045378373.1	-	430873	431163	RnfH family protein	113
WP_026612237.1	-	431153	431629	type II toxin-antitoxin system RatA family toxin	113
WP_020078156.1	+	431744	432226	SsrA-binding protein SmpB	113
WP_110884001.1	+	432915	434102	integrase	113	integrase
WP_110884002.1	-	434125	436704	hypothetical protein	113	Hachiman
WP_110884003.1	-	436706	437650	DUF1837 domain-containing protein	113	Hachiman
WP_110884004.1	-	437922	438485	phage polarity suppression protein	113	psu
WP_072413474.1	-	438485	438745	hypothetical protein	113	delta
WP_110884005.1	-	438742	439479	glycoprotein 3	113	sid
WP_110884006.1	+	439852	440076	hypothetical protein	113
WP_077271444.1	+	440291	440839	host cell division inhibitor Icd-like protein	113	cI
WP_110884007.1	+	440836	441063	hypothetical protein	113
WP_110884008.1	+	441060	441380	hypothetical protein	113	ORF106
WP_110884009.1	+	441395	443728	DNA primase	113	alpha
116_WP_072413473.1_phage_polarity_suppression_protein_Klebsiella_quasipneumoniae		0	0		116
WP_004206849.1	+	23326	24987	DNA repair protein RecN	116
WP_004206850.1	+	25134	25475	outer membrane protein assembly factor BamE	116
WP_072413471.1	-	25545	25835	RnfH family protein	116
WP_071549035.1	-	25825	26301	ubiquinone-binding protein	116
WP_002914164.1	+	26412	26894	SsrA-binding protein	116
WP_072413472.1	+	27585	28781	DUF4102 domain-containing protein	116	integrase
WP_023290692.1	+	28781	29956	ATP-binding protein	116	Septu
WP_023290693.1	+	29949	30539	HNH endonuclease	116	Septu
WP_072413595.1	-	30594	30818	DUF2188 domain-containing protein	116
WP_072413473.1	-	31226	31789	phage polarity suppression protein	116	psu
WP_072413474.1	-	31789	32049	hypothetical protein	116	delta
WP_072413475.1	-	32046	32783	glycoprotein 3	116	sid
WP_077271444.1	+	33595	34143	Ash-like/host cell division inhibitor Icd-like protein	116	cI
WP_072413477.1	+	34140	34367	hypothetical protein	116
WP_072413478.1	+	34364	34684	hypothetical protein	116	ORF106
WP_072413479.1	-	37272	38876	hypothetical protein	116
118_WP_058819968.1_phage_polarity_suppression_protein_Salmonella_enterica		0	0		118
WP_000743146.1	-	2760	3080	hypothetical protein	118	ORF106
WP_058819961.1	-	3077	3337	hypothetical protein	118
WP_058819962.1	-	3410	3859	hypothetical protein	118	ORF151
WP_058819963.1	-	3852	4151	hypothetical protein	118	Epsilon
WP_058819964.1	-	4141	4746	ash family protein	118	cI
WP_058819965.1	-	4743	5009	AlpA family transcriptional regulator	118	AlpA
WP_072209832.1	-	5340	5543	hypothetical protein	118
WP_058819966.1	+	5558	6295	hypothetical protein	118	sid
WP_058819967.1	+	6292	6552	hypothetical protein	118	delta
WP_058819968.1	+	6552	7115	phage polarity suppression protein	118	psu
WP_058819969.1	-	7327	8949	ATP-dependent helicase	118	Gabija
WP_058819970.1	-	8946	10649	ATP-dependent endonuclease	118	Gabija
WP_058819971.1	-	10639	11820	integrase	118	integrase
WP_058819972.1	-	12175	13425	glutamate-5-semialdehyde dehydrogenase	118
WP_038396853.1	-	13437	14540	glutamate 5-kinase	118
WP_038396854.1	+	14823	15875	phosphoporin PhoE	118
WP_000174697.1	-	15927	16328	sigma factor-binding protein Crl	118
WP_058819973.1	-	16386	17630	esterase FrsA	118
126_WP_047078212.1_phage_polarity_suppression_protein_Klebsiella_aerogenes		0	0		126
WP_047078206.1	-	66770	67240	PTS fructose/mannitol transporter subunit IIA	126
WP_047078207.1	-	67251	68822	transcription antiterminator	126
WP_047078208.1	-	69090	71408	alpha-xylosidase	126
WP_047078209.1	-	71421	72815	glycoside-pentoside-hexuronide family transporter	126
WP_047078210.1	+	73364	74530	integrase	126	integrase
WP_072056459.1	+	74540	74731	hypothetical protein	126
WP_000429939.1	+	74721	75395	hypothetical protein	126	Retron_II
WP_047078211.1	+	75397	76896	RNA-directed DNA polymerase	126	Retron_II
WP_047078212.1	-	77095	77658	phage polarity suppression protein	126	psu
WP_072056460.1	-	77658	77918	hypothetical protein	126	delta
WP_047078213.1	-	77915	78652	hypothetical protein	126	sid
WP_047078214.1	+	79202	79468	AlpA family transcriptional regulator	126	AlpA
WP_047078215.1	+	79465	80013	hypothetical protein	126	cI
WP_047078216.1	+	80010	80237	hypothetical protein	126
WP_047078217.1	+	80234	80539	hypothetical protein	126	ORF106
WP_047078218.1	+	80554	82887	DNA primase	126	alpha
WP_047078219.1	+	83098	83796	hypothetical protein	126
WP_047066666.1	+	84047	84613	hypothetical protein	126
WP_032709432.1	-	84629	84823	hypothetical protein	126
127_WP_073546650.1_MULTISPECIES_phage_polarity_suppression_protein_Enterobacteriaceae		0	0		127
WP_001291990.1	+	4219020	4219478	xanthine phosphoribosyltransferase	127
WP_000189541.1	+	4219570	4220814	esterase	127
WP_000174677.1	+	4220872	4221273	sigma factor-binding protein Crl	127
WP_000749863.1	-	4221312	4222367	phosphoporin PhoE	127
WP_001285288.1	+	4222655	4223758	glutamate 5-kinase	127
WP_000893278.1	+	4223770	4225023	gamma-glutamyl-phosphate reductase	127
WP_073546648.1	+	4225377	4226543	DUF4102 domain-containing protein	127	integrase
WP_077898783.1	-	4226559	4228049	hypothetical protein	127	DRT_4
WP_114142436.1	+	4228531	4228638	acetyl xylan esterase	127
WP_073546650.1	-	4228680	4229243	phage polarity suppression protein	127	psu
WP_073546651.1	-	4229240	4229503	hypothetical protein	127	delta
WP_073546652.1	-	4229500	4230237	glycoprotein 3	127	sid
WP_073546653.1	+	4230252	4230455	hypothetical protein	127
WP_073546654.1	+	4230787	4231053	AlpA family transcriptional regulator	127	AlpA
WP_073546655.1	+	4231050	4231598	host cell division inhibitor Icd-like protein	127	cI
WP_040226160.1	+	4231595	4231822	hypothetical protein	127
WP_040226162.1	+	4231819	4232139	hypothetical protein	127	ORF106
WP_073546656.1	+	4232154	4234487	DNA primase	127	alpha
WP_073546657.1	-	4234638	4235162	hypothetical protein	127
WP_073546658.1	-	4235179	4235955	hypothetical protein	127
138_WP_110210262.1_phage_polarity_suppression_protein_Klebsiella_pneumoniae		0	0		138
WP_048331625.1	-	255953	256822	EamA/RhaT family transporter	138
WP_071527856.1	+	256826	257137	hypothetical protein	138
WP_004191825.1	+	257235	257801	lipoprotein	138
WP_004144576.1	-	257846	258898	phosphoporin PhoE	138
WP_004144574.1	+	259188	260291	glutamate 5-kinase	138
WP_004147253.1	+	260302	261555	glutamate-5-semialdehyde dehydrogenase	138
WP_073546648.1	+	261908	263074	DUF4102 domain-containing protein	138	integrase
WP_110210275.1	-	263090	264580	hypothetical protein	138	DRT_4
WP_110210261.1	+	265062	265247	hypothetical protein	138
WP_110210262.1	-	265211	265777	phage polarity suppression protein	138	psu
WP_110210263.1	-	265794	266039	hypothetical protein	138	delta
WP_110210264.1	-	266036	266773	glycoprotein 3	138	sid
WP_073546653.1	+	266788	266991	hypothetical protein	138
WP_110210265.1	+	267581	268129	Ash-like/host cell division inhibitor Icd-like protein	138	cI
WP_040226160.1	+	268126	268353	hypothetical protein	138
WP_040226162.1	+	268350	268670	hypothetical protein	138	ORF106
WP_110210266.1	+	268685	271018	DNA primase	138	alpha
WP_073546657.1	-	271169	271693	hypothetical protein	138
WP_110210267.1	-	271710	272249	hypothetical protein	138
146_WP_116327593.1_phage_polarity_suppression_protein_Klebsiella_aerogenes		0	0		146
WP_045361722.1	+	191859	192656	AraC family transcriptional regulator	146
WP_032712701.1	+	192883	193449	lipoprotein nlpC	146
WP_015368078.1	-	193514	194566	phosphoporin PhoE	146
WP_015368077.1	+	194856	195959	glutamate 5-kinase	146
WP_103825617.1	+	195970	197223	glutamate-5-semialdehyde dehydrogenase	146
WP_116327590.1	+	197576	198751	DUF4102 domain-containing protein	146	integrase
WP_116327591.1	+	198752	200452	DUF2813 domain-containing protein	146	Gabija
WP_116327592.1	+	200449	202071	ATP-dependent helicase	146	Gabija
WP_071681702.1	+	202132	202317	hypothetical protein	146
WP_116327593.1	-	202281	202847	phage polarity suppression protein	146	psu
WP_116327594.1	-	202864	203109	hypothetical protein	146	delta
WP_116327595.1	-	203106	203843	glycoprotein 3	146	sid
WP_103849114.1	+	204214	204432	hypothetical protein	146
WP_116327596.1	+	204647	205198	host cell division inhibitor Icd-like protein	146	cI
WP_002444348.1	+	205195	205422	hypothetical protein	146
WP_021563885.1	+	205419	205739	hypothetical protein	146	ORF106
WP_116327597.1	+	205754	208087	DNA primase	146	alpha
WP_015704508.1	+	209612	209938	DUF1493 family protein	146
148_WP_103849113.1_MULTISPECIES_phage_polarity_suppression_protein_Enterobacteriaceae		0	0		148
WP_048219596.1	+	379963	380703	phage baseplate assembly protein V	148
WP_016239889.1	+	380703	381056	hypothetical protein	148
WP_103849109.1	+	381057	382256	hypothetical protein	148
WP_049043303.1	+	382253	382933	DUF2612 domain-containing protein	148
WP_080942007.1	+	384347	384838	hypothetical protein	148
WP_103849110.1	+	385201	386385	DUF4102 domain-containing protein	148	integrase
WP_103849111.1	+	386378	388006	RNA-dependent DNA polymerase	148	DRT8
WP_103849112.1	+	388003	388743	hypothetical protein	148	DRT8
WP_071681702.1	+	388906	389091	hypothetical protein	148
WP_103849113.1	-	389055	389621	phage polarity suppression protein	148	psu
WP_000984211.1	-	389638	389883	transcriptional regulator	148	delta
WP_002444335.1	-	389880	390617	hypothetical protein	148	sid
WP_103849114.1	+	390988	391206	hypothetical protein	148
WP_034920516.1	+	391421	391972	hypothetical protein	148	cI
WP_002444348.1	+	391969	392196	hypothetical protein	148
WP_021563885.1	+	392193	392513	hypothetical protein	148	ORF106
WP_103849115.1	+	392528	394861	DNA primase	148	alpha
WP_003031349.1	-	395553	395894	toxin	148
WP_003031347.1	-	395915	396232	type IV toxin-antitoxin system YeeU family antitoxin	148
170_WP_080108631.1_phage_polarity_suppression_protein_Salmonella_enterica		0	0		170
WP_000812955.1	-	1464	1784	hypothetical protein	170	ORF106
WP_001145745.1	-	1781	2041	hypothetical protein	170
WP_000459329.1	-	2114	2563	hypothetical protein	170	ORF151
WP_000556706.1	-	2556	2855	hypothetical protein	170	Epsilon
WP_001076431.1	-	2845	3447	hypothetical protein	170	cI
WP_024132085.1	-	3444	3710	AlpA family transcriptional regulator	170	AlpA
WP_000194694.1	+	4270	5007	hypothetical protein	170	sid
WP_000984206.1	+	5004	5249	transcriptional regulator	170	delta
WP_080108631.1	+	5266	5832	phage polarity suppression protein	170	psu
WP_024142505.1	-	5796	5981	hypothetical protein	170
WP_000393067.1	-	6031	7530	RNA-directed DNA polymerase	170	Retron_II
WP_000429939.1	-	7532	8206	hypothetical protein	170	Retron_II
WP_000220052.1	-	8196	8387	hypothetical protein	170
WP_001218968.1	-	8397	9563	DUF4102 domain-containing protein	170	integrase
WP_000834259.1	+	10108	11490	glycoside-pentoside-hexuronide family transporter	170
WP_000703002.1	+	11502	13820	alpha-xylosidase	170
WP_000766645.1	-	13923	15632	AsmA family protein	170
WP_000115428.1	-	15753	17144	xanthine permease	170
197_WP_000210084.1_phage_polarity_suppression_protein_Salmonella_enterica		0	0		197
WP_000783705.1	-	61393	63726	DNA primase	197	alpha
WP_000812955.1	-	63741	64061	hypothetical protein	197	ORF106
WP_001145744.1	-	64058	64318	hypothetical protein	197
WP_000459284.1	-	64391	64840	hypothetical protein	197	ORF151
WP_000556708.1	-	64833	65132	hypothetical protein	197	Epsilon
WP_000986182.1	-	65122	65724	hypothetical protein	197	cI
WP_001672968.1	-	65721	65987	AlpA family transcriptional regulator	197	AlpA
WP_000194690.1	+	66533	67270	hypothetical protein	197	sid
WP_000984212.1	+	67267	67512	transcriptional regulator	197	delta
WP_000210084.1	+	67529	68095	phage polarity suppression protein	197	psu
WP_086014588.1	-	68137	68244	acetyl xylan esterase	197
WP_031606642.1	+	68599	70221	hypothetical protein	197	DRT_4
WP_001131480.1	-	70237	71403	DUF4102 domain-containing protein	197	integrase
WP_000834259.1	+	71947	73329	glycoside-pentoside-hexuronide family transporter	197
WP_000703002.1	+	73341	75659	alpha-xylosidase	197
WP_000766645.1	-	75762	77471	AsmA family protein	197
WP_000115428.1	-	77592	78983	xanthine permease	197
WP_000462251.1	+	79211	80416	sodium/glutamate symporter	197
WP_000745472.1	+	80419	81270	hypothetical protein	197
199_WP_001583342.1_Phage_polarity_suppression_protein_Salmonella_enterica		0	0		199
WP_001583320.1	+	324485	326566	DNA helicase RecG	199
WP_000462250.1	-	326602	327807	sodium/glutamate symporter	199
WP_000115428.1	+	328035	329426	xanthine permease	199
WP_077463503.1	+	329547	331256	AsmA family protein	199
WP_023254910.1	-	331359	333677	alpha-xylosidase	199
WP_001583335.1	-	333689	335071	glycoside-pentoside-hexuronide family transporter	199
WP_001583336.1	+	335616	336794	DUF4102 domain-containing protein	199	integrase
WP_077463505.1	+	336851	337717	HAD family hydrolase	199	Rst_Hydrolase-Tm
WP_077463507.1	+	337719	338351	hypothetical protein	199	Rst_Hydrolase-Tm
WP_001583342.1	-	338744	339310	Phage polarity suppression protein	199	psu
WP_001583343.1	-	339327	339572	putative regulatory protein	199	delta
WP_077463509.1	-	339569	340306	glycoprotein 3	199	sid
WP_024132085.1	+	340856	341122	AlpA family transcriptional regulator	199	AlpA
WP_077463511.1	+	341119	341721	hypothetical protein	199	cI
WP_001583349.1	+	341711	342010	hypothetical protein	199	Epsilon
WP_077463513.1	+	342003	342452	hypothetical protein	199	ORF151
WP_001583351.1	+	342525	342785	hypothetical protein	199
WP_001583353.1	+	342782	343102	hypothetical protein	199	ORF106
WP_077463515.1	+	343117	345450	DNA primase	199	alpha
222_WP_000210083.1_phage_polarity_suppression_protein_Salmonella_enterica		0	0		222
WP_000044637.1	+	3803810	3804289	hypothetical protein	222
WP_000783704.1	-	3804829	3807162	DNA primase	222	alpha
WP_000812955.1	-	3807177	3807497	hypothetical protein	222	ORF106
WP_001145745.1	-	3807494	3807754	hypothetical protein	222
WP_000459329.1	-	3807827	3808276	hypothetical protein	222	ORF151
WP_000556706.1	-	3808269	3808568	hypothetical protein	222	Epsilon
WP_001076431.1	-	3808558	3809160	hypothetical protein	222	cI
WP_024132085.1	-	3809157	3809423	AlpA family transcriptional regulator	222	AlpA
WP_000194691.1	+	3809983	3810720	hypothetical protein	222	sid
WP_000984205.1	+	3810717	3810962	transcriptional regulator	222	delta
WP_000210083.1	+	3810979	3811545	phage polarity suppression protein	222	psu
WP_071820942.1	-	3811509	3811694	hypothetical protein	222
WP_000393067.1	-	3811744	3813243	RNA-directed DNA polymerase	222	Retron_II
WP_000429939.1	-	3813245	3813919	hypothetical protein	222	Retron_II
WP_000220052.1	-	3813909	3814100	hypothetical protein	222
WP_001218968.1	-	3814110	3815276	DUF4102 domain-containing protein	222	integrase
WP_000834265.1	+	3815821	3817203	glycoside-pentoside-hexuronide family transporter	222
WP_000703013.1	+	3817215	3819533	alpha-xylosidase	222
WP_012210799.1	-	3819605	3825043	inverse autotransporter beta-barrel domain-containing protein	222
WP_000766671.1	-	3825290	3826981	AsmA family protein	222
245_WP_089192512.1_phage_polarity_suppression_protein_Serratia_marcescens		0	0		245
WP_089192509.1	+	5058056	5059324	DUF4102 domain-containing protein	245	integrase
WP_089192510.1	-	5059379	5059861	hypothetical protein	245
WP_089192511.1	-	5059863	5061737	hypothetical protein	245	RM_Type_IIG
WP_089192655.1	+	5062138	5062323	hypothetical protein	245
WP_089192512.1	-	5062287	5062853	phage polarity suppression protein	245	psu
WP_089192513.1	-	5062870	5063061	transcriptional regulator	245
WP_089192514.1	-	5064066	5064983	restriction endonuclease	245	RM_Type_IV
247_WP_094954912.1_phage_polarity_suppression_protein_Klebsiella_variicola		0	0		247
WP_094954908.1	+	27519	28706	DUF4102 domain-containing protein	247	integrase
WP_094954909.1	-	28774	29535	hypothetical protein	247
WP_094954910.1	-	29537	30649	DUF262 domain-containing protein	247	RM_Type_II
WP_094954911.1	-	30646	31911	hypothetical protein	247	RM_Type_II
WP_094954912.1	-	32207	32773	phage polarity suppression protein	247	psu
WP_000984211.1	-	32790	33035	transcriptional regulator	247	delta
WP_094954913.1	-	33032	33769	glycoprotein 3	247	sid
WP_094954914.1	+	34570	35118	Ash-like/host cell division inhibitor Icd-like protein	247	cI
WP_001216599.1	+	35115	35342	hypothetical protein	247
WP_042965981.1	+	35339	35659	hypothetical protein	247	ORF106
WP_094954915.1	+	35674	38007	DNA primase	247	alpha
WP_063266665.1	-	38803	39603	hypothetical protein	247
WP_049156160.1	-	39738	40622	LysR family transcriptional regulator	247
WP_022065759.1	+	40834	41406	flavin reductase	247
248_WP_097325334.1_phage_polarity_suppression_protein_Escherichia_coli		0	0		248
WP_000397144.1	-	56287	57798	cytosol aminopeptidase	248
WP_000584114.1	+	58065	59165	LPS export ABC transporter permease LptF	248
WP_097325320.1	+	59165	60247	lipopolysaccharide ABC transporter permease LptG	248
WP_097325323.1	-	60360	61862	DUF853 domain-containing protein	248
WP_001300770.1	-	61992	63011	aldehyde reductase Ahr	248
WP_097325325.1	+	63455	64717	DUF4102 domain-containing protein	248	integrase
WP_097325328.1	+	64870	65967	DUF4297 domain-containing protein	248	Lamassu-Fam
WP_097325330.1	+	66016	67683	hypothetical protein	248	Lamassu-Fam
WP_097325332.1	+	67805	67912	acetyl xylan esterase	248
WP_097325334.1	-	67954	68520	phage polarity suppression protein	248	psu
WP_097325336.1	-	68537	68782	hypothetical protein	248	delta
WP_097325337.1	-	68779	69516	glycoprotein 3	248	sid
WP_097325340.1	+	70055	70321	AlpA family transcriptional regulator	248	AlpA
WP_097325342.1	+	70318	70869	host cell division inhibitor Icd-like protein	248	cI
WP_001216600.1	+	70866	71093	hypothetical protein	248
WP_097325344.1	+	71090	71410	hypothetical protein	248	ORF106
WP_097325346.1	+	74332	75159	DUF4102 domain-containing protein	248	integrase
261_WP_023345338.1_phage_polarity_suppression_protein_Enterobacter_sp._MGH_16		0	0		261
WP_023345332.1	+	4435694	4437304	glycoside hydrolase family 43 protein	261
WP_023345333.1	-	4437309	4438067	IclR family transcriptional regulator	261
WP_023345334.1	-	4438259	4439263	ornithine carbamoyltransferase	261
WP_008501374.1	+	4439428	4439853	ribonuclease E inhibitor RraB	261
WP_023345335.1	+	4439900	4440658	tRNA isopentenyl-2-thiomethyl-A-37 hydroxylase MiaE	261
WP_023345336.1	+	4440689	4441411	hypothetical protein	261
WP_007899414.1	+	4441765	4443027	phage integrase phage P4-associated	261	integrase
WP_023345337.1	-	4443077	4445830	hypothetical protein	261	Gao_Ppl
WP_023345338.1	-	4446153	4446719	phage polarity suppression protein	261	psu
WP_023345339.1	-	4446736	4446981	hypothetical protein	261	delta
WP_023345340.1	-	4446978	4447715	hypothetical protein	261	sid
WP_023345341.1	+	4448254	4448520	AlpA family transcriptional regulator	261	AlpA
WP_032637939.1	+	4448517	4449074	hypothetical protein	261	cI
WP_023345342.1	+	4449071	4449298	hypothetical protein	261
WP_001472077.1	+	4449295	4449615	hypothetical protein	261	ORF106
WP_023345343.1	+	4449630	4451963	DNA primase/helicase	261	alpha
WP_071787692.1	+	4452276	4452512	hypothetical protein	261
WP_023345346.1	-	4454124	4455467	hypothetical protein	261
263_WP_007900391.1_MULTISPECIES_phage_polarity_suppression_protein_Enterobacteriaceae		0	0		263
WP_029039242.1	-	2251079	2252329	hypothetical protein	263
WP_029039243.1	-	2252331	2254343	ATP-dependent helicase	263
WP_029039244.1	-	2254397	2257075	class I SAM-dependent DNA methyltransferase	263	RM_Type_IIG
WP_007900371.1	-	2257272	2259209	ATP-binding protein	263
WP_029039245.1	-	2259202	2261112	DUF262 domain-containing protein	263
WP_007900387.1	-	2261805	2262530	DNA primase, phage-associated	263	alpha
WP_029039246.1	-	2262545	2262871	hypothetical protein	263	ORF106
WP_080602553.1	+	2262764	2263054	glyco3, capsid size determination protein Sid	263	sid
WP_007900390.1	+	2263051	2263296	hypothetical protein	263	delta
WP_007900391.1	+	2263313	2263879	phage polarity suppression protein	263	psu
WP_071844244.1	+	2264202	2266955	hypothetical protein	263	Gao_Ppl
WP_007899414.1	-	2267005	2268267	phage integrase phage P4-associated	263	integrase
WP_007899401.1	-	2269991	2270941	transport	263
WP_007899398.1	+	2271139	2271753	cytochrome c biogenesis heme-transporting ATPase CcmA	263
WP_007899391.1	+	2271750	2272409	heme exporter protein CcmB	263
WP_029039248.1	+	2272449	2273180	heme ABC transporter permease	263
267_WP_114260545.1_MULTISPECIES_phage_polarity_suppression_protein_Enterobacteriaceae		0	0		267
WP_060656921.1	+	163271	163837	lipoprotein nlpC	267
WP_004204700.1	-	163883	164935	phosphoporin PhoE	267
WP_008805306.1	+	165225	166328	glutamate 5-kinase	267
WP_064190041.1	+	166339	167592	glutamate-5-semialdehyde dehydrogenase	267
WP_114260541.1	+	167944	169125	DUF4102 domain-containing protein	267	integrase
WP_114260542.1	+	169115	170818	DUF2813 domain-containing protein	267	Gabija
WP_114260543.1	+	170815	172437	ATP-dependent helicase	267	Gabija
WP_114260544.1	+	172500	172607	acetyl xylan esterase	267
WP_114260545.1	-	172649	173215	phage polarity suppression protein	267	psu
WP_114260546.1	-	173232	173477	hypothetical protein	267	delta
WP_114260548.1	-	173474	174131	glycoprotein 3	267	sid
321_WP_053887951.1_phage_polarity_suppression_protein_Escherichia_coli		0	0		321
WP_000786399.1	-	262010	262453	DNA polymerase III subunit chi	321
WP_000397144.1	-	262587	264098	cytosol aminopeptidase	321
WP_000584114.1	+	264365	265465	LPS export ABC transporter permease LptF	321
WP_001295681.1	+	265465	266547	LPS export ABC transporter permease LptG	321
WP_054446483.1	-	266708	268210	DUF853 domain-containing protein	321
WP_001299662.1	-	268338	269357	aldehyde reductase Ahr	321
WP_053887948.1	+	269801	271078	integrase	321	integrase
WP_053887949.1	-	271094	272815	ATP-binding protein	321	PD-T7-2
WP_053887950.1	-	272817	274103	SIR2 family protein	321	PD-T7-2
WP_053887951.1	-	274403	274969	phage polarity suppression protein	321	psu
WP_053887952.1	-	274986	275231	hypothetical protein	321	delta
WP_053887953.1	-	275228	275965	hypothetical protein	321	sid
WP_053887954.1	+	276515	276781	AlpA family transcriptional regulator	321	AlpA
WP_064761504.1	+	276778	277329	CI repressor	321	cI
WP_001216598.1	+	277326	277553	hypothetical protein	321
WP_053887956.1	+	277550	277870	hypothetical protein	321	ORF106
WP_053887957.1	+	277885	280218	DNA primase	321	alpha
WP_053887958.1	-	280351	281262	hypothetical protein	321
337_WP_071681704.1_MULTISPECIES_phage_polarity_suppression_protein_Enterobacteriaceae		0	0		337
WP_003837581.1	-	196130	197221	phosphotransferase system, fructose-specific IIC component	337
WP_003844521.1	-	197248	197568	PTS fructose transporter subunit IIB	337
WP_008786490.1	-	197588	198058	PTS fructose transporter subunit IIA	337
WP_003844519.1	-	198085	199638	PRD domain-containing protein	337
WP_044700461.1	-	199961	202279	alpha-xylosidase	337
WP_044700462.1	-	202290	203672	glycoside-pentoside-hexuronide family transporter	337
WP_001131480.1	+	204219	205385	DUF4102 domain-containing protein	337	integrase
WP_031606642.1	-	205401	207023	hypothetical protein	337	DRT_4
WP_071681702.1	+	207378	207563	hypothetical protein	337
WP_071681704.1	-	207527	208093	phage polarity suppression protein	337	psu
WP_023345339.1	-	208110	208355	hypothetical protein	337	delta
WP_049007016.1	-	208352	209089	hypothetical protein	337	sid
WP_053273543.1	+	209631	209897	AlpA family transcriptional regulator	337	AlpA
WP_061489295.1	+	209894	210445	CI repressor	337	cI
WP_053273544.1	+	210442	210669	hypothetical protein	337
WP_053273545.1	+	210666	210986	hypothetical protein	337	ORF106
WP_071681706.1	+	211001	213334	DNA primase	337	alpha
WP_044700465.1	+	213746	214312	hypothetical protein	337
WP_044700466.1	-	214321	214515	toxin-antitoxin system HicB family antitoxin	337
WP_044700468.1	+	214652	214942	type I addiction module toxin, SymE family	337
339_WP_115601625.1_phage_polarity_suppression_protein_Citrobacter_youngae		0	0		339
WP_115601617.1	-	2701246	2701719	GNAT family N-acetyltransferase	339
WP_115601618.1	+	2701846	2703315	PLP-dependent aminotransferase family protein	339
WP_115601619.1	+	2703544	2704269	N-acetyltransferase	339
WP_115601620.1	-	2704916	2707249	DNA primase	339	alpha
WP_115601621.1	-	2707264	2707584	hypothetical protein	339	ORF106
WP_115601622.1	-	2707581	2707808	hypothetical protein	339
WP_115601623.1	-	2707805	2708353	host cell division inhibitor Icd-like protein	339	cI
WP_115601624.1	+	2709154	2709891	glycoprotein 3	339	sid
WP_000984205.1	+	2709888	2710133	transcriptional regulator	339	delta
WP_115601625.1	+	2710150	2710716	phage polarity suppression protein	339	psu
WP_115601626.1	-	2710680	2710865	hypothetical protein	339
WP_115601627.1	+	2711028	2712800	DUF2813 domain-containing protein	339	Gabija
WP_115601628.1	+	2712797	2714695	ATP-dependent helicase	339	Gabija
WP_115601629.1	-	2714740	2715930	DUF4102 domain-containing protein	339	integrase
WP_115602389.1	-	2716550	2717713	HlyD family efflux transporter periplasmic adaptor subunit	339
WP_115601630.1	-	2717721	2719907	type I secretion system permease/ATPase	339
WP_115601631.1	-	2721415	2732325	type I secretion C-terminal target domain-containing protein	339
WP_003031211.1	-	2732905	2733387	SsrA-binding protein SmpB	339
341_WP_046621140.1_MULTISPECIES_phage_polarity_suppression_protein_Enterobacteriaceae		0	0		341
WP_022649071.1	+	25829	27490	DNA repair protein RecN	341
WP_071524123.1	+	27465	27647	hypothetical protein	341
WP_003863121.1	+	27629	27967	outer membrane protein assembly factor BamE	341
WP_003863119.1	-	28029	28316	RnfH family protein	341
WP_006811645.1	-	28306	28782	type II toxin-antitoxin system RatA family toxin	341
WP_003863115.1	+	28900	29382	SsrA-binding protein SmpB	341
WP_046621136.1	+	30020	31222	DUF4102 domain-containing protein	341	integrase
WP_046621138.1	+	31233	33191	NACHT domain-containing protein	341	NLR_like_bNACHT01
WP_072053786.1	+	33272	33457	hypothetical protein	341
WP_046621140.1	-	33421	33987	phage polarity suppression protein	341	psu
WP_046621143.1	-	34004	34249	hypothetical protein	341	delta
WP_046621144.1	-	34246	34983	hypothetical protein	341	sid
WP_023165627.1	+	35524	35790	AlpA family transcriptional regulator	341	AlpA
WP_046621153.1	+	35787	36344	host cell division inhibitor Icd-like protein	341	cI
WP_046621155.1	+	36341	36568	hypothetical protein	341
WP_046621158.1	+	36565	36885	hypothetical protein	341	ORF106
WP_046621161.1	+	36900	39233	DNA primase	341	alpha
WP_046621164.1	+	39434	40234	hypothetical protein	341
WP_046621167.1	+	40984	42222	ribokinase	341
365_WP_058653198.1_phage_polarity_suppression_protein_Salmonella_enterica		0	0		365
WP_000242603.1	-	23998	24474	ubiquinone-binding protein	365
WP_001518569.1	+	24624	25106	SsrA-binding protein	365
WP_058653192.1	+	25720	37167	large repetitive protein	365
WP_000533856.1	+	37232	38641	TolC family type I secretion outer membrane protein	365
WP_058653193.1	+	38638	40818	type I secretion system permease/ATPase	365
WP_072208659.1	+	40826	41989	HlyD family type I secretion periplasmic adaptor subunit	365
WP_058653195.1	+	42607	43800	integrase	365	integrase
WP_058653196.1	-	43844	45187	guanylate cyclase	365	Pycsar
WP_058653197.1	-	45184	45741	hypothetical protein	365	Pycsar
WP_058653198.1	-	46460	47026	phage polarity suppression protein	365	psu
WP_000984207.1	-	47043	47288	transcriptional regulator	365	delta
WP_000194695.1	-	47285	48022	hypothetical protein	365	sid
WP_000980374.1	+	48823	49371	hypothetical protein	365	cI
WP_001216600.1	+	49368	49595	hypothetical protein	365
WP_023209824.1	+	49592	49912	hypothetical protein	365	ORF106
WP_000783643.1	+	49927	52260	DNA primase	365	alpha
WP_071532983.1	-	52798	53016	hypothetical protein	365
WP_000388874.1	-	53303	53842	phase 1 flagellin gene repressor FljA	365
369_WP_042965974.1_phage_polarity_suppression_protein_Escherichia_coli		0	0		369
WP_001302403.1	+	121427	121585	hypothetical protein	369
WP_001403181.1	+	121711	126291	autotransporter outer membrane beta-barrel domain-containing protein	369
WP_042965982.1	-	126969	129302	DNA primase	369	alpha
WP_042965981.1	-	129317	129637	hypothetical protein	369	ORF106
WP_042965980.1	-	129634	129861	hypothetical protein	369
WP_061467490.1	-	129858	130409	host cell division inhibitor Icd-like protein	369	cI
WP_042965976.1	+	131209	131946	hypothetical protein	369	sid
WP_042965975.1	+	131943	132188	hypothetical protein	369	delta
WP_042965974.1	+	132205	132771	phage polarity suppression protein	369	psu
WP_042965987.1	+	133177	133401	DUF2188 domain-containing protein	369
WP_052319579.1	-	133456	134046	HNH endonuclease	369	Menshen
WP_042965973.1	-	134039	135214	ATP-binding protein	369
WP_042965972.1	-	135214	136410	DUF4102 domain-containing protein	369	integrase
WP_000162574.1	-	137171	137653	SsrA-binding protein	369
WP_000600189.1	+	137785	138261	ubiquinone-binding protein	369
WP_001117838.1	+	138251	138541	RnfH family protein	369
WP_001203437.1	-	138603	138944	outer membrane protein assembly factor BamE	369
WP_000880910.1	-	139093	140754	DNA repair protein RecN	369
371_WP_053286432.1_phage_polarity_suppression_protein_Escherichia_coli		0	0		371
WP_000880910.1	+	20708	22369	DNA repair protein RecN	371
WP_001203437.1	+	22518	22859	outer membrane protein assembly factor BamE	371
WP_001117838.1	-	22921	23211	RnfH family protein	371
WP_000600190.1	-	23201	23677	ubiquinone-binding protein	371
WP_000162574.1	+	23809	24291	SsrA-binding protein	371
WP_053286429.1	+	25052	26242	integrase	371	integrase
WP_053286430.1	-	26280	28178	ATP-dependent helicase	371	Gabija
WP_053286431.1	-	28175	29950	DUF2813 domain-containing protein	371	Gabija
WP_053286432.1	-	30260	30826	phage polarity suppression protein	371	psu
WP_072135301.1	-	30843	31088	hypothetical protein	371	delta
WP_053286433.1	-	31085	31822	hypothetical protein	371	sid
WP_053286434.1	+	32359	32625	AlpA family transcriptional regulator	371	AlpA
WP_061467490.1	+	32622	33173	CI repressor	371	cI
WP_053286435.1	+	33170	33397	hypothetical protein	371
WP_042965981.1	+	33394	33714	hypothetical protein	371	ORF106
WP_072135302.1	-	36362	37225	outer membrane autotransporter	371
WP_000927517.1	-	37290	37409	hypothetical protein	371
WP_071532395.1	-	37495	37782	hypothetical protein	371
378_WP_063438868.1_phage_polarity_suppression_protein_Enterobacter_hormaechei		0	0		378
WP_071524123.1	+	56994	57176	hypothetical protein	378
WP_003863121.1	+	57158	57496	outer membrane protein assembly factor BamE	378
WP_017383006.1	-	57605	57892	RnfH family protein	378
WP_006811645.1	-	57882	58358	ubiquinone-binding protein	378
WP_003863115.1	+	58476	58958	SsrA-binding protein SmpB	378
WP_063438870.1	+	59596	60786	integrase	378	integrase
WP_063438875.1	+	61028	62002	hypothetical protein	378	Retron_II
WP_063438869.1	+	61999	62946	RNA-directed DNA polymerase	378	Retron_II
WP_063438868.1	-	63289	63855	phage polarity suppression protein	378	psu
WP_048988787.1	-	63872	64117	hypothetical protein	378	delta
WP_063438867.1	-	64114	64851	hypothetical protein	378	sid
WP_063438866.1	+	65391	65657	AlpA family transcriptional regulator	378	AlpA
WP_063438865.1	+	65654	66205	CI repressor	378	cI
WP_063438864.1	+	66202	66429	hypothetical protein	378
WP_063438863.1	+	66426	66746	hypothetical protein	378	ORF106
WP_063438861.1	+	69433	70092	hypothetical protein	378
WP_045911561.1	+	70731	71969	ribokinase	378
385_WP_097703527.1_phage_polarity_suppression_protein_Escherichia_coli		0	0		385
WP_097703539.1	+	42128	43969	DNA transfer protein	385
WP_097703521.1	+	44101	46299	phage tail protein	385
WP_097703522.1	-	46328	48103	hypothetical protein	385
WP_032182874.1	-	48084	49013	glycosyltransferase	385
WP_039020342.1	-	49010	49372	GtrA family protein	385
WP_097703523.1	+	49871	51037	DUF4102 domain-containing protein	385	integrase
WP_097703524.1	+	51050	52297	ATP-binding protein	385	Septu
WP_097703525.1	+	52290	52943	hypothetical protein	385	Septu
WP_097703526.1	+	53017	53124	acetyl xylan esterase	385
WP_097703527.1	-	53166	53732	phage polarity suppression protein	385	psu
WP_000984204.1	-	53749	53994	transcriptional regulator	385	delta
WP_097703528.1	-	53991	54728	glycoprotein 3	385	sid
WP_097703529.1	+	55531	56082	host cell division inhibitor Icd-like protein	385	cI
WP_097703530.1	+	56079	56306	hypothetical protein	385
WP_097703531.1	+	56303	56623	hypothetical protein	385	ORF106
WP_097703532.1	+	56638	58971	DNA primase	385	alpha
WP_097703533.1	-	59121	59645	hypothetical protein	385
WP_097703534.1	-	59662	60438	hypothetical protein	385
WP_001111348.1	-	61275	61685	hypothetical protein	385
437_WP_048025077.1_Polarity_suppression_protein_Raoultella_ornithinolytica		0	0		437
WP_044348888.1	+	23099	24760	DNA repair protein RecN	437
WP_004866572.1	+	24908	25249	outer membrane protein assembly factor BamE	437
WP_004866575.1	-	25318	25608	RnfH family protein	437
WP_071824677.1	-	25598	26074	ubiquinone-binding protein	437
WP_004866580.1	+	26188	26670	SsrA-binding protein SmpB	437
WP_048025073.1	+	27365	28552	integrase	437	integrase
WP_048025075.1	-	28575	31154	hypothetical protein	437	Hachiman
WP_048025076.1	-	31156	32100	DUF1837 domain-containing protein	437	Hachiman
WP_072071439.1	+	32224	32409	hypothetical protein	437
WP_048025077.1	-	32373	32939	Polarity suppression protein	437	psu
WP_000468230.1	-	32955	33194	hypothetical protein	437	delta
WP_015585915.1	+	34057	35211	ROK family transcriptional regulator	437
WP_048025079.1	+	35247	36524	hypothetical protein	437
WP_004866618.1	+	36542	37705	MFS transporter	437
WP_004866621.1	+	38011	38412	hydroxyisourate hydrolase	437
WP_004866624.1	-	38831	39184	AraC family transcriptional regulator	437
WP_015585913.1	+	39518	40693	MexE family multidrug efflux RND transporter periplasmic adaptor subunit	437
WP_015585912.1	+	40717	43869	multidrug efflux RND transporter permease subunit OqxB	437
WP_004866631.1	-	44207	44686	transcriptional regulator	437
438_WP_103283438.1_MULTISPECIES_Polarity_suppression_protein_Citrobacter		0	0		438
WP_103283434.1	+	540772	543927	autotransporter domain-containing protein	438
WP_064547027.1	+	544020	544259	DUF905 domain-containing protein	438
WP_064547030.1	+	544362	544820	antirestriction protein	438
WP_064547032.1	+	544836	545312	hypothetical protein	438
WP_064547034.1	+	545321	545542	DUF987 domain-containing protein	438
WP_064547036.1	+	545561	545878	type IV toxin-antitoxin system YeeU family antitoxin	438
WP_074398812.1	+	545899	546240	toxin	438
WP_103283435.1	+	546818	548089	integrase	438	integrase
WP_103283436.1	-	548136	550889	hypothetical protein	438	Gao_Ppl
WP_103283437.1	+	551083	551268	hypothetical protein	438
WP_103283438.1	-	551232	551798	Polarity suppression protein	438	psu
WP_000468230.1	-	551814	552053	hypothetical protein	438	delta
WP_103283439.1	-	552057	552917	capsid protein	438	sid
WP_103283440.1	+	553603	554154	Ash-like/host cell division inhibitor Icd-like protein	438	cI
WP_001216599.1	+	554151	554378	hypothetical protein	438
WP_103283441.1	+	554375	554695	hypothetical protein	438	ORF106
WP_103283442.1	+	554710	557043	DNA primase	438	alpha
WP_103283443.1	-	557613	558485	restriction endonuclease	438
WP_003830103.1	+	558744	559193	hypothetical protein	438
WP_016155588.1	+	559187	559513	DUF1493 domain-containing protein	438
441_WP_024154757.1_Polarity_suppression_protein_Salmonella_enterica		0	0		441
WP_000070842.1	+	625773	626234	hypothetical protein	441
WP_024154748.1	-	626283	626786	hypothetical protein	441
WP_024154749.1	-	626833	627030	hypothetical protein	441
WP_038804019.1	+	627185	627751	Repressor protein CI	441
WP_024154751.1	+	627751	628767	integrase	441
WP_024154752.1	+	628771	629805	hypothetical protein	441
WP_024154753.1	+	630145	631332	DUF4102 domain-containing protein	441	integrase
WP_024154754.1	-	631355	633934	hypothetical protein	441	Hachiman
WP_024154755.1	-	633936	634880	DUF1837 domain-containing protein	441	Hachiman
WP_024154756.1	+	635004	635189	hypothetical protein	441
WP_024154757.1	-	635153	635707	Polarity suppression protein	441	psu
WP_024154758.1	-	635721	635960	hypothetical protein	441	delta
WP_072209378.1	-	635964	636824	capsid protein	441	sid
WP_038804021.1	+	637511	638062	hypothetical protein	441	cI
WP_024154761.1	+	638059	638286	hypothetical protein	441
WP_024154762.1	+	638283	638603	hypothetical protein	441	ORF106
WP_024154763.1	+	638618	640951	DNA primase	441	alpha
WP_071601265.1	+	640927	641106	hypothetical protein	441	p05
448_WP_087888158.1_Polarity_suppression_protein_Escherichia_coli		0	0		448
WP_000880910.1	+	20227	21888	DNA repair protein RecN	448
WP_001203437.1	+	22037	22378	outer membrane protein assembly factor BamE	448
WP_001117838.1	-	22440	22730	RnfH family protein	448
WP_000600189.1	-	22720	23196	ubiquinone-binding protein	448
WP_000162574.1	+	23328	23810	SsrA-binding protein	448
WP_087888161.1	+	24571	25770	DUF4102 domain-containing protein	448	integrase
WP_087888165.1	+	25775	26929	hypothetical protein	448	PD-T7-2
WP_087888160.1	+	26917	28692	ATP-binding protein	448	PD-T7-2
WP_087888159.1	+	28751	28936	hypothetical protein	448
WP_087888158.1	-	28900	29466	Polarity suppression protein	448	psu
WP_087888157.1	-	29482	29727	hypothetical protein	448	delta
WP_087888156.1	-	29724	30461	glycoprotein 3	448	sid
WP_071425246.1	+	31273	31824	CI repressor	448	cI
WP_087888155.1	+	31821	32048	hypothetical protein	448
WP_087888154.1	+	32045	32365	hypothetical protein	448	ORF106
WP_087888153.1	+	32380	34713	DNA primase	448	alpha
WP_087888152.1	+	35155	35655	hypothetical protein	448
WP_087902727.1	-	35911	40157	autotransporter outer membrane beta-barrel domain-containing protein	448
452_WP_115180959.1_Polarity_suppression_protein_Citrobacter_koseri		0	0		452
WP_101744162.1	+	2969060	2971141	ATP-dependent DNA helicase RecG	452
WP_081091657.1	-	2971029	2971280	hypothetical protein	452
WP_024131065.1	+	2971245	2972636	xanthine permease XanP	452
WP_112001397.1	+	2972758	2974467	AsmA family protein	452
WP_115180962.1	+	2974973	2976139	DUF4102 domain-containing protein	452	integrase
WP_115180961.1	+	2976176	2976658	hypothetical protein	452
WP_115180960.1	-	2976655	2977581	RNA-directed DNA polymerase	452	Retron_II
WP_016809959.1	-	2977568	2978548	hypothetical protein	452	Retron_II
WP_072140938.1	+	2978887	2979072	hypothetical protein	452
WP_115180959.1	-	2979036	2979602	Polarity suppression protein	452	psu
WP_016809961.1	-	2979618	2979857	transcriptional regulator	452	delta
WP_115180958.1	-	2979861	2980721	capsid protein	452	sid
WP_026056051.1	+	2981406	2981954	host cell division inhibitor Icd-like protein	452	cI
WP_063451751.1	+	2981951	2982178	hypothetical protein	452
WP_115180957.1	+	2982175	2982495	hypothetical protein	452	ORF106
WP_115180956.1	+	2982510	2984843	DNA primase	452	alpha
WP_115180955.1	+	2985054	2985752	hypothetical protein	452
WP_115180954.1	-	2986160	2987068	LysR family transcriptional regulator	452
453_WP_016809960.1_Polarity_suppression_protein_Klebsiella_oxytoca		0	0		453
WP_016809955.1	-	93	2411	alpha-xylosidase	453
WP_004106990.1	-	2425	3819	glycoside-pentoside-hexuronide family transporter	453
WP_016809956.1	+	4366	5532	DUF4102 domain-containing protein	453	integrase
WP_016809957.1	+	5569	6051	hypothetical protein	453
WP_016809958.1	-	6048	6974	RNA-directed DNA polymerase	453	Retron_II
WP_016809959.1	-	6961	7941	hypothetical protein	453	Retron_II
WP_072140938.1	+	8280	8465	hypothetical protein	453
WP_016809960.1	-	8429	8995	Polarity suppression protein	453	psu
WP_016809961.1	-	9011	9250	transcriptional regulator	453	delta
WP_100245364.1	-	9254	10114	capsid protein	453	sid
WP_026056051.1	+	10799	11347	CI repressor	453	cI
WP_016809963.1	+	11344	11571	hypothetical protein	453
WP_016809964.1	+	11568	11888	hypothetical protein	453	ORF106
WP_016809965.1	+	11903	14236	DNA primase	453	alpha
WP_016809966.1	+	14447	15145	hypothetical protein	453
WP_014227275.1	+	15704	16432	hypothetical protein	453
455_WP_001748719.1_phage_polarity_suppression_family_protein_Escherichia_coli		0	0		455
WP_000880910.1	+	25400	27061	DNA repair protein RecN	455
WP_001203437.1	+	27210	27551	outer membrane protein assembly factor BamE	455
WP_001117838.1	-	27613	27903	RnfH family protein	455
WP_000600190.1	-	27893	28369	ubiquinone-binding protein	455
WP_000162574.1	+	28501	28983	SsrA-binding protein	455
WP_001472065.1	+	29745	30938	DUF4102 domain-containing protein	455	integrase
WP_001472067.1	-	30950	31852	DUF4435 domain-containing protein	455	PARIS_I
WP_001472069.1	-	31845	33272	AAA ATPase	455	PARIS_I
WP_001472070.1	+	33423	33608	hypothetical protein	455
WP_001748719.1	-	33572	34138	phage polarity suppression family protein	455	psu
WP_001472072.1	-	34154	34393	ogr/Delta-like zinc finger family protein	455	delta
WP_077823598.1	-	34397	35206	capsid protein	455	sid
WP_000556587.1	+	35681	35947	AlpA family transcriptional regulator	455	AlpA
WP_024203838.1	+	35944	36495	CI repressor	455	cI
WP_001472076.1	+	36492	36719	hypothetical protein	455
WP_001472077.1	+	36716	37036	hypothetical protein	455	ORF106
WP_001472078.1	+	37051	39384	P4-specific DNA primase	455	alpha
WP_001472079.1	-	39662	39886	hypothetical protein	455
456_WP_001472071.1_phage_polarity_suppression_family_protein_Escherichia_coli		0	0		456
WP_000880910.1	+	41551	43212	DNA repair protein RecN	456
WP_001394660.1	+	43361	43702	outer membrane protein assembly factor BamE	456
WP_001117838.1	-	43764	44054	RnfH family protein	456
WP_032196341.1	-	44044	44520	ubiquinone-binding protein	456
WP_000162574.1	+	44652	45134	SsrA-binding protein	456
WP_001472065.1	+	45896	47089	DUF4102 domain-containing protein	456	integrase
WP_001472067.1	-	47101	48003	DUF4435 domain-containing protein	456	PARIS_I
WP_001472069.1	-	47996	49423	AAA ATPase	456	PARIS_I
WP_001472070.1	+	49574	49759	hypothetical protein	456
WP_001472071.1	-	49723	50289	phage polarity suppression family protein	456	psu
WP_001472072.1	-	50305	50544	ogr/Delta-like zinc finger family protein	456	delta
WP_077823598.1	-	50548	51357	capsid protein	456	sid
WP_000556587.1	+	51832	52098	AlpA family transcriptional regulator	456	AlpA
WP_024203838.1	+	52095	52646	CI repressor	456	cI
WP_001472076.1	+	52643	52870	hypothetical protein	456
WP_001472077.1	+	52867	53187	hypothetical protein	456	ORF106
WP_001472078.1	+	53202	55535	P4-specific DNA primase	456	alpha
WP_001472079.1	-	55813	56037	hypothetical protein	456
457_WP_015683249.1_MULTISPECIES_Polarity_suppression_protein_Edwardsiella		0	0		457
WP_012847661.1	+	858595	859860	esterase FrsA	457
WP_012847662.1	+	859922	860323	Crl family RNA polymerase assembly factor	457
WP_012847663.1	+	860518	861624	glutamate 5-kinase	457
WP_012847664.1	+	861634	862887	glutamate-5-semialdehyde dehydrogenase	457
WP_041692632.1	-	862958	863989	NADP-dependent oxidoreductase	457
WP_015683246.1	+	864445	865617	DUF4102 domain-containing protein	457	integrase
WP_015683247.1	+	865621	867747	ATP-dependent endonuclease	457	Gabija
WP_015683248.1	+	867750	869441	ATP-dependent helicase	457	Gabija
WP_015683249.1	-	869691	870257	Polarity suppression protein	457	psu
WP_000468230.1	-	870273	870512	hypothetical protein	457	delta
WP_080545139.1	-	870516	871325	capsid protein	457	sid
WP_015683251.1	+	871800	872066	AlpA family transcriptional regulator	457	AlpA
WP_041692634.1	+	872063	872611	hypothetical protein	457	cI
WP_015683252.1	+	872608	872835	hypothetical protein	457
WP_015683253.1	+	872832	873152	hypothetical protein	457	ORF106
WP_015683254.1	+	873167	875500	DNA primase	457	alpha
WP_015683255.1	+	876123	877319	DUF4102 domain-containing protein	457	integrase
WP_071819605.1	+	877594	877836	integrase	457	integrase
462_WP_000214425.1_MULTISPECIES_Polarity_suppression_protein_Enterobacteriaceae		0	0		462
WP_032723180.1	+	3015880	3017541	DNA repair protein RecN	462
WP_015703201.1	+	3017689	3018027	outer membrane protein assembly factor BamE	462
WP_015370249.1	-	3018091	3018381	RnfH family protein	462
WP_026612237.1	-	3018371	3018847	type II toxin-antitoxin system RatA family toxin	462
WP_015370247.1	+	3018962	3019444	SsrA-binding protein SmpB	462
WP_032723181.1	+	3020134	3021330	DUF4102 domain-containing protein	462	integrase
WP_032723182.1	+	3021340	3023298	NACHT domain-containing protein	462	NLR_like_bNACHT01
WP_032723183.1	-	3023349	3024410	hypothetical protein	462
WP_113706181.1	+	3024493	3024738	hypothetical protein	462
WP_000214425.1	-	3024735	3025301	Polarity suppression protein	462	psu
WP_000468229.1	-	3025317	3025556	hypothetical protein	462	delta
WP_113706182.1	-	3025560	3026420	capsid protein	462	sid
WP_071993501.1	+	3027106	3027657	host cell division inhibitor Icd-like protein	462	cI
WP_001216601.1	+	3027654	3027881	hypothetical protein	462
WP_001472077.1	+	3027878	3028198	hypothetical protein	462	ORF106
WP_032723185.1	+	3028213	3030546	toprim domain-containing protein	462	alpha
WP_032723186.1	+	3030988	3031488	hypothetical protein	462
WP_032723187.1	+	3031854	3032093	DinI family protein	462
472_WP_079801759.1_Polarity_suppression_protein_Salmonella_enterica		0	0		472
WP_000957977.1	+	60199	60792	hypothetical protein	472
WP_079801753.1	+	60816	62045	fimbrial protein	472
WP_072044001.1	-	62459	62797	transposase	472
WP_079801754.1	-	63742	66075	DNA primase	472	alpha
WP_079801755.1	-	66091	66411	hypothetical protein	472	ORF106
WP_079801756.1	-	66408	66635	hypothetical protein	472
WP_015701354.1	-	66632	67183	Ash-like/host cell division inhibitor Icd-like protein	472	cI
WP_079801757.1	+	67920	68729	capsid protein	472	sid
WP_079801758.1	+	68733	68972	hypothetical protein	472	delta
WP_079801759.1	+	68988	69554	Polarity suppression protein	472	psu
WP_079823367.1	-	69753	71252	RNA-directed DNA polymerase	472	Retron_II
WP_000429939.1	-	71254	71928	hypothetical protein	472	Retron_II
WP_000220052.1	-	71918	72109	hypothetical protein	472
WP_079801761.1	-	72119	73285	DUF4102 domain-containing protein	472	integrase
WP_000834259.1	+	73830	75212	glycoside-pentoside-hexuronide family transporter	472
WP_079801762.1	+	75224	77542	alpha-xylosidase	472
WP_050067994.1	-	77645	79354	AsmA family protein	472
WP_000115428.1	-	79475	80866	xanthine permease	472
483_WP_044258827.1_Polarity_suppression_protein_Citrobacter_amalonaticus		0	0		483
WP_044258817.1	+	22379	23623	esterase FrsA	483
WP_042997819.1	+	23681	24082	Crl family RNA polymerase assembly factor	483
WP_042997818.1	-	24162	25214	phosphoporin PhoE	483
WP_042324793.1	+	25502	26605	glutamate 5-kinase	483
WP_044258819.1	+	26617	27870	glutamate-5-semialdehyde dehydrogenase	483
WP_044258821.1	+	28224	29408	integrase	483	integrase
WP_044258822.1	+	29401	31029	DNA polymerase	483	DRT8
WP_044258825.1	+	31026	31766	hypothetical protein	483	DRT8
WP_072040099.1	+	31929	32114	hypothetical protein	483
WP_044258827.1	-	32078	32644	Polarity suppression protein	483	psu
WP_000468231.1	-	32660	32899	hypothetical protein	483	delta
WP_082010109.1	-	32903	33763	capsid protein	483	sid
WP_072040100.1	+	34446	34997	CI repressor	483	cI
WP_044258833.1	+	34994	35221	hypothetical protein	483
WP_044258834.1	+	35218	35538	hypothetical protein	483	ORF106
WP_044258836.1	+	35553	37886	DNA primase	483	alpha
WP_044258838.1	+	38173	38907	hypothetical protein	483
WP_044258840.1	+	40095	44195	autotransporter	483
502_WP_079807770.1_Polarity_suppression_protein_Salmonella_enterica		0	0		502
WP_001518569.1	+	23947	24429	SsrA-binding protein	502
WP_079807767.1	+	25048	35955	type I secretion C-terminal target domain-containing protein	502
WP_002954275.1	+	36020	37429	type I secretion system protein TolC	502
WP_079807768.1	+	37426	39606	type I secretion system permease/ATPase	502
WP_072094795.1	+	39614	40777	secretion protein HlyD	502
WP_079807769.1	+	41395	42582	DUF4102 domain-containing protein	502	integrase
WP_048025075.1	-	42605	45184	hypothetical protein	502	Hachiman
WP_048025076.1	-	45186	46130	DUF1837 domain-containing protein	502	Hachiman
WP_079807770.1	-	46403	46969	Polarity suppression protein	502	psu
WP_000468230.1	-	46985	47224	hypothetical protein	502	delta
WP_079807771.1	-	47228	48088	capsid protein	502	sid
WP_079807772.1	+	48001	48189	hypothetical protein	502
WP_079807773.1	+	48784	49335	Ash-like/host cell division inhibitor Icd-like protein	502	cI
WP_001216599.1	+	49332	49559	hypothetical protein	502
WP_000743146.1	+	49556	49876	hypothetical protein	502	ORF106
WP_079807774.1	+	49891	52224	DNA primase	502	alpha
532_WP_058663597.1_MULTISPECIES_Polarity_suppression_protein_Enterobacteriaceae		0	0		532
WP_001302403.1	+	2894307	2894465	hypothetical protein	532
WP_107317038.1	+	2894591	2899165	autotransporter outer membrane beta-barrel domain-containing protein	532
WP_107316983.1	-	2899840	2902173	DNA primase	532	alpha
WP_097433382.1	-	2902188	2902508	hypothetical protein	532	ORF106
WP_107316984.1	-	2902505	2902732	hypothetical protein	532
WP_107316985.1	-	2902729	2903277	Ash-like/host cell division inhibitor Icd-like protein	532	cI
WP_000556587.1	-	2903274	2903540	AlpA family transcriptional regulator	532	AlpA
WP_107316986.1	+	2903961	2904821	capsid protein	532	sid
WP_000468229.1	+	2904825	2905064	hypothetical protein	532	delta
WP_058663597.1	+	2905080	2905646	Polarity suppression protein	532	psu
WP_061353170.1	-	2906027	2906872	DUF4435 domain-containing protein	532	PARIS_I
WP_061353169.1	-	2906874	2908211	hypothetical protein	532	PARIS_I
WP_061353168.1	-	2908214	2909407	DUF4102 domain-containing protein	532	integrase
WP_000162574.1	-	2910168	2910650	SsrA-binding protein	532
WP_000600189.1	+	2910782	2911258	ubiquinone-binding protein	532
WP_001117838.1	+	2911248	2911538	RnfH family protein	532
WP_001203437.1	-	2911600	2911941	outer membrane protein assembly factor BamE	532
WP_000880910.1	-	2912090	2913751	DNA repair protein RecN	532
536_WP_061353171.1_Polarity_suppression_protein_Escherichia_coli		0	0		536
WP_000880910.1	+	14906	16567	DNA repair protein RecN	536
WP_001203437.1	+	16716	17057	outer membrane protein assembly factor BamE	536
WP_001117838.1	-	17119	17409	RnfH family protein	536
WP_000600189.1	-	17399	17875	ubiquinone-binding protein	536
WP_000162574.1	+	18007	18489	SsrA-binding protein	536
WP_061353168.1	+	19250	20443	integrase	536	integrase
WP_061353169.1	+	20446	21783	hypothetical protein	536	PARIS_I
WP_061353170.1	+	21785	22630	DUF4435 domain-containing protein	536	PARIS_I
WP_061353171.1	-	23011	23577	Polarity suppression protein	536	psu
WP_000468229.1	-	23593	23832	hypothetical protein	536	delta
WP_077875735.1	-	23836	24645	capsid protein	536	sid
WP_061353172.1	+	25117	25383	AlpA family transcriptional regulator	536	AlpA
WP_061353173.1	+	25380	25931	CI repressor	536	cI
WP_061353174.1	+	25928	26155	hypothetical protein	536
WP_061353175.1	+	26152	26472	hypothetical protein	536	ORF106
WP_061353176.1	+	26487	28820	DNA primase	536	alpha
WP_077634057.1	-	29330	30787	hypothetical protein	536
550_WP_077565160.1_Polarity_suppression_protein_Escherichia_coli		0	0		550
WP_072208269.1	-	6276	6380	attP region and P4int integrase	550	p05
WP_077565150.1	-	6593	8926	DNA primase	550	alpha
WP_000743146.1	-	8941	9261	hypothetical protein	550	ORF106
WP_077565152.1	-	9258	9485	hypothetical protein	550
WP_077565154.1	-	9482	10033	Ash-like/host cell division inhibitor Icd-like protein	550	cI
WP_077565156.1	-	10030	10296	AlpA family transcriptional regulator	550	AlpA
WP_077565158.1	+	10760	11569	capsid protein	550	sid
WP_000468230.1	+	11573	11812	hypothetical protein	550	delta
WP_077565160.1	+	11828	12394	Polarity suppression protein	550	psu
WP_077565162.1	+	12750	13322	hypothetical protein	550
WP_077565164.1	+	13298	15091	hypothetical protein	550	RloC
WP_077565166.1	-	15125	16318	DUF4102 domain-containing protein	550	integrase
WP_000162574.1	-	17080	17562	SsrA-binding protein	550
WP_000600189.1	+	17694	18170	ubiquinone-binding protein	550
WP_001117838.1	+	18160	18450	RnfH family protein	550
WP_001203437.1	-	18512	18853	outer membrane protein assembly factor BamE	550
WP_000880910.1	-	19002	20663	DNA repair protein RecN	550
561_WP_097433379.1_Polarity_suppression_protein_Escherichia_coli		0	0		561
WP_097433375.1	+	40446	42107	DNA repair protein RecN	561
WP_001203437.1	+	42256	42597	outer membrane protein assembly factor BamE	561
WP_001117838.1	-	42659	42949	RnfH family protein	561
WP_000600190.1	-	42939	43415	ubiquinone-binding protein	561
WP_000162574.1	+	43547	44029	SsrA-binding protein	561
WP_000101259.1	+	44790	45980	DUF4102 domain-containing protein	561	integrase
WP_097433376.1	-	46018	47916	ATP-dependent helicase	561	Gabija
WP_097433377.1	-	47913	49688	DUF2813 domain-containing protein	561	Gabija
WP_097433378.1	+	49849	50034	hypothetical protein	561
WP_097433379.1	-	49998	50564	Polarity suppression protein	561	psu
WP_000468230.1	-	50580	50819	hypothetical protein	561	delta
WP_097433380.1	-	50823	51683	capsid protein	561	sid
WP_024134649.1	+	51596	51784	hypothetical protein	561
WP_000556587.1	+	52104	52370	AlpA family transcriptional regulator	561	AlpA
WP_097433381.1	+	52367	52915	host cell division inhibitor Icd-like protein	561	cI
WP_097433382.1	+	53034	53354	hypothetical protein	561	ORF106
WP_097433383.1	+	53369	55702	DNA primase	561	alpha
577_WP_079827270.1_MULTISPECIES_Polarity_suppression_protein_Enterobacteriaceae		0	0		577
WP_001518569.1	+	27334	27816	SsrA-binding protein	577
WP_079827266.1	+	28436	39910	type I secretion C-terminal target domain-containing protein	577
WP_000533867.1	+	39975	41384	TolC family type I secretion outer membrane protein	577
WP_079827267.1	+	41381	43561	type I secretion system permease/ATPase	577
WP_072101562.1	+	43569	44732	HlyD family type I secretion periplasmic adaptor subunit	577
WP_079827268.1	+	45350	46543	DUF4102 domain-containing protein	577	integrase
WP_058653196.1	-	46587	47930	guanylate cyclase	577	Pycsar
WP_058653197.1	-	47927	48484	hypothetical protein	577	Pycsar
WP_079827269.1	+	49054	49239	hypothetical protein	577
WP_079827270.1	-	49203	49769	Polarity suppression protein	577	psu
WP_000468230.1	-	49785	50024	hypothetical protein	577	delta
WP_079827271.1	-	50028	50888	capsid protein	577	sid
WP_079827272.1	+	51571	52122	Ash-like/host cell division inhibitor Icd-like protein	577	cI
WP_079827273.1	+	52119	52346	hypothetical protein	577
WP_001472077.1	+	52343	52663	hypothetical protein	577	ORF106
WP_079827274.1	+	52678	55011	DNA primase	577	alpha
WP_001592532.1	+	55368	55868	hypothetical protein	577
WP_079827276.1	-	55945	56139	hypothetical protein	577
591_WP_060682813.1_Polarity_suppression_protein_Citrobacter_portucalensis		0	0		591
WP_060682809.1	-	2157224	2157859	HNH endonuclease	591	RM_Type_IV
WP_060682810.1	+	2158000	2158872	HNH endonuclease	591	RM_Type_II
WP_060682812.1	-	2159418	2161751	DNA primase	591	alpha
WP_001472077.1	-	2161766	2162086	hypothetical protein	591	ORF106
WP_001216599.1	-	2162083	2162310	hypothetical protein	591
WP_058678336.1	-	2162307	2162858	CI repressor	591	cI
WP_000468231.1	+	2164406	2164645	hypothetical protein	591	delta
WP_060682813.1	+	2164661	2165227	Polarity suppression protein	591	psu
WP_060682814.1	-	2165879	2167156	hypothetical protein	591
WP_060682815.1	-	2167159	2167542	hypothetical protein	591
WP_060682816.1	-	2167552	2168229	site-specific DNA-methyltransferase	591	RM_Type_II
WP_060682817.1	-	2168346	2169632	integrase	591	integrase
WP_060682818.1	+	2170101	2171120	NAD(P)-dependent alcohol dehydrogenase	591
WP_060683757.1	+	2171268	2172770	DUF853 domain-containing protein	591
WP_008786067.1	-	2172836	2173918	LPS export ABC transporter permease LptG	591
WP_032942200.1	-	2173918	2175018	LPS export ABC transporter permease LptF	591
598_WP_032074386.1_Polarity_suppression_protein_Salmonella_enterica		0	0		598
WP_000745472.1	-	330996	331847	hypothetical protein	598
WP_000462251.1	-	331850	333055	sodium/glutamate symporter	598
WP_000115428.1	+	333283	334674	xanthine permease	598
WP_000766645.1	+	334795	336504	AsmA family protein	598
WP_000703002.1	-	336607	338925	alpha-xylosidase	598
WP_000834259.1	-	338937	340319	glycoside-pentoside-hexuronide family transporter	598
WP_032074385.1	+	340863	342029	integrase	598	integrase
WP_031606642.1	-	342045	343667	hypothetical protein	598	DRT_4
WP_072012838.1	+	344022	344207	hypothetical protein	598
WP_032074386.1	-	344171	344737	Polarity suppression protein	598	psu
WP_000984205.1	-	344753	344998	transcriptional regulator	598	delta
WP_032074387.1	-	344995	345732	hypothetical protein	598	sid
WP_072012839.1	+	346536	347087	CI repressor	598	cI
WP_001216597.1	+	347084	347311	hypothetical protein	598
WP_000743144.1	+	347308	347628	hypothetical protein	598	ORF106
WP_032074388.1	+	347643	349976	DNA primase	598	alpha
WP_003844494.1	+	350469	351281	hypothetical protein	598
WP_000984807.1	+	353039	353656	helix-turn-helix transcriptional regulator	598
621_WP_016241808.1_hypothetical_protein_Escherichia_coli		0	0		621
WP_000584114.1	+	1496671	1497771	LPS export ABC transporter permease LptF	621
WP_001295681.1	+	1497771	1498853	LPS export ABC transporter permease LptG	621
WP_016241802.1	-	1499014	1500516	DUF853 domain-containing protein	621
WP_016241803.1	-	1500646	1501665	NAD(P)-dependent alcohol dehydrogenase	621
WP_071526410.1	+	1501579	1501830	hypothetical protein	621
WP_016241804.1	+	1502109	1503362	DUF4102 domain-containing protein	621	integrase
WP_016241805.1	-	1503408	1505780	hypothetical protein	621	Gao_Iet
WP_016241806.1	-	1505799	1506785	ATP-binding protein	621	Gao_Iet
WP_016241807.1	+	1506996	1507181	hypothetical protein	621
WP_016241808.1	-	1507145	1507711	hypothetical protein	621	psu
WP_000468230.1	-	1507727	1507966	hypothetical protein	621	delta
WP_023157225.1	-	1507970	1508779	hypothetical protein	621	sid
WP_000556587.1	+	1509254	1509520	AlpA family transcriptional regulator	621	AlpA
WP_023157223.1	+	1509517	1510068	hypothetical protein	621	cI
WP_016241811.1	+	1510065	1510292	hypothetical protein	621
WP_016241812.1	+	1510289	1510609	hypothetical protein	621	ORF106
WP_016241813.1	+	1510624	1512957	hypothetical protein	621	alpha
WP_000066585.1	-	1513724	1513909	hypothetical protein	621
631_WP_077473316.1_Polarity_suppression_protein_Escherichia_coli		0	0		631
WP_077473319.1	+	24	170	autotransporter outer membrane beta-barrel domain-containing protein	631
WP_077473314.1	-	849	3182	DNA primase	631	alpha
WP_032259921.1	-	3197	3517	hypothetical protein	631	ORF106
WP_032259920.1	-	3514	3741	hypothetical protein	631
WP_032259919.1	-	3738	4289	hypothetical protein	631	cI
WP_000556587.1	-	4286	4552	AlpA family transcriptional regulator	631	AlpA
WP_077473315.1	+	5024	5833	capsid protein	631	sid
WP_032259918.1	+	5837	6076	hypothetical protein	631	delta
WP_077473316.1	+	6092	6658	Polarity suppression protein	631	psu
WP_077473317.1	-	6622	6807	hypothetical protein	631
WP_032259916.1	-	7291	8199	hypothetical protein	631	Menshen
WP_032259915.1	-	8202	9269	DUF3696 domain-containing protein	631	Menshen
WP_032259914.1	-	9262	10458	DUF262 domain-containing protein	631	Menshen
WP_032259913.1	-	10467	11660	DUF4102 domain-containing protein	631	integrase
WP_000162574.1	-	12421	12903	SsrA-binding protein	631
WP_000600189.1	+	13035	13511	ubiquinone-binding protein	631
WP_001117838.1	+	13501	13791	RnfH family protein	631
WP_001203437.1	-	13853	14194	outer membrane protein assembly factor BamE	631
632_WP_032259917.1_Polarity_suppression_protein_Escherichia_coli		0	0		632
WP_001203437.1	+	23139	23480	outer membrane protein assembly factor BamE	632
WP_001117838.1	-	23542	23832	RnfH family protein	632
WP_000600190.1	-	23822	24298	ubiquinone-binding protein	632
WP_000162574.1	+	24430	24912	SsrA-binding protein	632
WP_032259913.1	+	25673	26866	DUF4102 domain-containing protein	632	integrase
WP_032259914.1	+	26875	28071	DUF262 domain-containing protein	632	Menshen
WP_032259915.1	+	28064	29131	DUF3696 domain-containing protein	632	Menshen
WP_032259916.1	+	29134	30042	hypothetical protein	632	Menshen
WP_072004433.1	+	30526	30711	hypothetical protein	632
WP_032259917.1	-	30675	31241	Polarity suppression protein	632	psu
WP_032259918.1	-	31257	31496	hypothetical protein	632	delta
WP_097479520.1	-	31500	32360	capsid protein	632	sid
WP_000556587.1	+	32781	33047	AlpA family transcriptional regulator	632	AlpA
WP_032259919.1	+	33044	33595	host cell division inhibitor Icd-like protein	632	cI
WP_032259920.1	+	33592	33819	hypothetical protein	632
WP_032259921.1	+	33816	34136	hypothetical protein	632	ORF106
WP_032259922.1	+	34151	36484	DNA primase	632	alpha
WP_097479519.1	+	36706	36801	attP region and P4int integrase	632	p05
636_WP_097734266.1_Polarity_suppression_protein_Escherichia_coli		0	0		636
WP_089613476.1	+	20716	22377	DNA repair protein RecN	636
WP_001203437.1	+	22526	22867	outer membrane protein assembly factor BamE	636
WP_001117838.1	-	22929	23219	RnfH family protein	636
WP_000600189.1	-	23209	23685	ubiquinone-binding protein	636
WP_000162574.1	+	23817	24299	SsrA-binding protein	636
WP_097734261.1	+	25060	26256	DUF4102 domain-containing protein	636	integrase
WP_097734262.1	-	26404	28356	hypothetical protein	636	DRT_3
WP_097734264.1	-	28349	29194	hypothetical protein	636	DRT_3
WP_097734266.1	-	29881	30447	Polarity suppression protein	636	psu
WP_097734267.1	-	30463	30702	hypothetical protein	636	delta
WP_097734269.1	-	30706	31566	capsid protein	636	sid
WP_000556587.1	+	31990	32256	AlpA family transcriptional regulator	636	AlpA
WP_097734270.1	+	32253	32801	host cell division inhibitor Icd-like protein	636	cI
WP_001216599.1	+	32798	33025	hypothetical protein	636
WP_000743146.1	+	33022	33342	hypothetical protein	636	ORF106
WP_097734272.1	+	33357	35699	DNA primase	636	alpha
WP_097734274.1	-	36378	40958	autotransporter outer membrane beta-barrel domain-containing protein	636
WP_001302403.1	-	41084	41242	hypothetical protein	636
WP_071524906.1	-	41297	41515	DNA invertase	636
641_WP_109579785.1_Polarity_suppression_protein_Edwardsiella_piscicida		0	0		641
WP_012849563.1	+	303178	304056	NAD(+) kinase	641
WP_015462178.1	+	304168	305829	DNA repair protein RecN	641
WP_012849565.1	+	305997	306347	outer membrane protein assembly factor BamE	641
WP_015462179.1	-	306388	306672	RnfH family protein	641
WP_071818531.1	-	306665	307138	type II toxin-antitoxin system RatA family toxin	641
WP_012849568.1	+	307253	307735	SsrA-binding protein SmpB	641
WP_034168745.1	+	308332	309528	DUF4102 domain-containing protein	641	integrase
WP_072034930.1	+	309541	310698	hypothetical protein	641	PD-T7-2
WP_072034931.1	+	310686	312461	ATP-binding protein	641	PD-T7-2
WP_109579785.1	-	312864	313430	Polarity suppression protein	641	psu
WP_072034950.1	-	313447	313692	hypothetical protein	641	delta
WP_034168913.1	-	313689	314426	hypothetical protein	641	sid
WP_072034925.1	+	314988	315254	AlpA family transcriptional regulator	641	AlpA
WP_034168642.1	+	315251	315850	host cell division inhibitor Icd-like protein	641	cI
WP_072034926.1	+	315843	316130	Derepression protein	641	Epsilon
WP_034168644.1	+	316123	316587	hypothetical protein	641	ORF151
WP_052219235.1	+	316658	316990	hypothetical protein	641	ORF106
WP_034168645.1	+	317005	319338	DNA primase	641	alpha
WP_109579786.1	+	319993	321222	integrase	641	integrase
WP_109579787.1	+	321602	323644	DNA helicase	641
642_WP_080201568.1_Polarity_suppression_protein_partial_Salmonella_enterica		0	0		642
WP_080201568.1	+	1	480	Polarity suppression protein	642	psu
WP_058679972.1	+	780	2066	SIR2 family protein	642	PD-T7-2
WP_058679971.1	+	2068	3789	ATP-binding protein	642	PD-T7-2
WP_058679970.1	-	3803	5080	DUF4102 domain-containing protein	642	integrase
WP_000152557.1	+	5551	6570	NAD(P)-dependent alcohol dehydrogenase	642
WP_000896756.1	-	6598	7128	D-gluconate kinase	642
WP_058679969.1	+	7345	8376	L-idonate 5-dehydrogenase	642
WP_000998688.1	+	8401	9165	gluconate 5-dehydrogenase	642
WP_001128356.1	+	9227	10546	fructuronate transporter	642
663_WP_045911910.1_Polarity_suppression_protein_Enterobacter_hormaechei		0	0		663
WP_071524123.1	+	24818	25000	hypothetical protein	663
WP_003863121.1	+	24982	25320	outer membrane protein assembly factor BamE	663
WP_017383006.1	-	25429	25716	RnfH family protein	663
WP_006811645.1	-	25706	26182	ubiquinone-binding protein	663
WP_003863115.1	+	26300	26782	SsrA-binding protein SmpB	663
WP_045911906.1	+	27419	28615	integrase	663	integrase
WP_045911907.1	+	28625	30583	NACHT domain-containing protein	663	NLR_like_bNACHT01
WP_045911908.1	-	30631	31692	hypothetical protein	663
WP_045911909.1	+	31868	32011	hypothetical protein	663
WP_045911910.1	-	32017	32580	Polarity suppression protein	663	psu
686_WP_038421041.1_MULTISPECIES_Polarity_suppression_protein_Enterobacter_cloacae_complex		0	0		686
WP_038421032.1	-	1150927	1151490	hypothetical protein	686
WP_038421033.1	-	1151599	1153932	DNA primase	686	alpha
WP_038421034.1	-	1153947	1154267	hypothetical protein	686	ORF106
WP_038421035.1	-	1154264	1154491	hypothetical protein	686
WP_038421036.1	-	1154488	1155045	hypothetical protein	686	cI
WP_038421037.1	-	1155042	1155308	AlpA family transcriptional regulator	686	AlpA
WP_038421038.1	-	1155628	1155816	hypothetical protein	686
WP_038421039.1	+	1155846	1156589	hypothetical protein	686	sid
WP_038421040.1	+	1156592	1156810	hypothetical protein	686	delta
WP_038421041.1	+	1156839	1157402	Polarity suppression protein	686	psu
WP_080297780.1	+	1157749	1160103	hypothetical protein	686	RloC
WP_038421043.1	-	1160121	1161329	integrase	686	integrase
WP_008502505.1	-	1161967	1162449	SsrA-binding protein SmpB	686
WP_023337653.1	+	1162567	1163043	ubiquinone-binding protein	686
WP_014884884.1	+	1163033	1163320	RnfH family protein	686
WP_014884883.1	-	1163425	1163763	outer membrane protein assembly factor BamE	686
WP_071819763.1	-	1163745	1163927	hypothetical protein	686
WP_014884882.1	-	1163902	1165563	DNA repair protein RecN	686
687_WP_045307615.1_Polarity_suppression_protein_Enterobacter_kobei		0	0		687
WP_014884882.1	+	8170	9831	DNA repair protein RecN	687
WP_071819763.1	+	9806	9988	hypothetical protein	687
WP_014884883.1	+	9970	10308	outer membrane protein assembly factor BamE	687
WP_014884884.1	-	10413	10700	RnfH family protein	687
WP_023337653.1	-	10690	11166	ubiquinone-binding protein	687
WP_008502505.1	+	11284	11766	SsrA-binding protein SmpB	687
WP_038421043.1	+	12404	13612	integrase	687	integrase
WP_080297780.1	-	13630	15984	hypothetical protein	687	RloC
WP_045307615.1	-	16331	16894	Polarity suppression protein	687	psu
WP_038421040.1	-	16923	17141	hypothetical protein	687	delta
WP_038421039.1	-	17144	17887	hypothetical protein	687	sid
WP_038421038.1	+	17917	18105	hypothetical protein	687
WP_038421037.1	+	18425	18691	AlpA family transcriptional regulator	687	AlpA
WP_038421036.1	+	18688	19245	hypothetical protein	687	cI
WP_038421035.1	+	19242	19469	hypothetical protein	687
WP_038421034.1	+	19466	19786	hypothetical protein	687	ORF106
WP_038421033.1	+	19801	22134	DNA primase	687	alpha
WP_038421032.1	+	22243	22806	hypothetical protein	687
688_WP_104725618.1_Polarity_suppression_protein_Escherichia_coli		0	0		688
WP_000397144.1	-	117738	119249	cytosol aminopeptidase	688
WP_000584114.1	+	119516	120616	LPS export ABC transporter permease LptF	688
WP_001295681.1	+	120616	121698	LPS export ABC transporter permease LptG	688
WP_001356017.1	-	121817	123319	DUF853 domain-containing protein	688
WP_001389176.1	-	123449	124468	NAD(P)-dependent alcohol dehydrogenase	688
WP_104725614.1	+	124911	126188	integrase	688	integrase
WP_104725615.1	-	126204	127925	cell division protein FtsK	688	PD-T7-2
WP_104725616.1	-	127927	129213	hypothetical protein	688	PD-T7-2
WP_104725617.1	+	129364	129507	acetyl xylan esterase	688
WP_104725618.1	-	129513	130076	Polarity suppression protein	688	psu
WP_104725619.1	-	130105	130323	hypothetical protein	688	delta
WP_104725620.1	-	130326	131069	capsid protein	688	sid
WP_000556585.1	+	131607	131873	AlpA family transcriptional regulator	688	AlpA
WP_104725621.1	+	131870	132421	Ash-like/host cell division inhibitor Icd-like protein	688	cI
WP_038421035.1	+	132418	132645	hypothetical protein	688
WP_038878329.1	+	132642	132962	hypothetical protein	688	ORF106
WP_104725622.1	+	132977	135310	DNA primase	688	alpha
WP_104725623.1	-	135265	135486	hypothetical protein	688
WP_001219053.1	+	135889	136599	DUF4102 domain-containing protein	688	integrase
WP_104725624.1	+	136603	137265	hypothetical protein	688
697_WP_023323620.1_MULTISPECIES_phage_polarity_suppression_protein_Enterobacteriaceae		0	0		697
WP_002914158.1	+	22313	23191	NAD(+) kinase	697
WP_032433451.1	+	23278	24939	DNA repair protein RecN	697
WP_002914160.1	+	25087	25428	outer membrane protein assembly factor BamE	697
WP_004145682.1	-	25495	25785	RnfH family protein	697
WP_015875096.1	-	25775	26251	ubiquinone-binding protein	697
WP_002914164.1	+	26362	26844	SsrA-binding protein	697
WP_085353198.1	+	27535	28728	DUF4102 domain-containing protein	697	integrase
WP_085353200.1	-	28741	31398	hypothetical protein	697	Hachiman
WP_085353202.1	-	31421	32368	DUF1837 domain-containing protein	697	Hachiman
WP_023323620.1	-	32680	33243	phage polarity suppression protein	697	psu
WP_023323621.1	-	33272	33490	phage transcriptional activator	697	delta
WP_085353204.1	-	33493	34236	capsid protein	697	sid
WP_081707842.1	+	34266	34454	hypothetical protein	697
WP_023165627.1	+	34774	35040	AlpA family transcriptional regulator	697	AlpA
WP_071789838.1	+	35037	35594	CI repressor	697	cI
WP_017692848.1	+	35591	35818	hypothetical protein	697
WP_023323624.1	+	35815	36135	hypothetical protein	697	ORF106
WP_085353206.1	+	36150	38483	DNA primase	697	alpha
WP_004180956.1	-	39105	39905	hypothetical protein	697
WP_002914178.1	-	40030	40914	LysR family transcriptional regulator	697
701_WP_047721956.1_MULTISPECIES_Polarity_suppression_protein_Enterobacter_cloacae_complex		0	0		701
WP_071524123.1	+	24828	25010	hypothetical protein	701
WP_023304267.1	+	24992	25330	outer membrane protein assembly factor BamE	701
WP_023304268.1	-	25439	25726	RnfH family protein	701
WP_006811645.1	-	25716	26192	ubiquinone-binding protein	701
WP_003863115.1	+	26310	26792	SsrA-binding protein SmpB	701
WP_045341289.1	+	27429	28616	integrase	701	integrase
WP_045341291.1	+	28779	29696	DUF1837 domain-containing protein	701	Hachiman
WP_045341293.1	+	29698	31842	hypothetical protein	701	Hachiman
WP_063921829.1	+	31965	32108	hypothetical protein	701
WP_047721956.1	-	32114	32677	Polarity suppression protein	701	psu
WP_032659958.1	-	32706	32924	hypothetical protein	701	delta
WP_063921830.1	-	32927	33670	hypothetical protein	701	sid
WP_072050909.1	+	33700	33888	hypothetical protein	701
WP_045340817.1	+	34221	34487	AlpA family transcriptional regulator	701	AlpA
WP_063410143.1	+	34484	35032	CI repressor	701	cI
WP_045340818.1	+	35029	35256	hypothetical protein	701
WP_045340820.1	+	35253	35573	hypothetical protein	701	ORF106
WP_047720259.1	+	35588	37921	DNA primase	701	alpha
WP_045344984.1	+	38335	39216	hypothetical protein	701
WP_080337715.1	+	39417	40229	type II toxin-antitoxin system death-on-curing family toxin	701
702_WP_047720265.1_Polarity_suppression_protein_Enterobacter_hormaechei		0	0		702
WP_080337715.1	-	373227	374039	type II toxin-antitoxin system death-on-curing family toxin	702
WP_045344984.1	-	374240	375121	hypothetical protein	702
WP_047720259.1	-	375535	377868	DNA primase	702	alpha
WP_045340820.1	-	377883	378203	hypothetical protein	702	ORF106
WP_045340818.1	-	378200	378427	hypothetical protein	702
WP_063410143.1	-	378424	378972	CI repressor	702	cI
WP_045340817.1	-	378969	379235	AlpA family transcriptional regulator	702	AlpA
WP_072050909.1	-	379568	379756	hypothetical protein	702
WP_047720263.1	+	379786	380529	hypothetical protein	702	sid
WP_032659958.1	+	380532	380750	hypothetical protein	702	delta
WP_047720265.1	+	380779	381342	Polarity suppression protein	702	psu
WP_047720266.1	-	381348	381491	hypothetical protein	702
WP_045341293.1	-	381614	383758	hypothetical protein	702	Hachiman
WP_045341291.1	-	383760	384677	DUF1837 domain-containing protein	702	Hachiman
WP_045341289.1	-	384840	386027	integrase	702	integrase
WP_003863115.1	-	386664	387146	SsrA-binding protein SmpB	702
WP_006811645.1	+	387264	387740	ubiquinone-binding protein	702
WP_023304268.1	+	387730	388017	RnfH family protein	702
WP_023304267.1	-	388126	388464	outer membrane protein assembly factor BamE	702
WP_071524123.1	-	388446	388628	hypothetical protein	702
705_WP_058687297.1_Polarity_suppression_protein_Enterobacter_hormaechei		0	0		705
WP_032649197.1	-	11099	12337	ribokinase	705
WP_058687291.1	-	13112	15445	DNA primase	705	alpha
WP_058687292.1	-	15460	15780	hypothetical protein	705	ORF106
WP_017692848.1	-	15777	16004	hypothetical protein	705
WP_059512120.1	-	16001	16558	CI repressor	705	cI
WP_058687294.1	-	16555	16821	AlpA family transcriptional regulator	705	AlpA
WP_080396524.1	-	17141	17329	hypothetical protein	705
WP_058687295.1	+	17359	18102	hypothetical protein	705	sid
WP_058687296.1	+	18105	18323	hypothetical protein	705	delta
WP_058687297.1	+	18352	18915	Polarity suppression protein	705	psu
WP_058687298.1	+	19225	21000	ATP-dependent endonuclease	705	Gabija
WP_058687299.1	+	20997	22895	ATP-dependent helicase	705	Gabija
WP_058687300.1	-	22940	24130	integrase	705	integrase
WP_003863115.1	-	24767	25249	SsrA-binding protein SmpB	705
WP_006811645.1	+	25367	25843	ubiquinone-binding protein	705
WP_017383006.1	+	25833	26120	RnfH family protein	705
WP_003863121.1	-	26229	26567	outer membrane protein assembly factor BamE	705
WP_071524123.1	-	26549	26731	hypothetical protein	705
716_WP_045347491.1_Polarity_suppression_protein_Enterobacter_hormaechei		0	0		716
WP_017694464.1	+	33367	34611	esterase FrsA	716
WP_006809999.1	+	34668	35069	Crl family RNA polymerase assembly factor	716
WP_017383128.1	-	35201	36253	phosphoporin PhoE	716
WP_015571369.1	+	36559	37662	glutamate 5-kinase	716
WP_017694463.1	+	37674	38927	glutamate-5-semialdehyde dehydrogenase	716
WP_045347485.1	+	39278	40459	integrase	716	integrase
WP_045347488.1	+	40449	42152	ATP-dependent endonuclease	716	Gabija
WP_045347489.1	+	42149	43771	ATP-dependent helicase	716	Gabija
WP_045347491.1	-	43973	44536	Polarity suppression protein	716	psu
WP_023304273.1	-	44565	44783	phage transcriptional activator	716	delta
WP_045347493.1	-	44786	45529	hypothetical protein	716	sid
WP_080339233.1	+	45559	45747	hypothetical protein	716
WP_021553804.1	+	46080	46346	AlpA family transcriptional regulator	716	AlpA
WP_065186968.1	+	46343	46894	CI repressor	716	cI
WP_017692848.1	+	46891	47118	hypothetical protein	716
WP_045347494.1	+	47115	47435	hypothetical protein	716	ORF106
WP_045347495.1	+	47450	49783	DNA primase	716	alpha
WP_045347496.1	-	50410	51156	class I SAM-dependent methyltransferase	716
744_WP_063436850.1_Polarity_suppression_protein_Enterobacter_hormaechei		0	0		744
WP_044857843.1	-	85	279	hypothetical protein	744
WP_063436842.1	-	289	792	hypothetical protein	744
WP_072268610.1	-	849	1037	hypothetical protein	744
WP_063436843.1	+	1189	1764	Repressor protein CI	744
WP_063436844.1	+	1764	2795	site-specific integrase	744
WP_063436845.1	+	2795	3772	hypothetical protein	744
WP_063436846.1	+	4115	5311	integrase	744	integrase
WP_063436847.1	-	5334	6242	DUF4435 domain-containing protein	744	PARIS_I
WP_063436848.1	-	6239	7534	ATP-binding protein	744	PARIS_I
WP_063436849.1	+	7743	7886	hypothetical protein	744
WP_063436850.1	-	7892	8455	Polarity suppression protein	744	psu
WP_023323621.1	-	8484	8702	phage transcriptional activator	744	delta
751_WP_048206591.1_MULTISPECIES_Polarity_suppression_protein_Enterobacter_cloacae_complex		0	0		751
WP_023305201.1	+	762402	763793	xanthine permease XanP	751
WP_023305200.1	+	763912	765606	AsmA family protein	751
WP_023305199.1	-	765736	768054	alpha-xylosidase	751
WP_023305198.1	-	768067	769458	glycoside-pentoside-hexuronide family transporter	751
WP_048206586.1	+	770004	771170	integrase	751	integrase
WP_048206587.1	+	771207	771689	hypothetical protein	751
WP_048206588.1	-	771686	772612	RNA-directed DNA polymerase	751	Retron_II
WP_048206589.1	-	772599	773579	hypothetical protein	751	Retron_II
WP_048206590.1	+	773918	774061	hypothetical protein	751
WP_048206591.1	-	774067	774630	Polarity suppression protein	751	psu
WP_047723421.1	-	774659	774877	hypothetical protein	751	delta
WP_048206592.1	-	774880	775623	hypothetical protein	751	sid
WP_080399997.1	+	775653	775841	hypothetical protein	751
WP_045344418.1	+	776174	776440	AlpA family transcriptional regulator	751	AlpA
WP_048206593.1	+	776437	776994	CI repressor	751	cI
WP_048206594.1	+	776991	777218	hypothetical protein	751
WP_048206595.1	+	777215	777535	hypothetical protein	751	ORF106
WP_048206596.1	+	777550	779883	DNA primase	751	alpha
WP_048206597.1	+	780094	780792	hypothetical protein	751
771_WP_086532198.1_Polarity_suppression_protein_Enterobacter_ludwigii		0	0		771
WP_025203421.1	-	664197	664754	YceI family protein	771
WP_032680443.1	-	664823	665167	cupin	771
WP_014171277.1	-	665255	665611	hypothetical protein	771
WP_086532194.1	-	666093	666320	hypothetical protein	771
WP_086532195.1	-	666317	666874	Ash-like/host cell division inhibitor Icd-like protein	771	cI
WP_086532196.1	-	667457	667645	hypothetical protein	771
WP_086532197.1	+	667675	668418	capsid protein	771	sid
WP_001572531.1	+	668421	668639	hypothetical protein	771	delta
WP_086532198.1	+	668668	669222	Polarity suppression protein	771	psu
WP_086532199.1	-	669638	671413	ATP-binding protein	771	PD-T7-2
WP_086532200.1	-	671401	672558	hypothetical protein	771	PD-T7-2
WP_086532201.1	-	672571	673767	DUF4102 domain-containing protein	771	integrase
WP_008502505.1	-	674404	674886	SsrA-binding protein SmpB	771
WP_014171259.1	+	675004	675480	ubiquinone-binding protein	771
WP_020883907.1	+	675470	675757	RnfH family protein	771
WP_014171256.1	-	675857	676195	outer membrane protein assembly factor BamE	771
WP_071820443.1	-	676177	676386	hypothetical protein	771
781_WP_087924341.1_MULTISPECIES_Polarity_suppression_protein_Enterobacter_cloacae_complex		0	0		781
WP_045911561.1	-	4071844	4073082	ribokinase	781
WP_087924337.1	-	4073661	4074542	hypothetical protein	781
WP_087924338.1	-	4074956	4077289	DNA primase	781	alpha
WP_087924339.1	-	4077304	4077624	hypothetical protein	781	ORF106
WP_017692848.1	-	4077621	4077848	hypothetical protein	781
WP_059353804.1	-	4077845	4078402	CI repressor	781	cI
WP_077266493.1	-	4078998	4079186	hypothetical protein	781
WP_087924340.1	+	4079216	4079959	capsid protein	781	sid
WP_001572531.1	+	4079962	4080180	hypothetical protein	781	delta
WP_087924341.1	+	4080209	4080772	Polarity suppression protein	781	psu
WP_087924342.1	+	4081284	4083239	hypothetical protein	781	AbiU
WP_087924343.1	-	4083276	4084472	DUF4102 domain-containing protein	781	integrase
WP_003863115.1	-	4085109	4085591	SsrA-binding protein SmpB	781
WP_006811645.1	+	4085709	4086185	ubiquinone-binding protein	781
WP_017383006.1	+	4086175	4086462	RnfH family protein	781
WP_003863121.1	-	4086571	4086909	outer membrane protein assembly factor BamE	781
WP_071524123.1	-	4086891	4087073	hypothetical protein	781
WP_045333281.1	-	4087048	4088709	DNA repair protein RecN	781
791_WP_063978768.1_Polarity_suppression_protein_Enterobacter_hormaechei		0	0		791
WP_074182814.1	-	319620	320087	type I toxin-antitoxin system SymE family toxin	791
WP_063978760.1	+	320388	321257	HNH endonuclease	791
WP_063978762.1	-	321801	324134	DNA primase	791	alpha
WP_063978763.1	-	324149	324469	hypothetical protein	791	ORF106
WP_063978764.1	-	324466	324693	hypothetical protein	791
WP_063978765.1	-	324690	325238	host cell division inhibitor Icd-like protein	791	cI
WP_063978766.1	-	325235	325501	AlpA family transcriptional regulator	791	AlpA
WP_080461466.1	-	325834	326022	hypothetical protein	791
WP_063978767.1	+	326052	326795	hypothetical protein	791	sid
WP_023323621.1	+	326798	327016	phage transcriptional activator	791	delta
WP_063978768.1	+	327045	327608	Polarity suppression protein	791	psu
WP_063978769.1	-	327614	327757	hypothetical protein	791
WP_063978770.1	-	328457	328693	XRE family transcriptional regulator	791
WP_081252427.1	+	328789	331017	site-specific DNA-methyltransferase	791	RM_Type_II
WP_063978771.1	-	331046	332311	DUF4102 domain-containing protein	791	integrase
WP_063978772.1	-	332666	333388	hypothetical protein	791
WP_032661365.1	-	333419	334177	tRNA isopentenyl-2-thiomethyl-A-37 hydroxylase MiaE	791
WP_008501374.1	-	334224	334649	ribonuclease E inhibitor RraB	791
WP_063978773.1	+	334814	335818	ornithine carbamoyltransferase	791
WP_045342520.1	+	336096	336458	hypothetical protein	791
794_WP_086523979.1_Polarity_suppression_protein_Enterobacter_hormaechei		0	0		794
WP_059509345.1	-	4637501	4638382	hypothetical protein	794
WP_059509343.1	-	4638796	4641129	DNA primase	794	alpha
WP_059509342.1	-	4641144	4641464	hypothetical protein	794	ORF106
WP_017692848.1	-	4641461	4641688	hypothetical protein	794
WP_059509340.1	-	4641685	4642239	CI repressor	794	cI
WP_059509338.1	-	4642236	4642502	AlpA family transcriptional regulator	794	AlpA
WP_080400665.1	-	4642835	4643023	hypothetical protein	794
WP_063401752.1	+	4643053	4643796	hypothetical protein	794	sid
WP_047723421.1	+	4643799	4644017	hypothetical protein	794	delta
WP_086523979.1	+	4644046	4644609	Polarity suppression protein	794	psu
WP_086523980.1	+	4644933	4645994	hypothetical protein	794
WP_059509614.1	-	4646042	4648000	NACHT domain-containing protein	794	NLR_like_bNACHT01
WP_045911906.1	-	4648010	4649206	DUF4102 domain-containing protein	794	integrase
WP_003863115.1	-	4649843	4650325	SsrA-binding protein SmpB	794
WP_006811645.1	+	4650443	4650919	ubiquinone-binding protein	794
WP_045340478.1	+	4650909	4651196	RnfH family protein	794
WP_003863121.1	-	4651305	4651643	outer membrane protein assembly factor BamE	794
WP_071524123.1	-	4651625	4651807	hypothetical protein	794
797_WP_063401753.1_Polarity_suppression_protein_Enterobacter_hormaechei		0	0		797
WP_048229002.1	-	156497	157180	phosphoserine phosphatase	797
WP_063401750.1	-	157689	160022	DNA primase	797	alpha
WP_059509342.1	-	160037	160357	hypothetical protein	797	ORF106
WP_017692848.1	-	160354	160581	hypothetical protein	797
WP_063401751.1	-	160578	161132	CI repressor	797	cI
WP_059509338.1	-	161129	161395	AlpA family transcriptional regulator	797	AlpA
WP_080400665.1	-	161728	161916	hypothetical protein	797
WP_063401752.1	+	161946	162689	hypothetical protein	797	sid
WP_047723421.1	+	162692	162910	hypothetical protein	797	delta
WP_063401753.1	+	162939	163502	Polarity suppression protein	797	psu
WP_045911908.1	+	163826	164887	hypothetical protein	797
WP_063251089.1	-	164935	166893	NACHT domain-containing protein	797	NLR_like_bNACHT01
WP_045911906.1	-	166903	168099	integrase	797	integrase
WP_003863115.1	-	168736	169218	SsrA-binding protein SmpB	797
WP_063401754.1	+	169336	169812	ubiquinone-binding protein	797
WP_003863119.1	+	169802	170089	RnfH family protein	797
WP_003863121.1	-	170151	170489	outer membrane protein assembly factor BamE	797
WP_071524123.1	-	170471	170653	hypothetical protein	797
799_WP_047355252.1_Polarity_suppression_protein_Enterobacter_hormaechei		0	0		799
WP_047355244.1	+	25509	26753	esterase FrsA	799
WP_047355245.1	+	26810	27211	Crl family RNA polymerase assembly factor	799
WP_047355246.1	-	27342	28394	phosphoporin PhoE	799
WP_047355247.1	+	28700	29803	glutamate 5-kinase	799
WP_047355248.1	+	29815	31068	glutamate-5-semialdehyde dehydrogenase	799
WP_047355249.1	+	31419	32603	integrase	799	integrase
WP_047355250.1	+	32596	34224	DNA polymerase	799	DRT8
WP_047355251.1	+	34221	34961	hypothetical protein	799	DRT8
WP_047355252.1	-	35266	35838	Polarity suppression protein	799	psu
WP_023323621.1	-	35867	36085	phage transcriptional activator	799	delta
WP_047355253.1	-	36088	36831	hypothetical protein	799	sid
WP_048339496.1	+	36861	37049	hypothetical protein	799
WP_047355254.1	+	37381	37647	AlpA family transcriptional regulator	799	AlpA
WP_072059643.1	+	37644	38192	CI repressor	799	cI
WP_046882309.1	+	38189	38416	hypothetical protein	799
WP_047355256.1	+	38413	38733	hypothetical protein	799	ORF106
WP_047355257.1	+	38748	41090	DNA primase	799	alpha
WP_047355258.1	-	41703	42449	class I SAM-dependent methyltransferase	799
WP_006809960.1	-	42460	42717	hypothetical protein	799
838_WP_059453220.1_Polarity_suppression_protein_Enterobacter_hormaechei		0	0		838
WP_017383897.1	-	121514	121948	DUF3828 domain-containing protein	838
WP_017383896.1	-	121950	122312	hypothetical protein	838
WP_017383895.1	-	122590	123594	ornithine carbamoyltransferase	838
WP_008501374.1	+	123759	124184	ribonuclease E inhibitor RraB	838
WP_045341490.1	+	124232	124990	tRNA isopentenyl-2-thiomethyl-A-37 hydroxylase MiaE	838
WP_017383893.1	+	125021	125743	hypothetical protein	838
WP_058672207.1	+	126097	127374	integrase	838	integrase
WP_080400687.1	-	127411	131052	SIR2 family protein	838	Dsr_II
WP_059453221.1	+	131206	131349	hypothetical protein	838
WP_059453220.1	-	131355	131918	Polarity suppression protein	838	psu
WP_001572531.1	-	131947	132165	hypothetical protein	838	delta
WP_080400686.1	+	132928	133116	hypothetical protein	838
WP_023165627.1	+	133436	133702	AlpA family transcriptional regulator	838	AlpA
WP_059453219.1	+	133699	134256	CI repressor	838	cI
WP_017694455.1	+	134253	134480	hypothetical protein	838
WP_059453218.1	+	134477	134797	hypothetical protein	838	ORF106
WP_059453217.1	+	134812	137145	DNA primase	838	alpha
WP_017383892.1	+	137957	140317	SAM-dependent DNA methyltransferase	838
WP_017383891.1	+	140317	141681	restriction endonuclease subunit S	838
856_WP_063251092.1_Polarity_suppression_protein_Enterobacter_hormaechei		0	0		856
WP_071524123.1	+	24693	24875	hypothetical protein	856
WP_047726595.1	+	24857	25195	outer membrane protein assembly factor BamE	856
WP_017383006.1	-	25304	25591	RnfH family protein	856
WP_006811645.1	-	25581	26057	ubiquinone-binding protein	856
WP_003863115.1	+	26175	26657	SsrA-binding protein SmpB	856
WP_045911906.1	+	27294	28490	integrase	856	integrase
WP_063251089.1	+	28500	30458	NACHT domain-containing protein	856	NLR_like_bNACHT01
WP_063251090.1	-	30506	31567	hypothetical protein	856
WP_063251091.1	+	31743	31886	hypothetical protein	856
WP_063251092.1	-	31892	32446	Polarity suppression protein	856	psu
WP_047723421.1	-	32475	32693	hypothetical protein	856	delta
WP_063251093.1	-	32696	33439	hypothetical protein	856	sid
WP_017692850.1	+	33989	34255	AlpA family transcriptional regulator	856	AlpA
WP_063251094.1	+	34252	34800	CI repressor	856	cI
WP_021553806.1	+	34797	35024	hypothetical protein	856
WP_063251095.1	+	35021	35341	hypothetical protein	856	ORF106
WP_063251096.1	+	35356	37689	DNA primase	856	alpha
WP_032649197.1	+	38630	39868	ribokinase	856
863_WP_023338726.1_phage_polarity_suppression_protein_Enterobacter_sp._MGH_22		0	0		863
WP_071847086.1	+	2652525	2652734	hypothetical protein	863
WP_014884883.1	+	2652716	2653054	outer membrane protein assembly factor BamE	863
WP_023331115.1	-	2653163	2653450	RnfH family protein	863
WP_023331116.1	-	2653440	2653916	ubiquinone-binding protein	863
WP_008502505.1	+	2654034	2654516	SsrA-binding protein SmpB	863
WP_023338723.1	+	2655153	2656373	DUF4102 domain-containing protein	863	integrase
WP_023338724.1	+	2656375	2658456	hypothetical protein	863	Rst_HelicaseDUF2290
WP_023338725.1	+	2658453	2659124	DUF2290 domain-containing protein	863	Rst_HelicaseDUF2290
WP_032664909.1	+	2659183	2659326	acetylxylan esterase	863
WP_023338726.1	-	2659332	2659886	phage polarity suppression protein	863	psu
WP_001572531.1	-	2659915	2660133	hypothetical protein	863	delta
WP_023338727.1	-	2660136	2660879	hypothetical protein	863	sid
WP_082196922.1	+	2660909	2661097	hypothetical protein	863
WP_023338728.1	+	2661417	2661683	AlpA family transcriptional regulator	863	AlpA
WP_023338729.1	+	2661680	2662231	protein ash (protein cI)	863	cI
WP_017692848.1	+	2662228	2662455	hypothetical protein	863
WP_023338730.1	+	2662452	2662772	phage protein	863	ORF106
WP_023338731.1	+	2662786	2665119	DNA primase/helicase	863	alpha
WP_023338733.1	+	2667053	2669500	hypothetical protein	863
871_WP_050871009.1_MULTISPECIES_Polarity_suppression_protein_Enterobacter_cloacae_complex		0	0		871
WP_050871004.1	-	157863	160196	DNA primase	871	alpha
WP_032620858.1	-	160211	160531	hypothetical protein	871	ORF106
WP_050871006.1	-	160528	160788	hypothetical protein	871
WP_045614812.1	-	160860	161309	hypothetical protein	871	ORF151
WP_017694617.1	-	161302	161601	hypothetical protein	871	Epsilon
WP_048966537.1	-	161594	162145	CI repressor	871	cI
WP_048966538.1	-	162142	162408	AlpA family transcriptional regulator	871	AlpA
WP_080361023.1	-	162737	162925	hypothetical protein	871
WP_050871008.1	+	162955	163698	hypothetical protein	871	sid
WP_023304273.1	+	163702	163920	phage transcriptional activator	871	delta
WP_050871009.1	+	163949	164512	Polarity suppression protein	871	psu
WP_050871010.1	-	164723	165376	DUF2290 domain-containing protein	871	Rst_HelicaseDUF2290
WP_050871011.1	-	165378	167474	hypothetical protein	871	Rst_HelicaseDUF2290
WP_050871013.1	-	167471	168658	integrase	871	integrase
WP_048241581.1	+	169203	170594	glycoside-pentoside-hexuronide family transporter	871
WP_050871015.1	+	170607	172925	alpha-xylosidase	871
WP_048210834.1	-	173010	174704	AsmA family protein	871
WP_003860925.1	-	174823	176214	xanthine permease	871
WP_006812438.1	+	176440	177642	sodium/glutamate symporter	871
873_WP_048966541.1_MULTISPECIES_Polarity_suppression_protein_Enterobacter_cloacae_complex		0	0		873
WP_023299014.1	+	126173	128254	DNA helicase RecG	873
WP_063137883.1	-	128258	129460	sodium/glutamate symporter	873
WP_015570053.1	+	129686	131077	uracil-xanthine permease	873
WP_063137884.1	+	131196	132890	AsmA family protein	873
WP_063137885.1	-	133020	135338	alpha-xylosidase	873
WP_063136741.1	-	135351	136742	glycoside-pentoside-hexuronide family transporter	873
WP_048966543.1	+	137288	138475	integrase	873	integrase
WP_048966542.1	-	138697	140217	cytidine deaminase	873	dCTPdeaminase
WP_048966541.1	-	140871	141434	Polarity suppression protein	873	psu
WP_023304273.1	-	141463	141681	phage transcriptional activator	873	delta
WP_048966540.1	-	141685	142428	hypothetical protein	873	sid
WP_048966538.1	+	142975	143241	AlpA family transcriptional regulator	873	AlpA
WP_048966537.1	+	143238	143789	CI repressor	873	cI
WP_017694617.1	+	143782	144081	hypothetical protein	873	Epsilon
WP_017694616.1	+	144074	144523	hypothetical protein	873	ORF151
WP_048966536.1	+	144852	145172	hypothetical protein	873	ORF106
WP_048966535.1	+	145187	147520	DNA primase	873	alpha
WP_063137886.1	-	147849	149414	hypothetical protein	873
875_WP_059294868.1_MULTISPECIES_Polarity_suppression_protein_Enterobacter_cloacae_complex		0	0		875
WP_059294864.1	-	1013	1333	hypothetical protein	875	ORF106
WP_017692848.1	-	1330	1557	hypothetical protein	875
WP_059294865.1	-	1554	2105	host cell division inhibitor Icd-like protein	875	cI
WP_059294866.1	+	2906	3649	hypothetical protein	875	sid
WP_059294867.1	+	3652	3870	hypothetical protein	875	delta
WP_059294868.1	+	3899	4462	Polarity suppression protein	875	psu
WP_059294869.1	-	4468	4611	hypothetical protein	875
WP_059294870.1	-	4682	6487	ATP-binding protein	875	PD-T7-2
WP_059294871.1	-	6472	7605	hypothetical protein	875	PD-T7-2
WP_059294872.1	-	7598	8824	DUF4102 domain-containing protein	875	integrase
WP_003863115.1	-	9461	9943	SsrA-binding protein SmpB	875
WP_006811645.1	+	10061	10537	type II toxin-antitoxin system RatA family toxin	875
WP_023304268.1	+	10527	10814	RnfH family protein	875
WP_003863121.1	-	10923	11261	outer membrane protein assembly factor BamE	875
WP_071524123.1	-	11243	11425	hypothetical protein	875
883_WP_089568237.1_Polarity_suppression_protein_Escherichia_coli		0	0		883
WP_001590550.1	+	20547	22208	DNA repair protein RecN	883
WP_001203437.1	+	22357	22698	outer membrane protein assembly factor BamE	883
WP_025210771.1	-	22760	23050	RnfH family protein	883
WP_000600189.1	-	23040	23516	ubiquinone-binding protein	883
WP_000162574.1	+	23648	24130	SsrA-binding protein	883
WP_089568234.1	+	24891	26081	DUF4102 domain-containing protein	883	integrase
WP_089568235.1	-	26119	28017	ATP-dependent helicase	883	Gabija
WP_089568236.1	-	28014	29789	DUF2813 domain-containing protein	883	Gabija
WP_089568237.1	-	30100	30663	Polarity suppression protein	883	psu
WP_023323621.1	-	30692	30910	phage transcriptional activator	883	delta
WP_089568238.1	-	30913	31656	capsid protein	883	sid
WP_089568239.1	+	31686	31874	hypothetical protein	883
WP_089568240.1	+	32207	32473	AlpA family transcriptional regulator	883	AlpA
WP_089568241.1	+	32470	33018	host cell division inhibitor Icd-like protein	883	cI
WP_017692848.1	+	33015	33242	hypothetical protein	883
WP_023323953.1	+	33239	33559	hypothetical protein	883	ORF106
WP_089568242.1	+	33574	35907	DNA primase	883	alpha
WP_089568243.1	+	35883	36062	hypothetical protein	883
WP_089568244.1	-	36075	36290	hypothetical protein	883
889_WP_063927008.1_MULTISPECIES_Polarity_suppression_protein_Enterobacteriaceae		0	0		889
WP_071524123.1	+	24750	24932	hypothetical protein	889
WP_023304267.1	+	24914	25252	outer membrane protein assembly factor BamE	889
WP_023304268.1	-	25361	25648	RnfH family protein	889
WP_006811645.1	-	25638	26114	ubiquinone-binding protein	889
WP_003863115.1	+	26232	26714	SsrA-binding protein SmpB	889
WP_063927004.1	+	27352	28545	integrase	889	integrase
WP_063927005.1	+	28556	29671	hypothetical protein	889	PD-T7-2
WP_063927006.1	+	29659	31428	ATP-binding protein	889	PD-T7-2
WP_063927007.1	+	31486	31629	hypothetical protein	889
WP_063927008.1	-	31635	32198	Polarity suppression protein	889	psu
936_WP_033146329.1_MULTISPECIES_Polarity_suppression_protein_Enterobacter		0	0		936
WP_033146322.1	+	3549112	3549420	hypothetical protein	936
WP_000050710.1	+	3550485	3550694	hypothetical protein	936
WP_033146323.1	+	3550649	3551821	integrase	936
WP_033146324.1	-	3551858	3552325	hypothetical protein	936
WP_049015070.1	-	3552327	3552881	DUF4065 domain-containing protein	936
WP_033146326.1	+	3553528	3554724	integrase	936	integrase
WP_033146327.1	+	3554737	3555894	hypothetical protein	936	PD-T7-2
WP_033146328.1	+	3555882	3557657	ATP-binding protein	936	PD-T7-2
WP_033146329.1	-	3558074	3558637	Polarity suppression protein	936	psu
WP_015570058.1	-	3558666	3558884	Ogr/Delta-like zinc finger	936	delta
WP_049015074.1	+	3559187	3559909	hypothetical protein	936
WP_033146330.1	+	3559912	3560379	hypothetical protein	936
WP_029740047.1	+	3560878	3561234	hypothetical protein	936
WP_033146331.1	+	3561409	3561966	YceI family protein	936
WP_033146332.1	-	3561958	3562749	membrane protein	936
WP_080277784.1	-	3562746	3563276	RNA polymerase sigma factor	936
WP_033146334.1	-	3563284	3563811	tetratricopeptide repeat protein	936
WP_033146335.1	+	3564573	3574628	adhesin	936
WP_033146336.1	+	3574709	3576112	type I secretion protein TolC	936
943_WP_023298410.1_phage_polarity_suppression_protein_Enterobacter_hormaechei		0	0		943
WP_023298413.1	-	185159	187492	DNA primase/helicase	943	alpha
WP_023298412.1	-	187507	187827	hypothetical protein	943	ORF106
WP_017694455.1	-	187824	188051	hypothetical protein	943
WP_063139163.1	-	188048	188596	CI repressor	943	cI
WP_017694457.1	-	188593	188859	AlpA family transcriptional regulator	943	AlpA
WP_080340431.1	-	189192	189380	hypothetical protein	943
WP_023298411.1	+	189410	190153	hypothetical protein	943	sid
WP_017694459.1	+	190156	190374	transcriptional regulator	943	delta
WP_023298410.1	+	190403	190966	phage polarity suppression protein	943	psu
WP_032677131.1	-	190972	191115	hypothetical protein	943
WP_023298409.1	+	191481	193397	hypothetical protein	943	AbiU
WP_017692855.1	-	193426	194613	integrase	943	integrase
WP_023306771.1	-	194956	196128	hypothetical protein	943
WP_000050710.1	-	196083	196292	hypothetical protein	943
WP_053520803.1	-	196282	196593	hypothetical protein	943
WP_053520802.1	-	196697	197104	hypothetical protein	943
WP_074142905.1	-	197101	197322	hypothetical protein	943
WP_063139164.1	-	197294	197701	hypothetical protein	943
WP_063139165.1	-	197694	197918	hypothetical protein	943
962_WP_063841624.1_MULTISPECIES_Polarity_suppression_protein_Enterobacter_cloacae_complex		0	0		962
WP_100167805.1	-	1455	1667	hypothetical protein	962
WP_063857658.1	-	1721	4054	DNA primase	962	alpha
WP_063857657.1	-	4069	4389	hypothetical protein	962	ORF106
WP_017692848.1	-	4386	4613	hypothetical protein	962
WP_032712334.1	-	4610	5167	hypothetical protein	962	cI
WP_080032343.1	-	5763	5951	hypothetical protein	962
WP_063958656.1	+	5981	6724	hypothetical protein	962	sid
WP_063841625.1	+	6727	6945	hypothetical protein	962	delta
WP_063841624.1	+	6974	7537	Polarity suppression protein	962	psu
WP_058676709.1	-	7543	7686	hypothetical protein	962
WP_100167795.1	+	8257	8814	hypothetical protein	962	Pycsar
WP_058653196.1	+	8811	10154	guanylate cyclase	962	Pycsar
WP_063857655.1	-	10198	11391	DUF4102 domain-containing protein	962	integrase
WP_023306771.1	-	11734	12906	DUF3596 domain-containing protein	962
WP_063927984.1	-	12861	13070	hypothetical protein	962
WP_063927983.1	-	13060	13371	hypothetical protein	962
WP_063927982.1	-	13472	13696	hypothetical protein	962
WP_058660498.1	-	13693	14259	hypothetical protein	962
WP_063927981.1	-	14256	15005	hypothetical protein	962
968_WP_097540740.1_Polarity_suppression_protein_Enterobacter_cloacae		0	0		968
WP_058650581.1	+	126713	128794	DNA helicase RecG	968
WP_013094878.1	-	128797	129999	sodium/glutamate symporter	968
WP_058650580.1	+	130225	131616	xanthine permease XanP	968
WP_097540735.1	+	131736	133454	AsmA family protein	968
WP_058650579.1	-	133499	135817	alpha-xylosidase	968
WP_097540736.1	+	136402	137571	DUF4102 domain-containing protein	968	integrase
WP_097540737.1	+	137641	138510	HAD family hydrolase	968	Rst_Hydrolase-Tm
WP_097540738.1	+	138510	139154	hypothetical protein	968	Rst_Hydrolase-Tm
WP_097540739.1	+	139403	139546	acetyl xylan esterase	968
WP_097540740.1	-	139552	140115	Polarity suppression protein	968	psu
WP_014830132.1	-	140144	140362	hypothetical protein	968	delta
WP_097540741.1	-	140365	141108	capsid protein	968	sid
WP_097540742.1	+	141138	141326	hypothetical protein	968
WP_032433409.1	+	142455	142682	hypothetical protein	968
WP_097540743.1	+	142679	142999	hypothetical protein	968	ORF106
WP_097540744.1	+	143014	145347	DNA primase	968	alpha
WP_042714425.1	+	145673	146485	hypothetical protein	968
WP_058650578.1	+	146862	147317	hypothetical protein	968
985_WP_095455110.1_Polarity_suppression_protein_Enterobacter_cloacae		0	0		985
WP_095455106.1	-	139905	141263	hypothetical protein	985
WP_095455107.1	-	141530	141835	hypothetical protein	985
WP_095455108.1	-	142550	144883	DNA primase	985	alpha
WP_058681597.1	-	144898	145218	hypothetical protein	985	ORF106
WP_032983269.1	-	145215	145442	hypothetical protein	985
WP_032983268.1	-	145439	145987	hypothetical protein	985	cI
WP_074186592.1	-	146572	146760	hypothetical protein	985
WP_095455109.1	+	146790	147533	capsid protein	985	sid
WP_014830132.1	+	147536	147754	hypothetical protein	985	delta
WP_095455110.1	+	147783	148346	Polarity suppression protein	985	psu
WP_064151142.1	-	148352	148495	hypothetical protein	985
WP_095455111.1	-	148728	149525	endonuclease	985	RM_Type_II
WP_095455112.1	-	149512	150768	DNA cytosine methyltransferase	985	RM_Type_II
WP_095455113.1	-	150864	152150	DUF4102 domain-containing protein	985	integrase
WP_095455114.1	-	152505	153227	topoisomerase II	985
WP_095455115.1	-	153258	154016	tRNA isopentenyl-2-thiomethyl-A-37 hydroxylase MiaE	985
WP_006810300.1	-	154063	154488	ribonuclease E inhibitor RraB	985
WP_095455116.1	+	154653	155657	ornithine carbamoyltransferase	985
WP_095455117.1	+	155796	156554	IclR family transcriptional regulator	985
989_WP_097535834.1_Polarity_suppression_protein_partial_Enterobacter_cloacae		0	0		989
WP_020686483.1	+	51139	51828	tRNA (guanosine(18)-2'-O)-methyltransferase TrmH	989
WP_097535830.1	+	51832	53913	ATP-dependent DNA helicase RecG	989
WP_013094878.1	-	53916	55118	sodium/glutamate symporter	989
WP_013094877.1	+	55344	56735	xanthine permease	989
WP_097535831.1	+	56855	58558	AsmA family protein	989
WP_097535832.1	-	58619	60937	alpha-xylosidase	989
WP_032983261.1	+	61521	62687	DUF4102 domain-containing protein	989	integrase
WP_097535833.1	-	62703	64139	hypothetical protein	989	DRT_4
WP_059373031.1	+	64680	64823	hypothetical protein	989
WP_097535834.1	-	64829	65324	Polarity suppression protein	989	psu
1015_WP_095453465.1_Polarity_suppression_protein_Enterobacter_cloacae		0	0		1015
WP_071524123.1	+	28106	28288	hypothetical protein	1015
WP_003863121.1	+	28270	28608	outer membrane protein assembly factor BamE	1015
WP_003863119.1	-	28715	29002	RnfH family protein	1015
WP_023325904.1	-	28992	29468	ubiquinone-binding protein	1015
WP_008502505.1	+	29586	30068	SsrA-binding protein SmpB	1015
WP_095453461.1	+	30705	31898	DUF4102 domain-containing protein	1015	integrase
WP_095453462.1	-	31911	34568	DEAD/DEAH box helicase	1015	Hachiman
WP_095453463.1	-	34591	35538	DUF1837 domain-containing protein	1015	Hachiman
WP_095453464.1	+	35702	35812	acetyl xylan esterase	1015
WP_095453465.1	-	35850	36413	Polarity suppression protein	1015	psu
WP_014830132.1	-	36442	36660	hypothetical protein	1015	delta
WP_095453466.1	-	36663	37406	capsid protein	1015	sid
WP_094917771.1	+	37436	37624	hypothetical protein	1015
WP_095453467.1	+	38208	38756	Ash-like/host cell division inhibitor Icd-like protein	1015	cI
WP_032433409.1	+	38753	38980	hypothetical protein	1015
WP_095453468.1	+	38977	39297	hypothetical protein	1015	ORF106
WP_095453469.1	+	39312	41645	DNA primase	1015	alpha
WP_095453470.1	+	42343	43182	hypothetical protein	1015
WP_095453471.1	+	43444	43683	DinI family protein	1015
1016_WP_062935004.1_Polarity_suppression_protein_Enterobacter_cloacae		0	0		1016
WP_071524123.1	+	24698	24880	hypothetical protein	1016
WP_003863121.1	+	24862	25200	outer membrane protein assembly factor BamE	1016
WP_003863119.1	-	25309	25596	RnfH family protein	1016
WP_023325904.1	-	25586	26062	ubiquinone-binding protein	1016
WP_008502505.1	+	26180	26662	SsrA-binding protein SmpB	1016
WP_062935000.1	+	27300	28499	integrase	1016	integrase
WP_062935001.1	+	28504	29874	ATP-binding protein	1016	Septu
WP_062935002.1	+	29871	30563	HNH endonuclease	1016	Septu
WP_062935003.1	+	30644	30787	hypothetical protein	1016
WP_062935004.1	-	30793	31356	Polarity suppression protein	1016	psu
WP_062935005.1	-	31385	31603	hypothetical protein	1016	delta
WP_062935006.1	-	31606	32349	hypothetical protein	1016	sid
WP_080454757.1	+	32379	32567	hypothetical protein	1016
WP_059373037.1	+	32888	33154	AlpA family transcriptional regulator	1016	AlpA
WP_062935007.1	+	33151	33708	CI repressor	1016	cI
WP_062935008.1	+	33705	33932	hypothetical protein	1016
WP_062935009.1	+	33929	34249	hypothetical protein	1016	ORF106
WP_062935010.1	+	34264	36597	DNA primase	1016	alpha
WP_062935011.1	+	36783	37967	FRG domain-containing protein	1016
1027_WP_032983263.1_Polarity_suppression_protein_Cronobacter_malonaticus		0	0		1027
WP_007779350.1	+	14874	16052	xylose operon transcription regulator XylR	1027
WP_071601437.1	-	16196	17020	hypothetical protein	1027
WP_007779355.1	+	17334	19364	alpha-amylase	1027
WP_023899662.1	+	19538	20794	valine--pyruvate transaminase	1027
WP_007779365.1	-	23170	24573	glycoside-pentoside-hexuronide family transporter	1027
WP_032983261.1	+	25120	26286	DUF4102 domain-containing protein	1027	integrase
WP_031606642.1	-	26302	27924	hypothetical protein	1027	DRT_4
WP_072009608.1	+	28279	28422	acetyl xylan esterase	1027
WP_032983263.1	-	28428	28991	Polarity suppression protein	1027	psu
WP_014830132.1	-	29020	29238	hypothetical protein	1027	delta
WP_032983266.1	-	29241	29984	hypothetical protein	1027	sid
WP_032983267.1	+	30523	30789	AlpA family transcriptional regulator	1027	AlpA
WP_032983268.1	+	30786	31334	hypothetical protein	1027	cI
WP_032983269.1	+	31331	31558	hypothetical protein	1027
WP_032983270.1	+	31555	31875	hypothetical protein	1027	ORF106
WP_032983271.1	+	31890	34223	DNA primase	1027	alpha
WP_032983272.1	+	34611	35309	hypothetical protein	1027
1062_WP_080818132.1_Polarity_suppression_protein_Cronobacter_sakazakii		0	0		1062
WP_014728196.1	-	12887	13522	hypothetical protein	1062
WP_080818121.1	-	14867	16021	ATP-binding protein	1062
WP_080818123.1	-	16338	18671	DNA primase	1062	alpha
WP_080818124.1	-	18686	19006	hypothetical protein	1062	ORF106
WP_080818126.1	-	19003	19230	hypothetical protein	1062
WP_080818127.1	-	19227	19778	host cell division inhibitor Icd-like protein	1062	cI
WP_080818130.1	+	20580	21323	capsid protein	1062	sid
WP_080818131.1	+	21326	21544	hypothetical protein	1062	delta
WP_080818132.1	+	21573	22139	Polarity suppression protein	1062	psu
WP_080818133.1	-	22341	23228	RelA/SpoT family protein	1062
WP_080818135.1	-	23231	25348	hypothetical protein	1062	NLR_like_bNACHT09
WP_080818136.1	-	25350	26555	DUF4102 domain-containing protein	1062	integrase
WP_080818138.1	-	27414	27647	hypothetical protein	1062
WP_007896282.1	+	34697	36832	type I secretion system permease/ATPase	1062
WP_007870219.1	+	36842	38011	secretion protein HlyD	1062
1067_WP_023899508.1_phage_polarity_suppression_protein_Cronobacter_malonaticus		0	0		1067
WP_007780908.1	-	3758955	3760163	restriction endonuclease	1067
WP_041461181.1	-	3760837	3761532	hypothetical protein	1067
WP_023899501.1	-	3761734	3764067	phage/plasmid primase P4 family C-terminal domain protein	1067	alpha
WP_041461182.1	-	3764082	3764402	hypothetical protein	1067	ORF106
WP_007780902.1	-	3764399	3764626	hypothetical protein	1067
WP_041461183.1	-	3764623	3765174	hypothetical protein	1067	cI
WP_023899505.1	-	3765171	3765437	AlpA family transcriptional regulator	1067	AlpA
WP_023899506.1	+	3765976	3766719	hypothetical protein	1067	sid
WP_023899507.1	+	3766722	3766940	bacteriophage gene regulatory protein	1067	delta
WP_023899508.1	+	3766969	3767535	phage polarity suppression protein	1067	psu
WP_023899509.1	+	3767874	3770348	toll/interleukin-1 receptor domain-containing protein	1067	Rst_TIR-NLR
WP_041461184.1	-	3770412	3771677	DUF4102 domain-containing protein	1067	integrase
WP_007780890.1	+	3772185	3773201	HNH endonuclease	1067
WP_007780888.1	+	3773201	3773779	class I SAM-dependent methyltransferase	1067
WP_007780886.1	+	3774129	3774731	DNA-binding response regulator	1067
WP_007780870.1	-	3774813	3775331	hypothetical protein	1067
WP_007780867.1	-	3775489	3775869	hypothetical protein	1067
WP_023899511.1	-	3775869	3776288	hypothetical protein	1067
1070_WP_109996324.1_Polarity_suppression_protein_Cronobacter_sakazakii		0	0		1070
WP_071601437.1	-	249562	250386	protein bax	1070
WP_109996317.1	+	250700	252730	alpha-amylase	1070
WP_109996318.1	+	252904	254160	valine--pyruvate transaminase	1070
WP_109996319.1	-	254206	256530	alpha-xylosidase	1070
WP_109996320.1	-	256534	257937	glycoside-pentoside-hexuronide family transporter	1070
WP_109996321.1	+	258483	259652	integrase	1070	integrase
WP_109996322.1	+	259723	260592	HAD family hydrolase	1070	Rst_Hydrolase-Tm
WP_109996323.1	+	260592	261236	hypothetical protein	1070	Rst_Hydrolase-Tm
WP_109996324.1	-	261637	262203	Polarity suppression protein	1070	psu
WP_024558415.1	-	262232	262450	hypothetical protein	1070	delta
WP_109996325.1	-	262453	263196	capsid protein	1070	sid
WP_109996326.1	+	263998	264549	Ash-like/host cell division inhibitor Icd-like protein	1070	cI
WP_007780902.1	+	264546	264773	hypothetical protein	1070
WP_105630003.1	+	264770	265090	hypothetical protein	1070	ORF106
WP_109996327.1	+	265104	267437	DNA primase	1070	alpha
WP_109996328.1	+	267841	268680	hypothetical protein	1070
WP_109996329.1	+	268697	269059	hypothetical protein	1070
WP_105575545.1	-	269566	270024	DUF1311 domain-containing protein	1070
1071_WP_105517562.1_Polarity_suppression_protein_Cronobacter_sakazakii		0	0		1071
WP_014728196.1	-	26544	27179	hypothetical protein	1071
WP_105517556.1	+	28609	29619	hypothetical protein	1071
WP_105517557.1	-	29900	32233	DNA primase	1071	alpha
WP_105517558.1	-	32248	32568	hypothetical protein	1071	ORF106
WP_105517559.1	-	32565	32792	hypothetical protein	1071
WP_105517560.1	-	32789	33343	Ash-like/host cell division inhibitor Icd-like protein	1071	cI
WP_105517601.1	+	34148	34891	capsid protein	1071	sid
WP_105517561.1	+	34894	35112	hypothetical protein	1071	delta
WP_105517562.1	+	35141	35707	Polarity suppression protein	1071	psu
WP_105517563.1	+	36011	36961	DUF1837 domain-containing protein	1071	Hachiman
WP_105517564.1	+	36981	39638	DEAD/DEAH box helicase	1071	Hachiman
WP_105517565.1	-	39651	40844	integrase	1071	integrase
WP_097573167.1	-	41121	42311	DUF3596 domain-containing protein	1071
WP_071989756.1	-	42272	42478	excisionase	1071
WP_007901036.1	+	43050	43928	hypothetical protein	1071
WP_014728434.1	-	43920	44609	helix-turn-helix transcriptional regulator	1071
WP_012124208.1	+	44745	44966	chaperone TorD	1071
WP_105517566.1	+	45017	45568	DNA-binding protein	1071
1073_WP_112044818.1_Polarity_suppression_protein_Escherichia_coli		0	0		1073
WP_001111348.1	+	48661	49071	hypothetical protein	1073
WP_112044812.1	-	49534	50574	hypothetical protein	1073
WP_112044813.1	-	50716	53049	DNA primase	1073	alpha
WP_075200040.1	-	53064	53384	hypothetical protein	1073	ORF106
WP_080818126.1	-	53381	53608	hypothetical protein	1073
WP_112044814.1	-	53605	54156	Ash-like/host cell division inhibitor Icd-like protein	1073	cI
WP_112044815.1	-	54153	54419	AlpA family transcriptional regulator	1073	AlpA
WP_112044816.1	+	54956	55699	capsid protein	1073	sid
WP_112044817.1	+	55702	55920	hypothetical protein	1073	delta
WP_112044818.1	+	55949	56515	Polarity suppression protein	1073	psu
WP_112044819.1	-	57180	57827	hypothetical protein	1073	Septu
WP_112044820.1	-	57820	59154	ATP-binding protein	1073	Septu
WP_112044821.1	-	59151	60326	integrase	1073	integrase
WP_000201381.1	+	60627	61700	site-specific integrase	1073
WP_001269284.1	+	61711	62658	hypothetical protein	1073
WP_001581497.1	+	62672	62872	hypothetical protein	1073
WP_024195426.1	-	63186	64580	P-type conjugative transfer protein TrbL	1073
WP_001373492.1	-	64768	65562	P-type conjugative transfer protein TrbJ	1073
1078_WP_105693652.1_Polarity_suppression_protein_Cronobacter_dublinensis		0	0		1078
WP_038869351.1	-	26214	27383	secretion protein HlyD	1078
WP_105648335.1	-	27393	29528	type I secretion system permease/ATPase	1078
WP_105632110.1	-	29552	30901	type I secretion system outer membrane protein	1078
WP_105648336.1	-	30991	42963	Ig-like domain repeat protein	1078
WP_105693647.1	+	44311	45504	integrase	1078	integrase
WP_105693649.1	-	45517	48174	DEAD/DEAH box helicase	1078	Hachiman
WP_105693651.1	-	48194	49144	DUF1837 domain-containing protein	1078	Hachiman
WP_105693652.1	-	49448	50020	Polarity suppression protein	1078	psu
WP_024558415.1	-	50049	50267	hypothetical protein	1078	delta
WP_105693654.1	-	50270	51013	capsid protein	1078	sid
WP_032991159.1	+	51815	52366	hypothetical protein	1078	cI
WP_007780902.1	+	52363	52590	hypothetical protein	1078
WP_105693655.1	+	52587	52907	hypothetical protein	1078	ORF106
WP_105693657.1	+	52922	55255	DNA primase	1078	alpha
WP_105693659.1	-	55622	55918	DUF3892 domain-containing protein	1078
WP_105669378.1	-	56434	56670	hypothetical protein	1078
1086_WP_046459435.1_Polarity_suppression_protein_Obesumbacterium_proteus		0	0		1086
WP_020303596.1	+	26216	26674	xanthine phosphoribosyltransferase	1086
WP_046459427.1	+	26857	28104	esterase FrsA	1086
WP_046459428.1	+	28165	28566	Crl family RNA polymerase assembly factor	1086
WP_046459429.1	+	28681	29784	glutamate 5-kinase	1086
WP_046459430.1	+	29794	31047	glutamate-5-semialdehyde dehydrogenase	1086
WP_046459431.1	-	31146	32177	NADP-dependent oxidoreductase	1086
WP_046459432.1	+	32710	33873	integrase	1086	integrase
WP_046459433.1	+	33885	35585	ATP-dependent endonuclease	1086	Gabija
WP_046459434.1	+	35582	37204	ATP-dependent helicase	1086	Gabija
WP_046459435.1	-	37416	37976	Polarity suppression protein	1086	psu
WP_046459436.1	-	38005	38223	hypothetical protein	1086	delta
WP_080950936.1	+	39594	40472	poxvirus D5 -like family protein	1086	alpha
WP_080950935.1	+	40589	41653	hypothetical protein	1086
1097_WP_063134928.1_MULTISPECIES_Polarity_suppression_protein_Enterobacter		0	0		1097
WP_063134918.1	-	436355	437593	ribokinase	1097
WP_063134919.1	-	438346	440679	DNA primase	1097	alpha
WP_063134920.1	-	440694	441014	hypothetical protein	1097	ORF106
WP_063134921.1	-	441011	441271	hypothetical protein	1097
WP_063134922.1	-	441343	441810	hypothetical protein	1097	ORF151
WP_063134923.1	-	441803	442087	hypothetical protein	1097	Epsilon
WP_063134924.1	-	442080	442640	CI repressor	1097	cI
WP_063134925.1	-	442637	442903	AlpA family transcriptional regulator	1097	AlpA
WP_063134926.1	+	443466	444209	hypothetical protein	1097	sid
WP_063134927.1	+	444212	444430	hypothetical protein	1097	delta
WP_063134928.1	+	444445	444999	Polarity suppression protein	1097	psu
WP_063134929.1	+	445516	446610	DUF262 domain-containing protein	1097	PD-T4-2
WP_063134930.1	+	446615	447118	hypothetical protein	1097	PD-T4-2
WP_063134931.1	-	447174	448367	integrase	1097	integrase
WP_001067212.1	+	448848	449693	hypothetical protein	1097
WP_000795663.1	+	449974	450180	AlpA family transcriptional regulator	1097	AlpA
WP_048241967.1	+	450201	450500	hypothetical protein	1097
WP_063134932.1	+	450796	451998	integrase	1097
WP_032619187.1	+	451991	453295	site-specific integrase	1097
WP_063134933.1	+	453292	455166	hypothetical protein	1097
1102_WP_063849412.1_MULTISPECIES_Polarity_suppression_protein_Enterobacter		0	0		1102
WP_032707289.1	-	82119	82460	hypothetical protein	1102
WP_048987517.1	-	82424	82624	DUF2724 domain-containing protein	1102
WP_063849406.1	-	82632	83141	hypothetical protein	1102
WP_029463825.1	-	83174	83416	hypothetical protein	1102
WP_063849407.1	+	83536	84168	phage repressor protein	1102
WP_063849408.1	+	84171	85190	site-specific integrase	1102
WP_063849409.1	+	85192	86466	hypothetical protein	1102
WP_063849410.1	+	86808	87995	integrase	1102	integrase
WP_063849411.1	-	88032	90035	hypothetical protein	1102	AbiU
WP_063849412.1	-	90363	90917	Polarity suppression protein	1102	psu
WP_045408790.1	-	90932	91150	hypothetical protein	1102	delta
WP_063849413.1	-	91153	91896	hypothetical protein	1102	sid
WP_074169608.1	+	92454	93128	AlpA family transcriptional regulator	1102	ORF151
WP_063849414.1	+	93200	93460	hypothetical protein	1102
WP_063849415.1	+	93457	93777	hypothetical protein	1102	ORF106
WP_063849416.1	+	96537	97193	hypothetical protein	1102
WP_063849417.1	+	97692	97991	hypothetical protein	1102
WP_063849418.1	-	98330	99646	amidase	1102
WP_063849419.1	-	99701	100996	histidinol dehydrogenase	1102
1123_WP_047650343.1_hypothetical_protein_Enterobacter_sp._UCD-UG_FMILLET		0	0		1123
WP_081957636.1	-	402509	404296	DUF853 domain-containing protein	1123
WP_072015492.1	-	404289	405476	SIR2 family protein	1123
WP_000537152.1	-	406423	406707	IS3 family transposase	1123
WP_052119510.1	-	406840	407031	hypothetical protein	1123	Epsilon
WP_047650341.1	-	407089	407373	hypothetical protein	1123	Epsilon
WP_072015493.1	-	407366	407920	CI repressor	1123	cI
WP_072015494.1	-	407924	408136	AlpA family transcriptional regulator	1123	AlpA
WP_047650342.1	+	408737	409471	hypothetical protein	1123	sid
WP_080750241.1	+	409468	409695	transcriptional regulator	1123	delta
WP_047650343.1	+	409714	410280	hypothetical protein	1123	psu
WP_047650344.1	-	410682	412457	ATP-binding protein	1123	PD-T7-2
WP_047650345.1	-	412445	413602	hypothetical protein	1123	PD-T7-2
WP_047650346.1	-	413615	414811	integrase	1123	integrase
WP_008502505.1	-	415449	415931	SsrA-binding protein SmpB	1123
WP_023308885.1	+	416049	416525	ubiquinone-binding protein	1123
WP_047650347.1	+	416515	416802	RnfH family protein	1123
WP_047650348.1	-	416911	417249	outer membrane protein assembly factor BamE	1123
WP_047650349.1	-	417388	419049	DNA repair protein RecN	1123
WP_008502500.1	-	419135	420013	NAD(+) kinase	1123
1130_WP_047352758.1_Polarity_suppression_protein_Enterobacter_kobei		0	0		1130
WP_047352764.1	-	137	586	hypothetical protein	1130	ORF151
WP_047352763.1	-	579	872	hypothetical protein	1130	Epsilon
WP_047352762.1	-	865	1416	hypothetical protein	1130	cI
WP_047352761.1	-	1413	1679	AlpA family transcriptional regulator	1130	AlpA
WP_047352760.1	+	2231	2965	hypothetical protein	1130	sid
WP_047352759.1	+	2962	3189	transcriptional regulator	1130	delta
WP_047352758.1	+	3208	3774	Polarity suppression protein	1130	psu
WP_072059568.1	-	3738	3923	acetyl xylan esterase	1130
WP_047352661.1	-	4252	5175	DUF4435 domain-containing protein	1130	PARIS_I
WP_047352662.1	-	5183	6619	ATP-binding protein	1130	PARIS_I
WP_047352663.1	-	6745	7938	integrase	1130	integrase
WP_014882685.1	-	8289	9542	glutamate-5-semialdehyde dehydrogenase	1130
WP_014882684.1	-	9554	10657	glutamate 5-kinase	1130
WP_014882683.1	+	10963	12015	phosphoporin PhoE	1130
WP_014882682.1	-	12129	12530	Crl family RNA polymerase assembly factor	1130
WP_014882681.1	-	12588	13832	esterase FrsA	1130
1136_WP_063943880.1_Polarity_suppression_protein_Enterobacter_kobei		0	0		1136
WP_058690293.1	+	150516	151898	MFS transporter	1136
WP_045134395.1	+	151910	153520	glycoside hydrolase family 43 protein	1136
WP_032637616.1	-	153525	154283	IclR family transcriptional regulator	1136
WP_023331910.1	-	154470	155474	ornithine carbamoyltransferase	1136
WP_029739283.1	+	155639	156064	ribonuclease E inhibitor RraB	1136
WP_063943872.1	+	156111	156869	tRNA isopentenyl-2-thiomethyl-A-37 hydroxylase MiaE	1136
WP_063943874.1	+	156900	157622	hypothetical protein	1136
WP_063943876.1	+	157976	159229	integrase	1136	integrase
WP_063943878.1	-	159318	161792	toll/interleukin-1 receptor domain-containing protein	1136	Rst_TIR-NLR
WP_063943880.1	-	162128	162694	Polarity suppression protein	1136	psu
WP_047352759.1	-	162713	162940	transcriptional regulator	1136	delta
WP_063943882.1	-	162937	163671	hypothetical protein	1136	sid
WP_063943884.1	+	164224	164490	AlpA family transcriptional regulator	1136	AlpA
WP_063943887.1	+	164487	165038	CI repressor	1136	cI
WP_063943889.1	+	165031	165312	hypothetical protein	1136	Epsilon
WP_063943891.1	+	165305	165754	hypothetical protein	1136	ORF151
WP_063943893.1	+	165826	166086	hypothetical protein	1136
WP_063943895.1	+	166083	166403	hypothetical protein	1136	ORF106
WP_063943897.1	+	166418	168751	DNA primase	1136	alpha
[truncated: 2,476 more rows]

## Sheet: d
Protein_ID	Polarity	Start	Stop	Annotation	Operon_ID	Putative Defense system: short names
2_WP_064449971.1_Polarity_suppression_protein_Klebsiella_pneumoniae		0	0		2
WP_002889884.1	-	56227	57186	acetoin:2,6-dichlorophenolindophenol oxidoreductase subunit alpha	2
WP_004171222.1	+	57439	60204	transcriptional regulator AcoK	2
WP_002889888.1	-	60937	61596	hypothetical protein	2
WP_064449970.1	-	62124	64457	DNA primase	2	alpha
WP_002889897.1	-	64469	64789	hypothetical protein	2	ORF106
WP_002889911.1	-	64786	65013	hypothetical protein	2
WP_024940872.1	-	65010	65567	CI repressor	2	cI
WP_002889915.1	-	65564	65830	AlpA family transcriptional regulator	2	alpA
WP_029073359.1	+	66372	67109	hypothetical protein	2	sid
WP_002889919.1	+	67106	67351	hypothetical protein	2	delta
WP_064449971.1	+	67369	67935	Polarity suppression protein	2	psu
WP_004152979.1	-	68504	68929	hypothetical protein	2
WP_004152029.1	-	68929	69879	cobyrinic acid a,c-diamide synthase	2
WP_002889938.1	-	69867	71057	integrase	2	integrase
WP_002889940.1	-	71410	72663	glutamate-5-semialdehyde dehydrogenase	2
WP_004144574.1	-	72674	73777	glutamate 5-kinase	2
WP_004144576.1	+	74067	75119	phosphoporin PhoE	2
WP_004191825.1	-	75164	75730	lipoprotein	2
WP_071531171.1	-	75828	76139	hypothetical protein	2
WP_004152028.1	+	76143	77012	EamA/RhaT family transporter	2
12_WP_141965256.1_Polarity_suppression_protein_Raoultella_electrica		0	0		12
WP_131049950.1	-	4197810	4198865	phosphoporin PhoE	12
WP_004858334.1	+	4199157	4200260	glutamate 5-kinase	12
WP_141965254.1	+	4200271	4201524	glutamate-5-semialdehyde dehydrogenase	12
WP_142255927.1	-	4201574	4203601	hypothetical protein	12
WP_100686554.1	-	4203594	4204553	glycosyltransferase family 2 protein	12
WP_100686555.1	-	4204553	4204888	GtrA family protein	12
WP_095094204.1	+	4205507	4206682	tyrosine-type recombinase/integrase	12	integrase
WP_141965255.1	-	4206734	4208719	DNA mismatch repair protein	12
WP_167686284.1	-	4209117	4209266	hypothetical protein	12
WP_141965256.1	-	4209338	4209904	Polarity suppression protein	12	psu
WP_002889919.1	-	4209923	4210168	hypothetical protein	12	delta
WP_141965257.1	-	4210165	4210902	glycoprotein 3	12	sid
WP_004132554.1	+	4211473	4211739	AlpA family transcriptional regulator	12	alpA
WP_141965258.1	+	4211736	4212287	host cell division inhibitor Icd-like protein	12	cI
WP_064152985.1	+	4212284	4212511	hypothetical protein	12
WP_141965259.1	+	4212508	4212828	DUF5375 family protein	12	ORF106
WP_141965260.1	+	4212842	4215175	DNA primase	12	alpha
WP_167686285.1	-	4216071	4218716	helix-turn-helix transcriptional regulator	12
WP_160702574.1	+	4219091	4220050	thiamine pyrophosphate-dependent dehydrogenase E1 component subunit alpha	12
WP_141965262.1	+	4220062	4221081	alpha-ketoacid dehydrogenase subunit beta	12
15_WP_064164905.1_MULTISPECIES_Polarity_suppression_protein_Klebsiella		0	0		15
WP_064164901.1	-	12035	12730	hypothetical protein	15
WP_064164902.1	-	13119	15461	DNA primase	15	alpha
WP_004185276.1	-	15473	15793	hypothetical protein	15	ORF106
WP_064164903.1	-	15790	16017	hypothetical protein	15
WP_049250241.1	-	16014	16565	CI repressor	15	cI
WP_004132554.1	-	16562	16828	AlpA family transcriptional regulator	15	alpA
WP_064164904.1	+	17388	18125	hypothetical protein	15	sid
WP_004152203.1	+	18122	18367	hypothetical protein	15	delta
WP_064164905.1	+	18385	18951	Polarity suppression protein	15	psu
WP_049087194.1	+	19745	20734	ATP-binding protein	15
WP_049087195.1	+	20746	23190	peptidase S8	15
WP_064164906.1	-	23208	24467	integrase	15	integrase
WP_004152196.1	+	25292	25972	carbonic anhydrase	15
WP_004152195.1	+	25969	27438	SulP family inorganic anion transporter	15
WP_004177639.1	+	27550	28569	NAD(P)-dependent alcohol dehydrogenase	15
WP_002886983.1	+	28712	29584	sugar ABC transporter permease	15
WP_002886980.1	+	29574	30461	carbohydrate ABC transporter permease	15
22_WP_087758984.1_Polarity_suppression_protein_Klebsiella_pneumoniae		0	0		22
WP_004215709.1	-	61779	63149	FRG domain-containing protein	22
WP_087758982.1	-	66370	68703	toprim domain-containing protein	22	alpha
WP_004098169.1	-	68715	69035	hypothetical protein	22	ORF106
WP_065242350.1	-	69032	69259	hypothetical protein	22
WP_065242349.1	-	69256	69807	host cell division inhibitor Icd-like protein	22	cI
WP_065242373.1	+	70612	71349	glycoprotein 3	22	sid
WP_087758983.1	+	71346	71570	hypothetical protein	22	delta
WP_087758984.1	+	71588	72154	Polarity suppression protein	22	psu
WP_065242368.1	-	72721	73146	hypothetical protein	22
WP_065242367.1	-	73146	74096	chromosome partitioning protein	22
WP_065242366.1	-	74084	75274	DUF4102 domain-containing protein	22	integrase
23_WP_065242369.1_Polarity_suppression_protein_Klebsiella_pneumoniae		0	0		23
WP_004191822.1	+	2354	2665	hypothetical protein	23
WP_004222859.1	+	2763	3329	hypothetical protein	23
WP_004144576.1	-	3374	4426	phosphoporin PhoE	23
WP_004144574.1	+	4716	5819	glutamate 5-kinase	23
WP_004147253.1	+	5830	7083	glutamate-5-semialdehyde dehydrogenase	23
WP_065242366.1	+	7436	8626	integrase	23	integrase
WP_065242367.1	+	8614	9564	chromosome partitioning protein	23
WP_065242368.1	+	9564	9989	hypothetical protein	23
WP_065242369.1	-	10556	11122	Polarity suppression protein	23	psu
25_WP_032445287.1_MULTISPECIES_Polarity_suppression_protein_Klebsiella_Raoultella_group		0	0		25
WP_002914158.1	+	22169	23047	NAD(+) kinase	25
WP_004174799.1	+	23134	24795	DNA repair protein RecN	25
[truncated: 11,747 more rows]

## Sheet: e
Protein_ID	Polarity	Start	Stop	Annotation	Operon_ID	P4 genes and defense systems: short names
[truncated: 2,183 more rows]

[truncated: 2 more sheets: f, g]
