# Supplementary material for: The Psu protein of phage satellite P4 inhibits transcription termination factor ρ by forced hyper-oligomerization
Source: Nat Commun. 2025 Jan 9;16:550. doi: 10.1038/s41467-025-55897-9 (PMC11718236; doi:10.1038/s41467-025-55897-9)
Supplement: Supplementary file 6 — Source data [file 41467_2025_55897_MOESM6_ESM.xlsx]

## Sheet: Fig. 3g
	ρP167L-Psuwt							ρP167L-PsuR43A							ρP167L-PsuD49R
	ml	mAU 280 nm	mAU 260 nm					ml	mAU 280 nm	mAU 260 nm					ml	mAU 280 nm	mAU 260 nm
	0	0.117	0.183					0	1.598	1.136					0	-0.055	-0.005
	0.002	0.03	0.093					0.003	2.074	1.271					0.002	-0.085	-0.054
	0.005	0.01	0.071					0.006	2.502	1.407					0.005	-0.085	-0.062
	0.007	-0.009	0.049					0.009	2.931	1.543					0.007	-0.084	-0.07
	0.01	-0.028	0.027					0.012	3.234	1.658					0.01	-0.084	-0.078
	0.012	-0.06	-0.002					0.015	3.428	1.754					0.012	-0.058	-0.058
	0.015	-0.093	-0.033					0.018	3.622	1.85					0.014	-0.025	-0.03
	0.017	-0.127	-0.064					0.02	3.83	1.945					0.017	0.009	-0.001
	0.019	-0.161	-0.095					0.023	4.158	2.033					0.019	0.043	0.028
	0.022	-0.218	-0.13					0.026	4.486	2.121					0.021	0.05	0.03
	0.024	-0.283	-0.167					0.029	4.815	2.209					0.024	0.039	0.011
	0.027	-0.348	-0.203					0.032	4.936	2.264					0.026	0.028	-0.007
	0.029	-0.413	-0.24					0.035	4.96	2.305					0.029	0.016	-0.025
	0.032	-0.438	-0.25					0.038	4.983	2.345					0.031	0.002	-0.042
	0.034	-0.44	-0.247					0.041	4.617	2.187					0.033	-0.017	-0.059
	0.037	-0.443	-0.243					0.044	3.105	1.444					0.036	-0.036	-0.075
	0.039	-0.446	-0.239					0.047	1.593	0.702					0.038	-0.056	-0.092
	0.041	-0.451	-0.237					0.05	0.081	-0.04					0.041	-0.073	-0.107
	0.044	-0.459	-0.238					0.053	-0.182	-0.224					0.043	-0.087	-0.117
	0.046	-0.466	-0.238					0.055	-0.186	-0.291					0.045	-0.1	-0.127
	0.049	-0.474	-0.239					0.058	-0.191	-0.359					0.048	-0.113	-0.138
	0.051	-0.477	-0.239					0.061	-0.187	-0.395					0.05	-0.126	-0.148
	0.054	-0.475	-0.24					0.064	-0.173	-0.387					0.052	-0.164	-0.196
	0.056	-0.472	-0.241					0.067	-0.159	-0.378					0.055	-0.202	-0.245
	0.058	-0.47	-0.242					0.07	-0.144	-0.369					0.057	-0.24	-0.293
	0.061	-0.472	-0.25					0.073	-0.142	-0.422					0.06	-0.278	-0.342
	0.063	-0.484	-0.274					0.076	-0.139	-0.477					0.062	-0.3	-0.377
	0.066	-0.496	-0.298					0.079	-0.137	-0.531					0.064	-0.319	-0.409
	0.068	-0.509	-0.322					0.082	-0.148	-0.572					0.067	-0.337	-0.441
	0.071	-0.531	-0.343					0.085	-0.17	-0.602					0.069	-0.356	-0.474
	0.073	-0.59	-0.352					0.088	-0.193	-0.632					0.072	-0.405	-0.522
	0.076	-0.648	-0.362					0.09	-0.218	-0.663					0.074	-0.473	-0.58
	0.078	-0.707	-0.371					0.093	-0.264	-0.705					0.076	-0.542	-0.638
	0.08	-0.757	-0.38					0.096	-0.311	-0.747					0.079	-0.61	-0.696
	0.083	-0.746	-0.389					0.099	-0.358	-0.789					0.081	-0.656	-0.749
	0.085	-0.736	-0.399					0.102	-0.362	-0.786					0.083	-0.669	-0.792
	0.088	-0.726	-0.408					0.105	-0.348	-0.763					0.086	-0.683	-0.836
	0.09	-0.716	-0.417					0.108	-0.333	-0.74					0.088	-0.697	-0.88
	0.093	-0.738	-0.427					0.111	-0.322	-0.726					0.091	-0.701	-0.914
	0.095	-0.759	-0.437					0.114	-0.317	-0.737					0.093	-0.673	-0.913
	0.097	-0.78	-0.447					0.117	-0.313	-0.749					0.095	-0.645	-0.913
	0.1	-0.801	-0.457					0.12	-0.309	-0.76					0.098	-0.617	-0.912
	0.102	-0.835	-0.473					0.123	-0.292	-0.761					0.1	-0.59	-0.913
	0.105	-0.87	-0.49					0.126	-0.274	-0.759					0.103	-0.601	-0.936
	0.107	-0.905	-0.507					0.128	-0.255	-0.758					0.105	-0.612	-0.96
	0.11	-0.94	-0.524					0.131	-0.213	-0.678					0.107	-0.623	-0.983
	0.112	-0.935	-0.522					0.134	-0.137	-0.491					0.11	-0.633	-1.006
	0.115	-0.921	-0.516					0.137	-0.062	-0.304					0.112	-0.646	-0.996
	0.117	-0.908	-0.511					0.14	0.013	-0.116					0.115	-0.659	-0.979
	0.119	-0.894	-0.505					0.143	-0.014	-0.143					0.117	-0.672	-0.962
	0.122	-0.896	-0.486					0.146	-0.041	-0.171					0.119	-0.685	-0.946
	0.124	-0.904	-0.463					0.149	-0.068	-0.2					0.122	-0.689	-0.948
	0.127	-0.912	-0.439					0.152	-0.094	-0.217					0.124	-0.689	-0.959
	0.129	-0.92	-0.415					0.155	-0.118	-0.226					0.126	-0.69	-0.97
	0.132	-0.928	-0.413					0.158	-0.141	-0.234					0.129	-0.69	-0.982
	0.134	-0.935	-0.425					0.161	-0.162	-0.245					0.131	-0.698	-0.997
	0.136	-0.943	-0.437					0.163	-0.162	-0.264					0.134	-0.715	-1.016
	0.139	-0.95	-0.449					0.166	-0.162	-0.283					0.136	-0.732	-1.034
	0.141	-0.944	-0.442					0.169	-0.162	-0.302					0.138	-0.749	-1.053
	0.144	-0.923	-0.417					0.172	-0.228	-0.335					0.141	-0.762	-1.066
	0.146	-0.903	-0.392					0.175	-0.319	-0.375					0.143	-0.766	-1.06
	0.149	-0.882	-0.367					0.178	-0.411	-0.415					0.146	-0.77	-1.055
	0.151	-0.872	-0.351					0.181	-0.436	-0.406					0.148	-0.773	-1.05
	0.154	-0.876	-0.348					0.184	-0.296	-0.276					0.15	-0.779	-1.047
	0.156	-0.881	-0.344					0.187	-0.157	-0.147					0.153	-0.805	-1.075
	0.158	-0.886	-0.341					0.19	-0.017	-0.018					0.155	-0.832	-1.103
	0.161	-0.885	-0.337					0.193	0.044	-0.033					0.157	-0.858	-1.131
	0.163	-0.872	-0.33					0.196	0.093	-0.07					0.16	-0.884	-1.159
	0.166	-0.858	-0.322					0.198	0.142	-0.108					0.162	-0.893	-1.139
	0.168	-0.845	-0.315					0.201	0.172	-0.129					0.165	-0.899	-1.114
	0.171	-0.835	-0.31					0.204	0.175	-0.129					0.167	-0.905	-1.088
	0.173	-0.84	-0.314					0.207	0.179	-0.129					0.169	-0.911	-1.063
	0.175	-0.846	-0.318					0.21	0.183	-0.129					0.172	-0.889	-1.053
	0.178	-0.851	-0.321					0.213	0.159	-0.145					0.174	-0.855	-1.051
	0.18	-0.86	-0.326					0.216	0.136	-0.16					0.177	-0.821	-1.049
	0.183	-0.903	-0.336					0.219	0.113	-0.176					0.179	-0.787	-1.046
	0.185	-0.946	-0.345					0.222	0.098	-0.204					0.181	-0.771	-1.047
	0.188	-0.989	-0.355					0.225	0.09	-0.241					0.184	-0.773	-1.052
	0.19	-1.032	-0.365					0.228	0.081	-0.279					0.186	-0.775	-1.056
	0.193	-0.996	-0.357					0.231	0.07	-0.31					0.188	-0.778	-1.061
	0.195	-0.959	-0.348					0.234	0.048	-0.313					0.191	-0.777	-1.06
	0.197	-0.922	-0.34					0.236	0.025	-0.316					0.193	-0.771	-1.048
	0.2	-0.884	-0.331					0.239	0.002	-0.319					0.196	-0.765	-1.036
	0.202	-0.94	-0.362					0.242	-0.005	-0.325					0.198	-0.759	-1.024
	0.205	-1.009	-0.399					0.245	-0.006	-0.332					0.2	-0.755	-1.015
	0.207	-1.078	-0.435					0.248	-0.006	-0.339					0.203	-0.764	-1.024
	0.21	-1.147	-0.472					0.251	-0.021	-0.355					0.205	-0.772	-1.033
	0.212	-1.161	-0.476					0.254	-0.065	-0.389					0.208	-0.781	-1.042
	0.214	-1.16	-0.471					0.257	-0.11	-0.423					0.21	-0.789	-1.051
	0.217	-1.159	-0.466					0.26	-0.155	-0.458					0.212	-0.793	-1.066
	0.219	-1.157	-0.461					0.263	-0.173	-0.463					0.215	-0.796	-1.082
	0.222	-1.122	-0.44					0.266	-0.188	-0.465					0.217	-0.8	-1.097
	0.224	-1.071	-0.412					0.269	-0.203	-0.466					0.219	-0.803	-1.113
	0.227	-1.02	-0.383					0.271	-0.202	-0.47					0.222	-0.803	-1.124
	0.229	-0.968	-0.355					0.274	-0.183	-0.476					0.224	-0.802	-1.133
	0.231	-0.94	-0.346					0.277	-0.163	-0.483					0.227	-0.801	-1.142
	0.234	-0.929	-0.353					0.28	-0.143	-0.489					0.229	-0.8	-1.151
	0.236	-0.918	-0.359					0.283	-0.122	-0.481					0.231	-0.832	-1.168
	0.239	-0.907	-0.365					0.286	-0.1	-0.472					0.234	-0.893	-1.193
	0.241	-0.905	-0.368					0.289	-0.079	-0.464					0.236	-0.955	-1.217
	0.244	-0.912	-0.368					0.292	-0.07	-0.459					0.239	-1.016	-1.241
	0.246	-0.92	-0.367					0.295	-0.07	-0.454					0.241	-1.051	-1.263
	0.249	-0.927	-0.367					0.298	-0.07	-0.45					0.243	-1.041	-1.281
	0.251	-0.932	-0.367					0.301	-0.072	-0.448					0.246	-1.031	-1.298
	0.253	-0.931	-0.366					0.304	-0.084	-0.451					0.248	-1.021	-1.315
	0.256	-0.931	-0.366					0.306	-0.096	-0.454					0.25	-1.006	-1.327
	0.258	-0.93	-0.365					0.309	-0.108	-0.457					0.253	-0.972	-1.308
	0.261	-0.934	-0.367					0.312	-0.116	-0.449					0.255	-0.937	-1.29
	0.263	-0.949	-0.376					0.315	-0.124	-0.438					0.258	-0.903	-1.271
	0.266	-0.965	-0.384					0.318	-0.131	-0.427					0.26	-0.868	-1.253
	0.268	-0.98	-0.393					0.321	-0.137	-0.421					0.262	-0.872	-1.256
	0.27	-0.993	-0.399					0.324	-0.142	-0.429					0.265	-0.878	-1.261
	0.273	-0.997	-0.393					0.327	-0.146	-0.436					0.267	-0.883	-1.265
	0.275	-1	-0.386					0.33	-0.151	-0.443					0.27	-0.889	-1.27
	0.278	-1.003	-0.38					0.333	-0.144	-0.42					0.272	-0.895	-1.268
	0.28	-1.007	-0.375					0.336	-0.137	-0.393					0.274	-0.901	-1.265
	0.283	-1.025	-0.393					0.339	-0.129	-0.366					0.277	-0.907	-1.261
	0.285	-1.044	-0.41					0.342	-0.114	-0.32					0.279	-0.913	-1.257
	0.288	-1.062	-0.428					0.344	-0.089	-0.253					0.282	-0.904	-1.256
	0.29	-1.081	-0.446					0.347	-0.065	-0.185					0.284	-0.884	-1.257
	0.292	-1.082	-0.415					0.35	-0.038	-0.116					0.286	-0.864	-1.258
	0.295	-1.082	-0.382					0.353	0.046	-0.015					0.289	-0.844	-1.259
	0.297	-1.083	-0.349					0.356	0.13	0.085					0.291	-0.842	-1.262
	0.3	-1.083	-0.315					0.359	0.213	0.186					0.293	-0.867	-1.269
	0.302	-1.06	-0.292					0.362	0.283	0.27					0.296	-0.891	-1.276
	0.305	-1.032	-0.271					0.365	0.344	0.345					0.298	-0.916	-1.282
	0.307	-1.005	-0.25					0.368	0.405	0.419					0.301	-0.934	-1.289
	0.309	-0.977	-0.229					0.371	0.457	0.487					0.303	-0.923	-1.296
	0.312	-0.96	-0.215					0.374	0.475	0.526					0.305	-0.912	-1.302
	0.314	-0.946	-0.203					0.377	0.492	0.566					0.308	-0.901	-1.309
	0.317	-0.932	-0.192					0.379	0.509	0.606					0.31	-0.891	-1.315
	0.319	-0.918	-0.18					0.382	0.54	0.637					0.313	-0.953	-1.342
	0.322	-0.899	-0.168					0.385	0.576	0.666					0.315	-1.015	-1.369
	0.324	-0.876	-0.155					0.388	0.611	0.695					0.317	-1.077	-1.396
	0.327	-0.853	-0.143					0.391	0.643	0.728					0.32	-1.139	-1.423
	0.329	-0.831	-0.13					0.394	0.667	0.767					0.322	-1.149	-1.408
	0.331	-0.815	-0.105					0.397	0.692	0.807					0.324	-1.147	-1.384
	0.334	-0.807	-0.07					0.4	0.717	0.847					0.327	-1.146	-1.359
	0.336	-0.798	-0.034					0.403	0.704	0.868					0.329	-1.145	-1.335
	0.339	-0.79	0.002					0.406	0.688	0.888					0.332	-1.132	-1.327
	0.341	-0.777	0.038					0.409	0.671	0.907					0.334	-1.112	-1.328
	0.344	-0.757	0.074					0.412	0.686	0.928					0.336	-1.093	-1.329
	0.346	-0.738	0.11					0.414	0.732	0.952					0.339	-1.073	-1.329
	0.348	-0.718	0.146					0.417	0.779	0.975					0.341	-1.026	-1.305
	0.351	-0.698	0.18					0.42	0.822	1.001					0.344	-0.942	-1.247
	0.353	-0.675	0.209					0.423	0.814	1.064					0.346	-0.859	-1.189
	0.356	-0.652	0.238					0.426	0.807	1.127					0.348	-0.776	-1.131
	0.358	-0.63	0.267					0.429	0.8	1.19					0.351	-0.722	-1.083
	0.361	-0.615	0.299					0.432	0.854	1.286					0.353	-0.759	-1.067
	0.363	-0.631	0.345					0.435	0.943	1.4					0.355	-0.795	-1.052
	0.366	-0.646	0.391					0.438	1.031	1.513					0.358	-0.832	-1.036
	0.368	-0.661	0.437					0.441	1.212	1.751					0.36	-0.863	-1.018
	0.37	-0.668	0.485					0.444	1.73	2.444					0.363	-0.801	-0.968
	0.373	-0.612	0.558					0.447	2.249	3.136					0.365	-0.74	-0.917
	0.375	-0.555	0.63					0.45	2.767	3.829					0.367	-0.679	-0.866
	0.378	-0.499	0.703					0.452	4.785	6.609					0.37	-0.617	-0.816
	0.38	-0.443	0.774					0.455	7.207	9.95					0.372	-0.577	-0.759
	0.383	-0.421	0.785					0.458	9.629	13.292					0.375	-0.539	-0.701
	0.385	-0.399	0.795					0.461	11.758	16.252					0.377	-0.502	-0.642
	0.387	-0.378	0.806					0.464	13.368	18.538					0.379	-0.464	-0.584
	0.39	-0.356	0.816					0.467	14.979	20.823					0.382	-0.426	-0.53
	0.392	-0.329	0.82					0.47	16.59	23.109					0.384	-0.387	-0.477
	0.395	-0.302	0.823					0.473	15.777	22.066					0.386	-0.347	-0.424
	0.397	-0.275	0.826					0.476	14.798	20.795					0.389	-0.308	-0.371
	0.4	-0.248	0.828					0.479	13.819	19.523					0.391	-0.306	-0.336
	0.402	-0.244	0.837					0.482	12.577	17.845					0.394	-0.342	-0.321
	0.405	-0.245	0.847					0.485	11.083	15.776					0.396	-0.379	-0.305
	0.407	-0.246	0.857					0.487	9.589	13.707					0.398	-0.415	-0.289
	0.409	-0.248	0.867					0.49	8.135	11.691					0.401	-0.421	-0.251
	0.412	-0.238	0.89					0.493	7.12	10.26					0.403	-0.352	-0.157
	0.414	-0.223	0.919					0.496	6.105	8.829					0.406	-0.282	-0.063
	0.417	-0.208	0.948					0.499	5.089	7.398					0.408	-0.213	0.031
	0.419	-0.193	0.976					0.502	4.297	6.303					0.41	-0.14	0.13
	0.422	-0.169	1.025					0.505	3.62	5.383					0.413	-0.042	0.272
	0.424	-0.14	1.086					0.508	2.944	4.464					0.415	0.057	0.415
	0.426	-0.11	1.147					0.511	2.34	3.644					0.417	0.156	0.557
	0.429	-0.081	1.208					0.514	1.979	3.159					0.42	0.255	0.699
	0.431	-0.033	1.279					0.517	1.618	2.673					0.422	0.369	0.813
	0.434	0.035	1.361					0.52	1.256	2.187					0.425	0.485	0.923
	0.436	0.102	1.443					0.522	1.027	1.841					0.427	0.601	1.033
	0.439	0.169	1.525					0.525	0.83	1.527					0.429	0.717	1.143
	0.441	0.291	1.699					0.528	0.633	1.214					0.432	0.802	1.243
	0.443	0.498	2.015					0.531	0.464	0.946					0.434	0.875	1.339
	0.446	0.706	2.332					0.534	0.339	0.751					0.437	0.948	1.435
	0.448	0.913	2.648					0.537	0.215	0.557					0.439	1.021	1.53
	0.451	1.436	3.393					0.54	0.091	0.362					0.441	1.364	2.001
	0.453	2.743	5.203					0.543	0.032	0.234					0.444	1.954	2.815
	0.456	4.051	7.013					0.546	-0.024	0.11					0.446	2.544	3.63
	0.458	5.358	8.823					0.549	-0.081	-0.014					0.449	3.134	4.444
	0.461	6.56	10.493					0.552	-0.145	-0.12					0.451	4.363	6.138
	0.463	7.294	11.535					0.555	-0.216	-0.21					0.453	6.889	9.62
	0.465	8.028	12.577					0.558	-0.287	-0.3					0.456	9.415	13.102
	0.468	8.762	13.62					0.56	-0.356	-0.387					0.458	11.941	16.584
	0.47	9.391	14.514					0.563	-0.405	-0.452					0.46	14.231	19.755
	0.473	8.794	13.7					0.566	-0.453	-0.517					0.463	15.048	20.987
	0.475	8.198	12.886					0.569	-0.502	-0.583					0.465	15.865	22.219
	0.478	7.601	12.072					0.572	-0.552	-0.644					0.468	16.682	23.45
	0.48	7.004	11.258					0.575	-0.601	-0.703					0.47	17.499	24.682
	0.482	6.271	10.244					0.578	-0.651	-0.762					0.472	16.452	23.259
	0.485	5.535	9.225					0.581	-0.705	-0.82					0.475	15.3	21.686
	0.487	4.799	8.206					0.584	-0.774	-0.878					0.477	14.147	20.112
	0.49	4.062	7.186					0.587	-0.844	-0.936					0.48	12.995	18.539
	0.492	3.542	6.444					0.59	-0.913	-0.994					0.482	11.789	16.888
	0.495	3.053	5.742					0.593	-0.956	-1.039					0.484	10.566	15.213
	0.497	2.565	5.04					0.595	-0.993	-1.081					0.487	9.343	13.537
	0.5	2.076	4.338					0.598	-1.03	-1.124					0.489	8.119	11.861
	0.502	1.747	3.86					0.601	-1.058	-1.162					0.491	7.119	10.473
	0.504	1.467	3.449					0.604	-1.073	-1.195					0.494	6.293	9.307
	0.507	1.186	3.038					0.607	-1.088	-1.227					0.496	5.466	8.142
	0.509	0.905	2.628					0.61	-1.103	-1.26					0.499	4.639	6.977
	0.512	0.675	2.313					0.613	-1.075	-1.274					0.501	3.953	5.995
	0.514	0.47	2.047					0.616	-1.047	-1.287					0.503	3.506	5.326
	0.517	0.266	1.782					0.619	-1.018	-1.3					0.506	3.059	4.656
	0.519	0.061	1.516					0.622	-1.009	-1.309					0.508	2.612	3.986
	0.521	-0.1	1.302					0.625	-1.016	-1.314					0.511	2.188	3.36
	0.524	-0.226	1.13					0.628	-1.023	-1.319					0.513	1.872	2.934
	0.526	-0.353	0.958					0.63	-1.031	-1.325					0.515	1.555	2.508
	0.529	-0.479	0.786					0.633	-1.048	-1.329					0.518	1.239	2.081
	0.531	-0.598	0.639					0.636	-1.064	-1.334					0.52	0.923	1.655
	0.534	-0.708	0.524					0.639	-1.081	-1.339					0.522	0.753	1.368
	0.536	-0.817	0.408					0.642	-1.089	-1.342					0.525	0.584	1.082
	0.539	-0.927	0.293					0.645	-1.094	-1.344					0.527	0.416	0.796
	0.541	-1.006	0.197					0.648	-1.099	-1.346					0.53	0.247	0.51
	0.543	-1.029	0.136					0.651	-1.1	-1.343					0.532	0.123	0.324
	0.546	-1.052	0.075					0.654	-1.089	-1.324					0.534	0.009	0.163
	0.548	-1.075	0.015					0.657	-1.079	-1.305					0.537	-0.104	0.002
	0.551	-1.088	-0.034					0.66	-1.068	-1.286					0.539	-0.217	-0.158
	0.553	-1.073	-0.045					0.663	-1.086	-1.277					0.542	-0.336	-0.32
	0.556	-1.059	-0.056					0.665	-1.111	-1.27					0.544	-0.457	-0.482
	0.558	-1.044	-0.067					0.668	-1.135	-1.263					0.546	-0.579	-0.644
	0.56	-1.037	-0.08					0.671	-1.129	-1.226					0.549	-0.701	-0.806
	0.563	-1.077	-0.108					0.674	-1.08	-1.148					0.551	-0.795	-0.938
	0.565	-1.116	-0.135					0.677	-1.032	-1.069					0.553	-0.852	-1.029
	0.568	-1.156	-0.163					0.68	-0.983	-0.991					0.556	-0.908	-1.119
	0.57	-1.194	-0.189					0.683	-0.849	-0.797					0.558	-0.964	-1.21
	0.573	-1.184	-0.192					0.686	-0.713	-0.601					0.561	-1.033	-1.303
	0.575	-1.175	-0.194					0.689	-0.577	-0.406					0.563	-1.143	-1.409
	0.578	-1.165	-0.196					0.692	-0.405	-0.196					0.565	-1.254	-1.515
	0.58	-1.156	-0.199					0.695	-0.204	0.026					0.568	-1.365	-1.62
	0.582	-1.16	-0.208					0.698	-0.003	0.248					0.57	-1.474	-1.725
	0.585	-1.165	-0.217					0.701	0.168	0.434					0.573	-1.496	-1.79
	0.587	-1.17	-0.227					0.703	0.155	0.397					0.575	-1.518	-1.855
	0.59	-1.175	-0.236					0.706	0.142	0.36					0.577	-1.54	-1.92
	0.592	-1.217	-0.273					0.709	0.129	0.323					0.58	-1.562	-1.984
	0.595	-1.267	-0.315					0.712	0.061	0.265					0.582	-1.56	-2.023
	0.597	-1.316	-0.357					0.715	-0.03	0.2					0.584	-1.553	-2.056
	0.599	-1.366	-0.4					0.718	-0.12	0.134					0.587	-1.546	-2.09
	0.602	-1.375	-0.425					0.721	-0.202	0.06					0.589	-1.539	-2.123
	0.604	-1.371	-0.443					0.724	-0.262	-0.033					0.592	-1.572	-2.168
	0.607	-1.366	-0.462					0.727	-0.322	-0.127					0.594	-1.626	-2.219
	0.609	-1.361	-0.48					0.73	-0.383	-0.221					0.596	-1.68	-2.271
	0.612	-1.395	-0.526					0.733	-0.503	-0.396					0.599	-1.734	-2.322
	0.614	-1.453	-0.589					0.736	-0.633	-0.584					0.601	-1.786	-2.364
	0.617	-1.511	-0.652					0.738	-0.763	-0.772					0.604	-1.836	-2.396
	0.619	-1.568	-0.714					0.741	-0.895	-0.946					0.606	-1.885	-2.428
	0.621	-1.606	-0.748					0.744	-1.028	-1.101					0.608	-1.935	-2.46
	0.624	-1.626	-0.755					0.747	-1.162	-1.256					0.611	-1.973	-2.491
	0.626	-1.645	-0.762					0.75	-1.295	-1.41					0.613	-1.977	-2.521
	0.629	-1.665	-0.77					0.753	-1.373	-1.533					0.616	-1.981	-2.552
	0.631	-1.663	-0.772					0.756	-1.452	-1.657					0.618	-1.985	-2.582
	0.634	-1.631	-0.766					0.759	-1.531	-1.78					0.62	-1.99	-2.612
	0.636	-1.599	-0.761					0.762	-1.595	-1.841					0.623	-2	-2.634
	0.638	-1.567	-0.756					0.765	-1.649	-1.857					0.625	-2.011	-2.656
	0.641	-1.551	-0.758					0.768	-1.703	-1.873					0.627	-2.021	-2.679
	0.643	-1.57	-0.779					0.771	-1.737	-1.881					0.63	-2.032	-2.701
	0.646	-1.59	-0.799					0.773	-1.662	-1.85					0.632	-2.05	-2.724
	0.648	-1.609	-0.82					0.776	-1.587	-1.819					0.635	-2.069	-2.747
	0.651	-1.622	-0.834					0.779	-1.512	-1.787					0.637	-2.089	-2.771
	0.653	-1.614	-0.822					0.782	-1.47	-1.747					0.639	-2.108	-2.794
	0.656	-1.606	-0.811					0.785	-1.441	-1.704					0.642	-2.161	-2.828
	0.658	-1.597	-0.799					0.788	-1.411	-1.66					0.644	-2.229	-2.867
	0.66	-1.59	-0.789					0.791	-1.387	-1.622					0.647	-2.297	-2.906
	0.663	-1.585	-0.785					0.794	-1.379	-1.595					0.649	-2.366	-2.945
	0.665	-1.581	-0.782					0.797	-1.37	-1.567					0.651	-2.406	-2.973
	0.668	-1.577	-0.779					0.8	-1.362	-1.54					0.654	-2.418	-2.988
	0.67	-1.573	-0.776					0.803	-1.383	-1.558					0.656	-2.43	-3.003
	0.673	-1.549	-0.754					0.806	-1.409	-1.582					0.658	-2.443	-3.018
	0.675	-1.525	-0.732					0.809	-1.434	-1.606					0.661	-2.436	-3.023
	0.677	-1.501	-0.71					0.811	-1.48	-1.652					0.663	-2.385	-3.002
	0.68	-1.476	-0.688					0.814	-1.55	-1.727					0.666	-2.334	-2.982
	0.682	-1.409	-0.614					0.817	-1.62	-1.801					0.668	-2.283	-2.961
	0.685	-1.337	-0.533					0.82	-1.689	-1.874					0.67	-2.236	-2.942
	0.687	-1.265	-0.453					0.823	-1.71	-1.932					0.673	-2.218	-2.934
	0.69	-1.194	-0.372					0.826	-1.732	-1.989					0.675	-2.199	-2.926
	0.692	-1.182	-0.291					0.829	-1.753	-2.047					0.678	-2.181	-2.918
	0.694	-1.186	-0.209					0.832	-1.812	-2.105					0.68	-2.162	-2.91
	0.697	-1.191	-0.128					0.835	-1.895	-2.164					0.682	-2.148	-2.868
	0.699	-1.195	-0.046					0.838	-1.978	-2.223					0.685	-2.133	-2.824
	0.702	-1.2	-0.037					0.841	-2.048	-2.278					0.687	-2.119	-2.779
	0.704	-1.205	-0.06					0.844	-2.055	-2.314					0.689	-2.105	-2.735
	0.707	-1.211	-0.083					0.846	-2.062	-2.351					0.692	-2.072	-2.692
	0.709	-1.217	-0.107					0.849	-2.069	-2.387					0.694	-2.033	-2.65
	0.712	-1.193	-0.1					0.852	-2.087	-2.424					0.697	-1.994	-2.608
	0.714	-1.148	-0.073					0.855	-2.109	-2.462					0.699	-1.955	-2.566
	0.716	-1.104	-0.046					0.858	-2.13	-2.499					0.701	-1.933	-2.533
	0.719	-1.059	-0.019					0.861	-2.159	-2.547					0.704	-1.924	-2.507
	0.721	-1.001	0.032					0.864	-2.202	-2.615					0.706	-1.916	-2.482
	0.724	-0.928	0.109					0.867	-2.245	-2.683					0.709	-1.907	-2.457
	0.726	-0.856	0.186					0.87	-2.288	-2.751					0.711	-1.876	-2.41
	0.729	-0.784	0.263					0.873	-2.34	-2.822					0.713	-1.8	-2.319
	0.731	-0.713	0.351					0.876	-2.392	-2.894					0.716	-1.724	-2.229
	0.733	-0.647	0.458					0.879	-2.444	-2.966					0.718	-1.648	-2.138
	0.736	-0.58	0.565					0.881	-2.499	-3.03					0.72	-1.591	-2.064
	0.738	-0.513	0.672					0.884	-2.556	-3.085					0.723	-1.633	-2.074
	0.741	-0.46	0.755					0.887	-2.613	-3.14					0.725	-1.676	-2.084
	0.743	-0.44	0.775					0.89	-2.669	-3.195					0.728	-1.719	-2.094
	0.746	-0.421	0.796					0.893	-2.711	-3.267					0.73	-1.761	-2.105
	0.748	-0.401	0.816					0.896	-2.752	-3.339					0.732	-1.818	-2.179
	0.751	-0.392	0.827					0.899	-2.794	-3.411					0.735	-1.875	-2.256
	0.753	-0.43	0.793					0.902	-2.828	-3.454					0.737	-1.932	-2.333
	0.755	-0.468	0.76					0.905	-2.857	-3.479					0.74	-1.989	-2.409
	0.758	-0.506	0.726					0.908	-2.886	-3.504					0.742	-2.059	-2.511
	0.76	-0.543	0.692					0.911	-2.917	-3.535					0.744	-2.133	-2.619
	0.763	-0.562	0.647					0.914	-2.962	-3.587					0.747	-2.207	-2.728
	0.765	-0.581	0.603					0.917	-3.006	-3.64					0.749	-2.281	-2.836
	0.768	-0.6	0.558					0.919	-3.05	-3.692					0.751	-2.325	-2.932
	0.77	-0.618	0.513					0.922	-3.096	-3.716					0.754	-2.347	-3.018
	0.772	-0.649	0.525					0.925	-3.143	-3.731					0.756	-2.369	-3.104
	0.775	-0.679	0.538					0.928	-3.191	-3.747					0.759	-2.391	-3.19
	0.777	-0.71	0.551					0.931	-3.213	-3.752					0.761	-2.421	-3.262
	0.78	-0.741	0.564					0.934	-3.185	-3.737					0.763	-2.462	-3.311
	0.782	-0.729	0.589					0.937	-3.158	-3.722					0.766	-2.504	-3.359
	0.785	-0.71	0.615					0.94	-3.13	-3.707					0.768	-2.545	-3.408
	0.787	-0.691	0.641					0.943	-3.111	-3.745					0.771	-2.575	-3.446
	0.79	-0.673	0.668					0.946	-3.092	-3.787					0.773	-2.559	-3.44
	0.792	-0.662	0.676					0.949	-3.073	-3.829					0.775	-2.543	-3.434
	0.794	-0.654	0.678					0.952	-3.072	-3.856					0.778	-2.527	-3.428
	0.797	-0.646	0.681					0.954	-3.09	-3.867					0.78	-2.511	-3.422
	0.799	-0.639	0.683					0.957	-3.108	-3.877					0.783	-2.499	-3.397
	0.802	-0.628	0.687					0.96	-3.126	-3.888					0.785	-2.488	-3.373
	0.804	-0.617	0.692					0.963	-3.15	-3.902					0.787	-2.477	-3.348
	0.807	-0.606	0.697					0.966	-3.174	-3.916					0.79	-2.465	-3.324
	0.809	-0.594	0.702					0.969	-3.198	-3.931					0.792	-2.452	-3.299
	0.811	-0.589	0.692					0.972	-3.218	-3.952					0.794	-2.438	-3.274
	0.814	-0.589	0.67					0.975	-3.236	-3.977					0.797	-2.424	-3.249
	0.816	-0.589	0.648					0.978	-3.253	-4.002					0.799	-2.41	-3.223
	0.819	-0.589	0.626					0.981	-3.264	-4.023					0.802	-2.438	-3.223
	0.821	-0.593	0.605					0.984	-3.248	-4.026					0.804	-2.491	-3.237
	0.824	-0.602	0.585					0.987	-3.232	-4.029					0.806	-2.544	-3.251
	0.826	-0.611	0.565					0.989	-3.216	-4.032					0.809	-2.598	-3.265
	0.829	-0.62	0.545					0.992	-3.268	-4.064					0.811	-2.624	-3.275
	0.831	-0.637	0.516					0.995	-3.339	-4.104					0.814	-2.616	-3.279
	0.833	-0.67	0.469					0.998	-3.41	-4.144					0.816	-2.608	-3.283
	0.836	-0.702	0.422					1.001	-3.094	-3.734					0.818	-2.599	-3.287
	0.838	-0.734	0.375					1.004	-2.086	-2.517					0.821	-2.597	-3.297
	0.841	-0.771	0.325					1.007	-1.078	-1.3					0.823	-2.613	-3.327
	0.843	-0.818	0.265					1.01	-0.07	-0.083					0.825	-2.63	-3.356
	0.846	-0.866	0.206					1.013	0.008	-0.02					0.828	-2.646	-3.386
	0.848	-0.914	0.147					1.016	0.017	-0.042					0.83	-2.661	-3.414
	0.85	-0.97	0.085					1.019	0.026	-0.064					0.833	-2.635	-3.412
	0.853	-1.075	0.005					1.022	0.05	-0.067					0.835	-2.609	-3.411
	0.855	-1.181	-0.074					1.025	0.086	-0.051					0.837	-2.584	-3.409
	0.858	-1.287	-0.154					1.027	0.123	-0.036					0.84	-2.558	-3.407
	0.86	-1.39	-0.232					1.03	0.158	-0.019					0.842	-2.542	-3.405
	0.863	-1.414	-0.271					1.033	0.165	0					0.845	-2.527	-3.402
	0.865	-1.439	-0.309					1.036	0.173	0.02					0.847	-2.513	-3.4
	0.868	-1.464	-0.348					1.039	0.18	0.039					0.849	-2.499	-3.397
	0.87	-1.488	-0.386					1.042	0.185	0.036					0.852	-2.485	-3.38
	0.872	-1.497	-0.411					1.045	0.188	0.022					0.854	-2.472	-3.356
	0.875	-1.505	-0.435					1.048	0.191	0.007					0.856	-2.458	-3.332
	0.877	-1.512	-0.459					1.051	0.192	-0.003					0.859	-2.445	-3.309
	0.88	-1.52	-0.483					1.054	0.19	0.002					0.861	-2.435	-3.285
	0.882	-1.505	-0.51					1.057	0.187	0.008					0.864	-2.428	-3.26
	0.885	-1.485	-0.537					1.06	0.185	0.013					0.866	-2.421	-3.236
	0.887	-1.465	-0.565					1.062	0.194	0.011					0.868	-2.415	-3.212
	0.889	-1.445	-0.592					1.065	0.206	0.007					0.871	-2.416	-3.198
	0.892	-1.467	-0.63					1.068	0.218	0.003					0.873	-2.439	-3.212
	0.894	-1.505	-0.671					1.071	0.202	-0.009					0.876	-2.462	-3.226
	0.897	-1.543	-0.712					1.074	0.14	-0.037					0.878	-2.484	-3.24
	0.899	-1.581	-0.753					1.077	0.077	-0.064					0.88	-2.508	-3.253
	0.902	-1.617	-0.776					1.08	0.014	-0.092					0.883	-2.537	-3.259
	0.904	-1.653	-0.788					1.083	0.03	-0.064					0.885	-2.567	-3.264
	0.906	-1.688	-0.8					1.086	0.049	-0.034					0.887	-2.597	-3.269
	0.909	-1.724	-0.812					1.089	0.069	-0.003					0.89	-2.627	-3.274
	0.911	-1.751	-0.824					1.092	0.094	0.025					0.892	-2.642	-3.295
	0.914	-1.769	-0.835					1.095	0.125	0.051					0.895	-2.656	-3.317
	0.916	-1.788	-0.846					1.097	0.155	0.077					0.897	-2.669	-3.339
	0.919	-1.806	-0.857					1.1	0.185	0.102					0.899	-2.683	-3.361
	0.921	-1.826	-0.873					1.103	0.206	0.125					0.902	-2.678	-3.368
	0.924	-1.848	-0.896					1.106	0.228	0.148					0.904	-2.666	-3.368
	0.926	-1.869	-0.919					1.109	0.249	0.171					0.907	-2.653	-3.369
	0.928	-1.891	-0.941					1.112	0.254	0.161					0.909	-2.641	-3.369
	0.931	-1.912	-0.967					1.115	0.251	0.134					0.911	-2.629	-3.376
	0.933	-1.931	-1					1.118	0.247	0.107					0.914	-2.618	-3.391
	0.936	-1.949	-1.032					1.121	0.241	0.084					0.916	-2.607	-3.405
	0.938	-1.968	-1.065					1.124	0.222	0.07					0.918	-2.596	-3.419
	0.941	-1.996	-1.099					1.127	0.204	0.056					0.921	-2.593	-3.434
	0.943	-2.061	-1.138					1.13	0.186	0.042					0.923	-2.607	-3.448
	0.945	-2.125	-1.177					1.133	0.179	0.026					0.926	-2.621	-3.463
	0.948	-2.19	-1.217					1.135	0.173	0.011					0.928	-2.636	-3.477
	0.95	-2.249	-1.254					1.138	0.168	-0.005					0.93	-2.649	-3.491
	0.953	-2.254	-1.272					1.141	0.153	-0.016					0.933	-2.661	-3.498
	0.955	-2.26	-1.291					1.144	0.124	-0.021					0.935	-2.672	-3.505
	0.958	-2.265	-1.309					1.147	0.094	-0.026					0.938	-2.684	-3.512
	0.96	-2.271	-1.328					1.15	0.065	-0.031					0.94	-2.695	-3.519
	0.963	-2.226	-1.32					1.153	0.024	-0.076					0.942	-2.685	-3.529
	0.965	-2.18	-1.311					1.156	-0.018	-0.122					0.945	-2.674	-3.539
	0.967	-2.134	-1.302					1.159	-0.059	-0.169					0.947	-2.663	-3.55
	0.97	-2.089	-1.294					1.162	-0.103	-0.207					0.95	-2.652	-3.56
	0.972	-2.074	-1.285					1.165	-0.15	-0.239					0.952	-2.666	-3.574
	0.975	-2.063	-1.276					1.168	-0.197	-0.271					0.954	-2.69	-3.59
	0.977	-2.052	-1.267					1.17	-0.237	-0.301					0.957	-2.713	-3.605
	0.98	-2.04	-1.258					1.173	-0.232	-0.316					0.959	-2.737	-3.62
	0.982	-2.041	-1.257					1.176	-0.228	-0.331					0.961	-2.743	-3.619
	0.984	-2.044	-1.258					1.179	-0.223	-0.346					0.964	-2.736	-3.606
	0.987	-2.048	-1.259					1.182	-0.19	-0.337					0.966	-2.729	-3.592
	0.989	-2.051	-1.261					1.185	-0.146	-0.317					0.969	-2.722	-3.579
	0.992	-2.066	-1.277					1.188	-0.101	-0.297					0.971	-2.734	-3.582
	0.994	-2.085	-1.3					1.191	-0.077	-0.287					0.973	-2.782	-3.616
	0.997	-2.105	-1.323					1.194	-0.112	-0.305					0.976	-2.83	-3.65
	0.999	-2.125	-1.346					1.197	-0.147	-0.324					0.978	-2.878	-3.684
	1.002	-2.13	-1.365					1.2	-0.181	-0.342					0.981	-2.916	-3.712
	1.004	-2.125	-1.382					1.203	-0.19	-0.353					0.983	-2.907	-3.709
	1.006	-2.12	-1.398					1.205	-0.193	-0.363					0.985	-2.898	-3.707
	1.009	-2.116	-1.414					1.208	-0.196	-0.372					0.988	-2.888	-3.705
	1.011	-2.112	-1.415					1.211	-0.198	-0.381					0.99	-2.879	-3.703
	1.014	-2.109	-1.397					1.214	-0.198	-0.387					0.992	-2.814	-3.655
	1.016	-2.106	-1.38					1.217	-0.197	-0.393					0.995	-2.748	-3.606
	1.019	-2.103	-1.362					1.22	-0.197	-0.399					0.997	-2.682	-3.557
	1.021	-2.132	-1.362					1.223	-0.243	-0.416					1	-2.616	-3.507
	1.023	-2.216	-1.392					1.226	-0.29	-0.433					1.002	-2.601	-3.481
	1.026	-2.3	-1.422					1.229	-0.336	-0.45					1.004	-2.6	-3.462
	1.028	-2.384	-1.452					1.232	-0.343	-0.458					1.007	-2.599	-3.442
	1.031	-2.442	-1.477					1.235	-0.317	-0.46					1.009	-2.597	-3.422
	1.033	-2.433	-1.487					1.238	-0.292	-0.462					1.012	-2.58	-3.42
	1.036	-2.423	-1.497					1.241	-0.28	-0.47					1.014	-2.551	-3.431
	1.038	-2.414	-1.507					1.243	-0.357	-0.517					1.016	-2.523	-3.442
	1.041	-2.397	-1.515					1.246	-0.434	-0.564					1.019	-2.494	-3.453
	1.043	-2.345	-1.511					1.249	-0.511	-0.611					1.021	-2.475	-3.452
	1.045	-2.293	-1.506					1.252	-0.532	-0.624					1.023	-2.469	-3.434
	1.048	-2.241	-1.502					1.255	-0.529	-0.624					1.026	-2.463	-3.415
	1.05	-2.193	-1.498					1.258	-0.526	-0.623					1.028	-2.458	-3.397
	1.053	-2.205	-1.505					1.261	-0.511	-0.608					1.031	-2.454	-3.374
	1.055	-2.218	-1.512					1.264	-0.463	-0.559					1.033	-2.46	-3.334
	1.058	-2.23	-1.518					1.267	-0.415	-0.509					1.035	-2.465	-3.294
	1.06	-2.242	-1.525					1.27	-0.367	-0.46					1.038	-2.471	-3.253
	1.062	-2.231	-1.518					1.273	-0.355	-0.458					1.04	-2.475	-3.213
	1.065	-2.219	-1.51					1.276	-0.349	-0.464					1.043	-2.423	-3.163
	1.067	-2.206	-1.503					1.278	-0.343	-0.471					1.045	-2.371	-3.113
	1.07	-2.194	-1.495					1.281	-0.351	-0.482					1.047	-2.32	-3.063
	1.072	-2.173	-1.485					1.284	-0.375	-0.5					1.05	-2.268	-3.014
	1.075	-2.15	-1.475					1.287	-0.4	-0.519					1.052	-2.295	-3.007
	1.077	-2.128	-1.464					1.29	-0.425	-0.537					1.054	-2.339	-3.008
	1.08	-2.106	-1.454					1.293	-0.432	-0.531					1.057	-2.383	-3.01
	1.082	-2.095	-1.439					1.296	-0.438	-0.524					1.059	-2.426	-3.012
	1.084	-2.089	-1.422					1.299	-0.445	-0.518					1.062	-2.42	-2.983
	1.087	-2.083	-1.406					1.302	-0.447	-0.522					1.064	-2.387	-2.937
	1.089	-2.077	-1.39					1.305	-0.446	-0.535					1.066	-2.353	-2.89
	1.092	-2.068	-1.356					1.308	-0.445	-0.547					1.069	-2.319	-2.844
	1.094	-2.057	-1.312					1.311	-0.442	-0.559					1.071	-2.248	-2.777
	1.097	-2.045	-1.268					1.313	-0.43	-0.566					1.074	-2.131	-2.684
	1.099	-2.034	-1.225					1.316	-0.417	-0.573					1.076	-2.015	-2.592
	1.101	-2.058	-1.225					1.319	-0.404	-0.58					1.078	-1.898	-2.499
	1.104	-2.11	-1.261					1.322	-0.47	-0.617					1.081	-1.811	-2.43
	1.106	-2.162	-1.297					1.325	-0.565	-0.664					1.083	-1.812	-2.429
	1.109	-2.215	-1.334					1.328	-0.66	-0.712					1.085	-1.814	-2.428
	1.111	-2.253	-1.362					1.331	-0.719	-0.741					1.088	-1.815	-2.427
	1.114	-2.274	-1.379					1.334	-0.692	-0.726					1.09	-1.819	-2.43
	1.116	-2.295	-1.397					1.337	-0.665	-0.711					1.093	-1.863	-2.491
	1.118	-2.315	-1.414					1.34	-0.638	-0.697					1.095	-1.907	-2.552
	1.121	-2.324	-1.431					1.343	-0.593	-0.659					1.097	-1.951	-2.614
	1.123	-2.307	-1.446					1.346	-0.545	-0.618					1.1	-1.995	-2.675
	1.126	-2.291	-1.461					1.349	-0.497	-0.577					1.102	-2.07	-2.769
	1.128	-2.275	-1.476					1.351	-0.462	-0.554					1.105	-2.149	-2.868
	1.131	-2.262	-1.489					1.354	-0.444	-0.553					1.107	-2.228	-2.967
	1.133	-2.26	-1.496					1.357	-0.426	-0.552					1.109	-2.307	-3.066
	1.136	-2.258	-1.503					1.36	-0.409	-0.551					1.112	-2.384	-3.152
	1.138	-2.256	-1.51					1.363	-0.402	-0.555					1.114	-2.459	-3.231
	1.14	-2.257	-1.518					1.366	-0.396	-0.558					1.116	-2.535	-3.31
	1.143	-2.282	-1.53					1.369	-0.39	-0.562					1.119	-2.611	-3.389
	1.145	-2.306	-1.542					1.372	-0.393	-0.564					1.121	-2.66	-3.453
	1.148	-2.33	-1.554					1.375	-0.402	-0.565					1.124	-2.679	-3.501
	1.15	-2.354	-1.567					1.378	-0.411	-0.566					1.126	-2.699	-3.548
	1.153	-2.35	-1.592					1.381	-0.419	-0.567					1.128	-2.718	-3.596
	1.155	-2.345	-1.617					1.384	-0.422	-0.566					1.131	-2.751	-3.64
	1.157	-2.341	-1.642					1.386	-0.424	-0.564					1.133	-2.816	-3.678
	1.16	-2.336	-1.667					1.389	-0.426	-0.563					1.136	-2.881	-3.716
	1.162	-2.375	-1.685					1.392	-0.401	-0.566					1.138	-2.946	-3.754
	1.165	-2.417	-1.702					1.395	-0.365	-0.569					1.14	-3.006	-3.789
	1.167	-2.458	-1.719					1.398	-0.329	-0.573					1.143	-3.03	-3.799
	1.17	-2.5	-1.736					1.401	-0.322	-0.584					1.145	-3.054	-3.809
	1.172	-2.508	-1.751					1.404	-0.376	-0.612					1.148	-3.077	-3.819
	1.175	-2.509	-1.766					1.407	-0.43	-0.639					1.15	-3.101	-3.829
	1.177	-2.509	-1.781					1.41	-0.484	-0.667					1.152	-3.066	-3.832
	1.179	-2.51	-1.796					1.413	-0.43	-0.642					1.155	-3.026	-3.835
	1.182	-2.562	-1.832					1.416	-0.362	-0.611					1.157	-2.986	-3.838
	1.184	-2.634	-1.878					1.419	-0.294	-0.58					1.159	-2.945	-3.84
	1.187	-2.706	-1.923					1.421	-0.227	-0.536					1.162	-2.941	-3.836
	1.189	-2.779	-1.968					1.424	-0.159	-0.48					1.164	-2.952	-3.828
	1.192	-2.805	-1.983					1.427	-0.092	-0.423					1.167	-2.962	-3.821
	1.194	-2.801	-1.977					1.43	-0.024	-0.367					1.169	-2.972	-3.813
	1.196	-2.797	-1.972					1.433	0.039	-0.341					1.171	-2.975	-3.807
	1.199	-2.794	-1.967					1.436	0.102	-0.314					1.174	-2.971	-3.802
	1.201	-2.778	-1.955					1.439	0.165	-0.288					1.176	-2.967	-3.796
	1.204	-2.75	-1.938					1.442	0.21	-0.262					1.179	-2.964	-3.791
	1.206	-2.722	-1.921					1.445	0.245	-0.236					1.181	-2.963	-3.792
	1.209	-2.695	-1.904					1.448	0.28	-0.21					1.183	-2.967	-3.806
	1.211	-2.667	-1.888					1.451	0.323	-0.185					1.186	-2.972	-3.82
	1.214	-2.641	-1.875					1.454	0.4	-0.161					1.188	-2.976	-3.835
	1.216	-2.615	-1.861					1.457	0.477	-0.137					1.19	-2.983	-3.848
	1.218	-2.589	-1.848					1.459	0.555	-0.113					1.193	-3.002	-3.855
	1.221	-2.574	-1.84					1.462	0.659	-0.053					1.195	-3.022	-3.863
	1.223	-2.583	-1.845					1.465	0.772	0.018					1.198	-3.042	-3.87
	1.226	-2.592	-1.85					1.468	0.885	0.09					1.2	-3.061	-3.878
	1.228	-2.601	-1.855					1.471	1.035	0.18					1.202	-3.062	-3.891
	1.231	-2.612	-1.86					1.474	1.257	0.308					1.205	-3.062	-3.905
	1.233	-2.632	-1.864					1.477	1.48	0.436					1.207	-3.061	-3.919
	1.235	-2.652	-1.868					1.48	1.703	0.563					1.21	-3.061	-3.933
	1.238	-2.672	-1.871					1.483	2.007	0.757					1.212	-3.099	-3.951
	1.24	-2.69	-1.875					1.486	2.318	0.957					1.214	-3.15	-3.97
	1.243	-2.686	-1.88					1.489	2.63	1.157					1.217	-3.2	-3.99
	1.245	-2.683	-1.884					1.492	3.132	1.482					1.219	-3.25	-4.01
	1.248	-2.679	-1.888					1.494	3.837	1.94					1.221	-3.273	-4.016
	1.25	-2.676	-1.892					1.497	4.542	2.398					1.224	-3.276	-4.013
	1.253	-2.692	-1.892					1.5	5.278	2.875					1.226	-3.279	-4.009
	1.255	-2.708	-1.892					1.503	6.519	3.652					1.229	-3.281	-4.006
	1.257	-2.724	-1.891					1.506	7.76	4.429					1.231	-3.275	-3.993
	1.26	-2.74	-1.891					1.509	9.002	5.206					1.233	-3.254	-3.965
	1.262	-2.784	-1.906					1.512	10.485	6.102					1.236	-3.234	-3.936
	1.265	-2.831	-1.924					1.515	12.109	7.068					1.238	-3.213	-3.908
	1.267	-2.878	-1.941					1.518	13.734	8.035					1.241	-3.191	-3.881
	1.27	-2.925	-1.958					1.521	15.331	8.992					1.243	-3.165	-3.858
	1.272	-2.937	-1.959					1.524	16.822	9.917					1.245	-3.139	-3.836
	1.274	-2.94	-1.955					1.527	18.314	10.841					1.248	-3.113	-3.814
	1.277	-2.942	-1.951					1.529	19.805	11.765					1.25	-3.087	-3.791
	1.279	-2.945	-1.947					1.532	21.148	12.585					1.252	-3.075	-3.806
	1.282	-2.918	-1.948					1.535	22.448	13.375					1.255	-3.063	-3.821
	1.284	-2.877	-1.951					1.538	23.748	14.165					1.257	-3.051	-3.837
	1.287	-2.836	-1.954					1.541	24.979	14.911					1.26	-3.039	-3.852
	1.289	-2.795	-1.958					1.544	26.086	15.577					1.262	-3.036	-3.859
	1.292	-2.761	-1.943					1.547	27.192	16.244					1.264	-3.035	-3.864
	1.294	-2.733	-1.916					1.55	28.298	16.911					1.267	-3.034	-3.868
	1.296	-2.704	-1.888					1.553	29.129	17.406					1.269	-3.032	-3.873
	1.299	-2.676	-1.861					1.556	29.938	17.889					1.272	-3.041	-3.877
	1.301	-2.649	-1.841					1.559	30.748	18.371					1.274	-3.057	-3.88
	1.304	-2.623	-1.83					1.562	31.455	18.784					1.276	-3.073	-3.882
	1.306	-2.598	-1.819					1.565	32.06	19.13					1.279	-3.088	-3.885
	1.309	-2.572	-1.808					1.567	32.665	19.476					1.281	-3.109	-3.892
	1.311	-2.438	-1.733					1.57	33.252	19.81					1.283	-3.138	-3.905
	1.313	-2.116	-1.546					1.573	33.606	20.013					1.286	-3.167	-3.918
	1.316	-1.794	-1.359					1.576	33.961	20.215					1.288	-3.197	-3.93
	1.318	-1.473	-1.173					1.579	34.316	20.417					1.291	-3.224	-3.944
	1.321	-0.866	-0.816					1.582	34.569	20.558					1.293	-3.246	-3.963
	1.323	0.541	0.021					1.585	34.768	20.667					1.295	-3.267	-3.983
	1.326	1.949	0.859					1.588	34.967	20.775					1.298	-3.289	-4.002
	1.328	3.356	1.696					1.591	35.163	20.873					1.3	-3.31	-4.02
	1.33	4.911	2.628					1.594	35.35	20.934					1.303	-3.309	-4.013
	1.333	7.248	4.065					1.597	35.536	20.995					1.305	-3.308	-4.006
	1.335	9.584	5.503					1.6	35.723	21.056					1.307	-3.307	-3.999
	1.338	11.921	6.941					1.602	35.811	21.059					1.31	-3.306	-3.992
	1.34	14.273	8.388					1.605	35.873	21.048					1.312	-3.311	-3.993
	1.343	16.885	9.99					1.608	35.936	21.036					1.315	-3.317	-3.995
	1.345	19.496	11.593					1.611	35.996	21.029					1.317	-3.324	-3.997
	1.348	22.108	13.195					1.614	36.051	21.027					1.319	-3.33	-3.999
	1.35	24.72	14.797					1.617	36.106	21.026					1.322	-3.313	-3.992
	1.352	27.34	16.467					1.62	36.161	21.025					1.324	-3.283	-3.979
	1.355	29.961	18.139					1.623	36.314	21.096					1.326	-3.253	-3.967
	1.357	32.582	19.812					1.626	36.474	21.17					1.329	-3.223	-3.955
	1.36	35.203	21.484					1.629	36.633	21.245					1.331	-3.197	-3.952
	1.362	37.279	22.807					1.632	36.891	21.344					1.334	-3.175	-3.962
	1.365	39.256	24.067					1.635	37.243	21.465					1.336	-3.152	-3.971
	1.367	41.234	25.327					1.637	37.594	21.585					1.338	-3.13	-3.981
	1.369	43.212	26.587					1.64	37.979	21.729					1.341	-3.115	-3.99
	1.372	44.622	27.488					1.643	38.697	22.089					1.343	-3.12	-3.996
	1.374	45.836	28.266					1.646	39.415	22.45					1.346	-3.124	-4.003
	1.377	47.05	29.044					1.649	40.133	22.81					1.348	-3.129	-4.009
	1.379	48.265	29.822					1.652	40.977	23.242					1.35	-3.133	-4.014
	1.382	49.024	30.306					1.655	41.882	23.709					1.353	-3.131	-4.007
	1.384	49.527	30.625					1.658	42.787	24.177					1.355	-3.129	-4
	1.387	50.03	30.944					1.661	43.739	24.67					1.357	-3.127	-3.993
	1.389	50.533	31.263					1.664	44.833	25.246					1.36	-3.125	-3.986
	1.391	50.83	31.449					1.667	45.928	25.823					1.362	-3.141	-3.988
	1.394	50.949	31.52					1.67	47.023	26.399					1.365	-3.158	-3.991
	1.396	51.069	31.59					1.673	48.084	26.929					1.367	-3.176	-3.994
	1.399	51.188	31.661					1.675	49.137	27.449					1.369	-3.194	-3.997
	1.401	51.179	31.638					1.678	50.189	27.97					1.372	-3.191	-3.998
	1.404	51.002	31.492					1.681	51.115	28.427					1.374	-3.18	-3.999
	1.406	50.824	31.346					1.684	51.842	28.787					1.377	-3.169	-4
	1.408	50.646	31.2					1.687	52.568	29.146					1.379	-3.158	-4.001
	1.411	50.37	31.005					1.69	53.295	29.506					1.381	-3.165	-4.007
	1.413	49.892	30.71					1.693	53.711	29.702					1.384	-3.192	-4.018
	1.416	49.414	30.414					1.696	54.117	29.892					1.386	-3.218	-4.028
	1.418	48.936	30.119					1.699	54.522	30.081					1.388	-3.245	-4.039
	1.421	48.445	29.814					1.702	54.904	30.268					1.391	-3.257	-4.042
	1.423	47.905	29.477					1.705	55.268	30.452					1.393	-3.24	-4.027
	1.426	47.365	29.14					1.708	55.631	30.636					1.396	-3.222	-4.011
	1.428	46.825	28.803					1.71	56.009	30.818					1.398	-3.204	-3.996
	1.43	46.274	28.458					1.713	56.502	30.984					1.4	-3.182	-3.977
	1.433	45.636	28.05					1.716	56.995	31.15					1.403	-3.128	-3.933
	1.435	44.998	27.642					1.719	57.488	31.317					1.405	-3.074	-3.889
	1.438	44.361	27.235					1.722	58.218	31.672					1.408	-3.021	-3.845
	1.44	43.723	26.828					1.725	59.057	32.114					1.41	-2.967	-3.801
	1.443	43.096	26.456					1.728	59.896	32.557					1.412	-2.945	-3.809
	1.445	42.47	26.084					1.731	60.792	33.021					1.415	-2.926	-3.821
	1.447	41.843	25.713					1.734	61.853	33.55					1.417	-2.906	-3.832
	1.45	41.216	25.341					1.737	62.914	34.078					1.419	-2.887	-3.844
	1.452	40.646	24.953					1.74	63.975	34.606					1.422	-2.884	-3.841
	1.455	40.081	24.563					1.743	65.109	35.187					1.424	-2.886	-3.834
	1.457	39.516	24.174					1.745	66.258	35.779					1.427	-2.888	-3.826
	1.46	38.95	23.784					1.748	67.407	36.371					1.429	-2.89	-3.818
	1.462	38.407	23.435					1.751	68.371	36.864					1.431	-2.89	-3.816
	1.465	37.87	23.095					1.754	69.063	37.216					1.434	-2.888	-3.817
	1.467	37.332	22.756					1.757	69.756	37.568					1.436	-2.886	-3.819
	1.469	36.794	22.416					1.76	70.449	37.92					1.439	-2.883	-3.82
	1.472	36.279	22.088					1.763	70.279	37.83					1.441	-2.887	-3.82
	1.474	35.772	21.765					1.766	70.093	37.732					1.443	-2.9	-3.816
	1.477	35.266	21.442					1.769	69.907	37.634					1.446	-2.913	-3.811
	1.479	34.76	21.118					1.772	69.27	37.285					1.448	-2.927	-3.807
	1.482	34.291	20.823					1.775	68.272	36.735					1.45	-2.935	-3.799
	1.484	33.846	20.545					1.778	67.274	36.185					1.453	-2.913	-3.772
	1.486	33.4	20.267					1.781	66.195	35.597					1.455	-2.892	-3.744
	1.489	32.955	19.989					1.783	64.564	34.753					1.458	-2.871	-3.716
	1.491	32.516	19.709					1.786	62.933	33.909					1.46	-2.85	-3.688
	1.494	32.084	19.426					1.789	61.302	33.066					1.462	-2.864	-3.705
	1.496	31.651	19.142					1.792	59.553	32.145					1.465	-2.879	-3.724
	1.499	31.219	18.859					1.795	57.753	31.192					1.467	-2.894	-3.742
	1.501	30.816	18.598					1.798	55.953	30.239					1.47	-2.909	-3.761
	1.504	30.458	18.37					1.801	54.183	29.301					1.472	-2.924	-3.761
	1.506	30.1	18.142					1.804	52.492	28.405					1.474	-2.938	-3.757
	1.508	29.742	17.914					1.807	50.8	27.508					1.477	-2.953	-3.752
	1.511	29.369	17.678					1.81	49.109	26.612					1.479	-2.968	-3.747
	1.513	28.959	17.426					1.813	47.519	25.768					1.482	-2.943	-3.732
	1.516	28.549	17.174					1.816	45.946	24.932					1.484	-2.89	-3.711
	1.518	28.14	16.921					1.818	44.373	24.097					1.486	-2.836	-3.689
	1.521	27.75	16.681					1.821	42.902	23.325					1.489	-2.783	-3.668
	1.523	27.448	16.492					1.824	41.566	22.639					1.491	-2.743	-3.648
	1.525	27.146	16.304					1.827	40.231	21.953					1.493	-2.721	-3.629
	1.528	26.844	16.116					1.83	38.895	21.267					1.496	-2.7	-3.61
	1.53	26.547	15.929					1.833	37.846	20.718					1.498	-2.678	-3.592
	1.533	26.308	15.757					1.836	36.797	20.169					1.501	-2.659	-3.576
	1.535	26.07	15.586					1.839	35.748	19.619					1.503	-2.646	-3.574
	1.538	25.831	15.414					1.842	34.796	19.096					1.505	-2.634	-3.571
	1.54	25.593	15.242					1.845	33.915	18.592					1.508	-2.622	-3.569
	1.542	25.34	15.089					1.848	33.034	18.088					1.51	-2.61	-3.566
	1.545	25.087	14.935					1.851	32.156	17.595					1.513	-2.608	-3.566
	1.547	24.834	14.782					1.853	31.297	17.165					1.515	-2.607	-3.565
	1.55	24.581	14.628					1.856	30.439	16.736					1.517	-2.605	-3.565
	1.552	24.342	14.473					1.859	29.58	16.306					1.52	-2.603	-3.564
	1.555	24.106	14.317					1.862	28.833	15.922					1.522	-2.619	-3.559
	1.557	23.869	14.161					1.865	28.129	15.554					1.524	-2.638	-3.554
	1.56	23.632	14.005					1.868	27.426	15.187					1.527	-2.657	-3.548
	1.562	23.406	13.864					1.871	26.748	14.826					1.529	-2.676	-3.542
	1.564	23.184	13.727					1.874	26.134	14.48					1.532	-2.677	-3.546
	1.567	22.962	13.59					1.877	25.519	14.134					1.534	-2.668	-3.556
	1.569	22.74	13.453					1.88	24.905	13.788					1.536	-2.659	-3.566
	1.572	22.543	13.323					1.883	24.307	13.48					1.539	-2.65	-3.576
	1.574	22.36	13.197					1.886	23.712	13.178					1.541	-2.673	-3.592
	1.577	22.176	13.07					1.888	23.116	12.875					1.544	-2.738	-3.616
	1.579	21.993	12.944					1.891	22.544	12.568					1.546	-2.802	-3.64
	1.581	21.814	12.821					1.894	22.002	12.254					1.548	-2.866	-3.664
	1.584	21.638	12.701					1.897	21.459	11.94					1.551	-2.91	-3.684
	1.586	21.462	12.58					1.9	20.918	11.627					1.553	-2.889	-3.69
	1.589	21.286	12.46					1.903	20.442	11.404					1.555	-2.867	-3.696
	1.591	21.097	12.346					1.906	19.966	11.182					1.558	-2.846	-3.703
	1.594	20.894	12.24					1.909	19.49	10.959					1.56	-2.821	-3.705
	1.596	20.691	12.134					1.912	19.07	10.734					1.563	-2.725	-3.628
	1.599	20.488	12.028					1.915	18.687	10.508					1.565	-2.629	-3.551
	1.601	20.324	11.931					1.918	18.305	10.282					1.567	-2.532	-3.474
	1.603	20.23	11.849					1.921	17.932	10.065					1.57	-2.436	-3.398
	1.606	20.136	11.768					1.924	17.605	9.893					1.572	-0.913	-2.471
	1.608	20.043	11.686					1.926	17.278	9.721					1.575	0.838	-1.408
	1.611	19.942	11.607					1.929	16.951	9.549					1.577	2.59	-0.345
	1.613	19.817	11.536					1.932	16.623	9.37					1.579	4.341	0.717
	1.616	19.693	11.466					1.935	16.295	9.19					1.582	7.137	2.49
	1.618	19.569	11.395					1.938	15.966	9.009					1.584	10.448	4.611
	1.62	19.461	11.33					1.941	15.644	8.832					1.586	13.758	6.732
	1.623	19.441	11.297					1.944	15.334	8.661					1.589	17.068	8.853
	1.625	19.422	11.264					1.947	15.024	8.491					1.591	20.078	10.812
	1.628	19.402	11.231					1.95	14.715	8.321					1.594	22.761	12.594
	1.63	19.381	11.198					1.953	14.41	8.168					1.596	25.444	14.376
	1.633	19.338	11.169					1.956	14.106	8.016					1.598	28.128	16.158
	1.635	19.296	11.141					1.959	13.803	7.865					1.601	30.441	17.703
	1.638	19.253	11.112					1.961	13.518	7.708					1.603	31.835	18.656
	1.64	19.21	11.084					1.964	13.255	7.546					1.606	33.229	19.61
	1.642	19.239	11.076					1.967	12.992	7.383					1.608	34.623	20.563
	1.645	19.273	11.07					1.97	12.727	7.22					1.61	35.918	21.447
	1.647	19.306	11.064					1.973	12.38	7.03					1.613	36.273	21.672
	1.65	19.34	11.058					1.976	12.033	6.84					1.615	36.629	21.897
	1.652	19.423	11.11					1.979	11.686	6.65					1.617	36.984	22.122
	1.655	19.515	11.174					1.982	11.395	6.487					1.62	37.34	22.346
	1.657	19.608	11.238					1.985	11.14	6.341					1.622	37.087	22.204
	1.659	19.7	11.301					1.988	10.884	6.195					1.625	36.77	22.022
	1.662	19.828	11.373					1.991	10.649	6.063					1.627	36.453	21.84
	1.664	19.969	11.448					1.994	10.501	5.994					1.629	36.135	21.658
	1.667	20.109	11.523					1.996	10.353	5.925					1.632	35.659	21.37
	1.669	20.249	11.598					1.999	10.206	5.856					1.634	35.118	21.038
	1.672	20.42	11.68					2.002	10.129	5.868					1.637	34.577	20.707
	1.674	20.608	11.766					2.005	10.075	5.905					1.639	34.037	20.375
	1.677	20.797	11.852					2.008	10.02	5.943					1.641	33.456	20.006
	1.679	20.985	11.937					2.011	9.993	6.039					1.644	32.84	19.603
	1.681	21.199	12.042					2.014	10.021	6.253					1.646	32.224	19.2
	1.684	21.437	12.163					2.017	10.048	6.468					1.649	31.608	18.797
	1.686	21.674	12.284					2.02	10.075	6.682					1.651	31.007	18.391
	1.689	21.911	12.404					2.023	10.245	7.087					1.653	30.437	17.981
	1.691	22.152	12.523					2.026	10.428	7.513					1.656	29.867	17.57
	1.694	22.397	12.64					2.029	10.612	7.939					1.658	29.298	17.159
	1.696	22.642	12.757					2.032	10.822	8.347					1.66	28.733	16.756
	1.698	22.887	12.874					2.034	11.059	8.737					1.663	28.198	16.4
	1.701	23.114	12.98					2.037	11.296	9.126					1.665	27.663	16.044
	1.703	23.299	13.064					2.04	11.524	9.505					1.668	27.128	15.688
	1.706	23.485	13.148					2.043	11.579	9.701					1.67	26.593	15.333
	1.708	23.671	13.231					2.046	11.635	9.896					1.672	26.12	15.034
	1.711	23.834	13.303					2.049	11.69	10.091					1.675	25.651	14.739
	1.713	23.912	13.331					2.052	11.593	10.049					1.677	25.181	14.443
	1.716	23.99	13.36					2.055	11.405	9.865					1.68	24.712	14.148
	1.718	24.069	13.388					2.058	11.217	9.681					1.682	24.326	13.88
	1.72	24.145	13.414					2.061	10.969	9.434					1.684	23.968	13.621
	1.723	24.207	13.424					2.064	10.484	8.939					1.687	23.61	13.362
	1.725	24.268	13.435					2.067	10	8.445					1.689	23.252	13.103
	1.728	24.33	13.445					2.069	9.515	7.95					1.691	22.902	12.866
	1.73	24.392	13.455					2.072	9.064	7.435					1.694	22.559	12.648
	1.733	24.487	13.496					2.075	8.622	6.913					1.696	22.216	12.43
	1.735	24.583	13.537					2.078	8.181	6.392					1.699	21.872	12.212
	1.737	24.678	13.578					2.081	7.792	5.919					1.701	21.551	12.001
	1.74	24.774	13.619					2.084	7.5	5.537					1.703	21.269	11.803
	1.742	24.912	13.684					2.087	7.208	5.154					1.706	20.986	11.605
	1.745	25.054	13.752					2.09	6.916	4.771					1.708	20.703	11.407
	1.747	25.196	13.82					2.093	6.697	4.5					1.711	20.428	11.217
	1.75	25.338	13.888					2.096	6.485	4.239					1.713	20.189	11.067
	1.752	25.509	13.965					2.099	6.272	3.977					1.715	19.95	10.916
	1.755	25.686	14.045					2.102	6.105	3.79					1.718	19.711	10.766
	1.757	25.864	14.126					2.104	5.984	3.678					1.72	19.472	10.615
	1.759	26.042	14.206					2.107	5.863	3.566					1.722	19.304	10.484
	1.762	26.171	14.26					2.11	5.743	3.455					1.725	19.136	10.352
	1.764	26.279	14.303					2.113	5.632	3.361					1.727	18.969	10.221
	1.767	26.387	14.346					2.116	5.521	3.266					1.73	18.801	10.09
	1.769	26.494	14.389					2.119	5.409	3.172					1.732	18.657	9.979
	1.772	26.458	14.361					2.122	5.291	3.056					1.734	18.518	9.872
	1.774	26.322	14.284					2.125	5.17	2.929					1.737	18.379	9.766
	1.776	26.187	14.207					2.128	5.048	2.802					1.739	18.24	9.66
	1.779	26.052	14.129					2.131	4.927	2.678					1.742	18.098	9.553
	1.781	25.805	13.993					2.134	4.81	2.565					1.744	17.953	9.444
	1.784	25.443	13.794					2.137	4.692	2.452					1.746	17.808	9.335
	1.786	25.08	13.596					2.14	4.574	2.339					1.749	17.663	9.227
	1.789	24.717	13.398					2.142	4.304	2.175					1.751	17.692	9.213
	1.791	24.267	13.147					2.145	3.993	1.997					1.753	17.969	9.336
	1.793	23.677	12.813					2.148	3.683	1.819					1.756	18.247	9.459
	1.796	23.087	12.479					2.151	3.423	1.672					1.758	18.524	9.581
	1.798	22.497	12.145					2.154	3.248	1.579					1.761	19.154	9.888
	1.801	21.893	11.814					2.157	3.074	1.486					1.763	21.037	10.849
	1.803	21.251	11.491					2.16	2.899	1.392					1.765	22.92	11.809
	1.806	20.61	11.167					2.163	2.782	1.335					1.768	24.803	12.77
	1.808	19.968	10.844					2.166	2.669	1.28					1.77	26.756	13.767
	1.811	19.337	10.52					2.169	2.556	1.226					1.773	31.097	16.017
	1.813	18.751	10.198					2.172	2.458	1.165					1.775	35.438	18.268
	1.815	18.165	9.875					2.175	2.374	1.099					1.777	39.779	20.518
	1.818	17.58	9.553					2.177	2.29	1.032					1.78	44.12	22.768
	1.82	17.001	9.235					2.18	2.208	0.972					1.782	49.282	25.462
	1.823	16.508	8.972					2.183	2.152	0.97					1.784	54.604	28.243
	1.825	16.015	8.709					2.186	2.095	0.969					1.787	59.926	31.023
	1.828	15.523	8.446					2.189	2.039	0.967					1.789	65.248	33.804
	1.83	15.03	8.182					2.192	2.046	0.995					1.792	69.918	36.227
	1.832	14.648	7.975					2.195	2.085	1.036					1.794	74.227	38.453
	1.835	14.269	7.769					2.198	2.123	1.077					1.796	78.537	40.68
	1.837	13.89	7.564					2.201	2.168	1.121					1.799	82.847	42.906
	1.84	13.511	7.358					2.204	2.229	1.17					1.801	86.101	44.581
	1.842	13.179	7.196					2.207	2.29	1.22					1.804	88.082	45.592
	1.845	12.854	7.041					2.21	2.351	1.27					1.806	90.064	46.603
	1.847	12.529	6.886					2.212	2.446	1.349					1.808	92.045	47.614
	1.85	12.205	6.731					2.215	2.548	1.436					1.811	93.504	48.355
	1.852	12.02	6.637					2.218	2.649	1.523					1.813	93.489	48.332
	1.854	11.878	6.562					2.221	2.711	1.578					1.816	93.474	48.308
	1.857	11.737	6.487					2.224	2.71	1.585					1.818	93.459	48.285
	1.859	11.595	6.412					2.227	2.708	1.591					1.82	93.355	48.212
	1.862	11.541	6.383					2.23	2.706	1.598					1.823	92.071	47.49
	1.864	11.532	6.378					2.233	2.764	1.664					1.825	90.787	46.767
	1.867	11.523	6.372					2.236	2.824	1.734					1.827	89.503	46.044
	1.869	11.514	6.366					2.239	2.884	1.803					1.83	88.218	45.321
	1.871	11.503	6.352					2.242	2.967	1.87					1.832	86.272	44.286
	1.874	11.49	6.331					2.245	3.07	1.936					1.835	84.234	43.207
	1.876	11.477	6.31					2.248	3.172	2.001					1.837	82.196	42.129
	1.879	11.464	6.289					2.25	3.263	2.066					1.839	80.158	41.05
	1.881	11.432	6.26					2.253	3.249	2.12					1.842	78.077	39.957
	1.884	11.378	6.222					2.256	3.236	2.174					1.844	75.978	38.856
	1.886	11.324	6.185					2.259	3.223	2.228					1.847	73.878	37.756
	1.889	11.27	6.147					2.262	3.217	2.276					1.849	71.779	36.656
	1.891	11.194	6.095					2.265	3.215	2.321					1.851	69.694	35.552
	1.893	11.078	6.014					2.268	3.212	2.366					1.854	67.624	34.445
	1.896	10.962	5.933					2.271	3.198	2.409					1.856	65.555	33.338
	1.898	10.846	5.852					2.274	3.151	2.442					1.858	63.485	32.23
	1.901	10.703	5.77					2.277	3.103	2.475					1.861	61.506	31.173
	1.903	10.477	5.685					2.28	3.056	2.508					1.863	59.736	30.228
	1.906	10.251	5.599					2.283	3.033	2.528					1.866	57.966	29.283
	1.908	10.025	5.514					2.285	3.016	2.544					1.868	56.196	28.338
	1.91	9.808	5.427					2.288	2.998	2.561					1.87	54.443	27.405
	1.913	9.649	5.33					2.291	2.99	2.591					1.873	52.825	26.567
	1.915	9.489	5.233					2.294	2.993	2.641					1.875	51.208	25.728
	1.918	9.33	5.136					2.297	2.997	2.692					1.878	49.59	24.889
	1.92	9.168	5.038					2.3	3.001	2.742					1.88	47.973	24.05
	1.923	8.945	4.922					2.303	2.925	2.712					1.882	46.59	23.306
	1.925	8.723	4.807					2.306	2.847	2.68					1.885	45.228	22.57
	1.928	8.501	4.692					2.309	2.769	2.648					1.887	43.866	21.834
	1.93	8.279	4.577					2.312	2.75	2.652					1.889	42.504	21.098
	1.932	8.108	4.489					2.315	2.778	2.685					1.892	41.329	20.482
	1.935	7.942	4.403					2.318	2.807	2.717					1.894	40.223	19.912
	1.937	7.776	4.317					2.32	2.84	2.75					1.897	39.117	19.341
	1.94	7.609	4.232					2.323	2.901	2.779					1.899	38.011	18.77
	1.942	7.481	4.168					2.326	2.962	2.807					1.901	36.961	18.218
	1.945	7.362	4.109					2.329	3.024	2.836					1.904	35.96	17.68
	1.947	7.242	4.05					2.332	3.095	2.864					1.906	34.958	17.143
	1.949	7.122	3.991					2.335	3.171	2.892					1.909	33.957	16.606
	1.952	6.99	3.918					2.338	3.248	2.919					1.911	33.011	16.107
	1.954	6.853	3.841					2.341	3.306	2.936					1.913	32.168	15.681
	1.957	6.717	3.763					2.344	3.319	2.923					1.916	31.326	15.255
	1.959	6.58	3.685					2.347	3.331	2.911					1.918	30.484	14.83
	1.962	6.476	3.627					2.35	3.343	2.899					1.92	29.655	14.408
	1.964	6.39	3.581					2.353	3.33	2.866					1.923	28.901	14.008
	1.967	6.304	3.535					2.356	3.312	2.83					1.925	28.146	13.609
	1.969	6.218	3.489					2.358	3.294	2.793					1.928	27.392	13.21
	1.971	6.142	3.451					2.361	3.255	2.747					1.93	26.637	12.81
	1.974	6.074	3.421					2.364	3.185	2.689					1.932	25.981	12.443
	1.976	6.006	3.39					2.367	3.115	2.631					1.935	25.33	12.076
	1.979	5.939	3.36					2.37	3.045	2.572					1.937	24.678	11.71
	1.981	5.862	3.338					2.373	2.926	2.515					1.94	24.026	11.343
	1.984	5.771	3.329					2.376	2.807	2.458					1.942	23.426	11.031
	1.986	5.681	3.319					2.379	2.688	2.401					1.944	22.842	10.735
	1.988	5.591	3.31					2.382	2.547	2.33					1.947	22.258	10.438
	1.991	5.53	3.312					2.385	2.39	2.248					1.949	21.673	10.142
	1.993	5.534	3.343					2.388	2.232	2.166					1.951	21.101	9.868
	1.996	5.538	3.373					2.391	2.083	2.092					1.954	20.538	9.61
	1.998	5.542	3.403					2.393	1.985	2.061					1.956	19.975	9.352
	2.001	5.536	3.439					2.396	1.887	2.03					1.959	19.412	9.093
	2.003	5.492	3.497					2.399	1.789	2					1.961	18.891	8.847
	2.005	5.448	3.556					2.402	1.744	1.959					1.963	18.439	8.618
	2.008	5.403	3.614					2.405	1.719	1.915					1.966	17.986	8.39
	2.01	5.369	3.678					2.408	1.695	1.871					1.968	17.533	8.161
	2.013	5.414	3.796					2.411	1.69	1.847					1.971	17.098	7.937
	2.015	5.46	3.914					2.414	1.731	1.872					1.973	16.731	7.731
	2.018	5.505	4.031					2.417	1.772	1.898					1.975	16.364	7.525
	2.02	5.551	4.149					2.42	1.813	1.923					1.978	15.997	7.319
	2.023	5.689	4.364					2.423	1.763	1.875					1.98	15.63	7.114
	2.025	5.826	4.579					2.426	1.699	1.817					1.982	15.301	6.952
	2.027	5.963	4.794					2.428	1.635	1.758					1.985	14.972	6.791
	2.03	6.101	5.009					2.431	1.474	1.652					1.987	14.644	6.63
	2.032	6.233	5.203					2.434	1.189	1.485					1.99	14.315	6.469
	2.035	6.366	5.395					2.437	0.905	1.318					1.992	14.085	6.432
	2.037	6.498	5.587					2.44	0.612	1.147					1.994	13.879	6.423
	2.04	6.63	5.778					2.443	-0.275	0.715					1.997	13.672	6.414
	2.042	6.708	5.916					2.446	-1.163	0.284					1.999	13.466	6.405
	2.044	6.772	6.039					2.449	-2.05	-0.148					2.002	13.527	6.746
	2.047	6.836	6.162					2.452	-3.552	-0.866					2.004	13.752	7.301
	2.049	6.9	6.286					2.455	-5.484	-1.786					2.006	13.978	7.856
	2.052	6.883	6.314					2.458	-7.416	-2.705					2.009	14.203	8.411
	2.054	6.829	6.299					2.461	-9.559	-3.72					2.011	14.859	9.536
	2.057	6.776	6.285					2.464	-12.797	-5.229					2.014	16.091	11.422
	2.059	6.722	6.27					2.466	-16.035	-6.737					2.016	17.323	13.307
	2.062	6.621	6.148					2.469	-19.272	-8.246					2.018	18.555	15.193
	2.064	6.486	5.95					2.472	-23.186	-10.048					2.021	20.124	17.536
	2.066	6.35	5.752					2.475	-27.342	-11.956					2.023	22.782	21.355
	2.069	6.215	5.554					2.478	-31.499	-13.864					2.025	25.439	25.175
	2.071	6.048	5.328					2.481	-35.15	-15.774					2.028	28.096	28.994
	2.074	5.847	5.072					2.484	-37.675	-17.688					2.03	30.752	32.812
	2.076	5.645	4.816					2.487	-40.2	-19.603					2.033	33.375	36.583
	2.079	5.444	4.559					2.49	-42.725	-21.517					2.035	35.997	40.354
	2.081	5.238	4.326					2.493	-45.652	-22.941					2.037	38.62	44.125
	2.083	5.025	4.129					2.496	-48.632	-24.3					2.04	41.243	47.897
	2.086	4.812	3.932					2.499	-51.612	-25.66					2.042	41.725	48.748
	2.088	4.599	3.736					2.501	-53.803	-26.657					2.045	41.838	49.096
	2.091	4.445	3.597					2.504	-55.059	-27.226					2.047	41.952	49.445
	2.093	4.446	3.609					2.507	-56.315	-27.795					2.049	42.066	49.793
	2.096	4.447	3.622					2.51	-57.507	-28.335					2.052	40.352	47.605
	2.098	4.447	3.635					2.513	-56.709	-27.992					2.054	37.704	44.119
	2.101	4.461	3.665					2.516	-55.912	-27.648					2.056	35.055	40.633
	2.103	4.536	3.776					2.519	-55.114	-27.304					2.059	32.407	37.147
	2.105	4.611	3.888					2.522	-53.323	-26.5					2.061	29.657	33.505
	2.108	4.687	3.999					2.525	-50.885	-25.394					2.064	26.794	29.688
	2.11	4.763	4.11					2.528	-48.446	-24.289					2.066	23.931	25.87
	2.113	4.857	4.21					2.531	-45.866	-23.119					2.068	21.067	22.053
	2.115	4.95	4.31					2.534	-42.637	-21.656					2.071	18.638	18.749
	2.118	5.043	4.41					2.536	-39.408	-20.193					2.073	17.337	16.776
	2.12	5.137	4.51					2.539	-36.179	-18.729					2.076	16.035	14.804
	2.122	5.097	4.49					2.542	-32.758	-17.185					2.078	14.733	12.831
	2.125	5.052	4.464					2.545	-29.274	-15.613					2.08	13.508	10.956
	2.127	5.008	4.439					2.548	-25.791	-14.042					2.083	13.086	10.11
	2.13	4.963	4.414					2.551	-22.492	-12.569					2.085	12.665	9.264
	2.132	4.919	4.374					2.554	-19.573	-11.3					2.087	12.244	8.417
	2.135	4.875	4.333					2.557	-16.653	-10.032					2.09	11.822	7.571
	2.137	4.831	4.292					2.56	-13.733	-8.763					2.092	11.682	7.218
	2.14	4.787	4.25					2.563	-11.485	-7.725					2.095	11.575	6.922
	2.142	4.757	4.237					2.566	-9.311	-6.712					2.097	11.468	6.627
	2.144	4.733	4.234					2.569	-7.136	-5.7					2.099	11.361	6.332
	2.147	4.708	4.231					2.572	-5.263	-4.84					2.102	11.401	6.316
	2.149	4.684	4.227					2.574	-3.723	-4.148					2.104	11.504	6.417
	2.152	4.699	4.258					2.577	-2.183	-3.456					2.107	11.606	6.519
	2.154	4.735	4.308					2.58	-0.675	-2.777					2.109	11.709	6.621
	2.157	4.771	4.357					2.583	0.202	-2.357					2.111	11.718	6.689
	2.159	4.807	4.407					2.586	1.079	-1.936					2.114	11.637	6.724
	2.161	4.83	4.434					2.589	1.956	-1.515					2.116	11.556	6.76
	2.164	4.844	4.443					2.592	2.598	-1.213					2.118	11.475	6.795
	2.166	4.858	4.451					2.595	3.099	-0.982					2.121	11.264	6.71
	2.169	4.871	4.46					2.598	3.6	-0.751					2.123	10.776	6.369
	2.171	4.852	4.461					2.601	4.061	-0.543					2.126	10.287	6.028
	2.174	4.792	4.452					2.604	4.36	-0.428					2.128	9.799	5.687
	2.176	4.732	4.443					2.607	4.659	-0.313					2.13	9.28	5.303
	2.179	4.672	4.434					2.609	4.959	-0.197					2.133	8.556	4.625
	2.181	4.605	4.413					2.612	5.111	-0.129					2.135	7.831	3.947
	2.183	4.524	4.369					2.615	5.219	-0.074					2.138	7.107	3.269
	2.186	4.444	4.325					2.618	5.327	-0.019					2.14	6.382	2.591
	2.188	4.363	4.281					2.621	5.425	0.025					2.142	5.742	1.966
	2.191	4.293	4.234					2.624	5.502	0.048					2.145	5.107	1.345
	2.193	4.259	4.173					2.627	5.58	0.07					2.147	4.473	0.724
	2.196	4.225	4.112					2.63	5.658	0.093					2.149	3.838	0.103
	2.198	4.191	4.052					2.633	5.604	0.067					2.152	3.257	-0.325
	2.2	4.152	3.988					2.636	5.539	0.037					2.154	2.695	-0.687
	2.203	4.084	3.904					2.639	5.474	0.006					2.157	2.133	-1.049
	2.205	4.016	3.82					2.642	5.444	0					2.159	1.57	-1.41
	2.208	3.949	3.736					2.644	5.451	0.017					2.161	1.135	-1.672
	2.21	3.881	3.652					2.647	5.458	0.035					2.164	0.802	-1.852
	2.213	3.798	3.597					2.65	5.469	0.054					2.166	0.469	-2.032
	2.215	3.716	3.542					2.653	5.533	0.099					2.169	0.136	-2.213
	2.217	3.633	3.486					2.656	5.596	0.143					2.171	-0.125	-2.328
	2.22	3.551	3.431					2.659	5.659	0.188					2.173	-0.257	-2.327
	2.222	3.468	3.394					2.662	5.691	0.2					2.176	-0.39	-2.326
	2.225	3.384	3.358					2.665	5.705	0.193					2.178	-0.522	-2.326
	2.227	3.3	3.322					2.668	5.718	0.187					2.181	-0.638	-2.318
	2.23	3.217	3.286					2.671	5.741	0.176					2.183	-0.671	-2.28
	2.232	3.138	3.252					2.674	5.796	0.146					2.185	-0.704	-2.242
	2.235	3.06	3.218					2.677	5.852	0.116					2.188	-0.738	-2.203
	2.237	2.982	3.184					2.68	5.907	0.086					2.19	-0.771	-2.165
	2.239	2.904	3.151					2.682	5.919	0.099					2.192	-0.749	-2.163
	2.242	2.856	3.136					2.685	5.919	0.099					2.195	-0.725	-2.162
	2.244	2.821	3.129					2.688	5.919	0.099					2.197	-0.701	-2.16
	2.247	2.785	3.122												2.2	-0.677	-2.159
	2.249	2.75	3.115												2.202	-0.667	-2.169
	2.252	2.732	3.146												2.204	-0.66	-2.182
	2.254	2.725	3.201												2.207	-0.653	-2.195
	2.256	2.718	3.256												2.209	-0.646	-2.208
	2.259	2.71	3.311												2.212	-0.589	-2.197
	2.261	2.714	3.378												2.214	-0.499	-2.171
	2.264	2.727	3.456												2.216	-0.409	-2.145
	2.266	2.739	3.534												2.219	-0.319	-2.119
	2.269	2.752	3.612												2.221	-0.228	-2.077
	2.271	2.809	3.698												2.223	-0.137	-2.014
	2.274	2.928	3.796												2.226	-0.047	-1.951
	2.276	3.047	3.894												2.228	0.044	-1.887
	2.278	3.166	3.993												2.231	0.122	-1.826
	2.281	3.244	4.07												2.233	0.152	-1.776
	2.283	3.226	4.099												2.235	0.181	-1.726
	2.286	3.209	4.128												2.238	0.21	-1.675
	2.288	3.191	4.158												2.24	0.24	-1.625
	2.291	3.175	4.187												2.243	0.289	-1.568
	2.293	3.164	4.218												2.245	0.337	-1.511
	2.295	3.154	4.25												2.247	0.386	-1.454
	2.298	3.143	4.281												2.25	0.435	-1.397
	2.3	3.133	4.31												2.252	0.438	-1.352
	2.303	3.121	4.318												2.254	0.433	-1.311
	2.305	3.109	4.326												2.257	0.427	-1.269
	2.308	3.098	4.335												2.259	0.422	-1.227
	2.31	3.086	4.343												2.262	0.412	-1.209
	2.313	3.078	4.335												2.264	0.412	-1.209
	2.315	3.078	4.335												2.266	0.412	-1.209
	2.317	3.078	4.335												2.269	0.412	-1.209
	2.32	3.078	4.335

## Sheet: Fig. 4a
		Replicate 1				Replicate 2				Replicate 3				Fitted				Replicate 1			Replicate 2			Replicate 3
	ATP	ADP	% hydrolyzed		ATP	ADP	% hydrolyzed		ATP	ADP	% hydrolyzed		time, min	average	SEM
	628404400	79232624	11.1968		405155375,75	12960203,56	3.09967		633523051,33	35166017,79	5.25895		1	6.51847	2.42079
	696053302	113966498	14.0696		4.56032e+08	25911993,99	5.37655		628334832,93	54687481,77	8.00669		2	9.15095	2.57386
	773212194	222128341	22.3168		465922880,84	49937514,95	9.68043		609099502,82	149391907,15	19.6959		5	17.2311	3.85038
ρwt	702930750	347642074	33.0907		4.41911e+08	116101373,69	20.8062		615424064,85	296479559,28	32.5122		10	28.803	4.00189
0 μM Psu	707586514	509662876	41.87		435814417,19	245123017,80	35.9979		619783685,21	467716352,04	43.0084		20	40.2921	2.17212
	697712145	607527887	46.5453		443110766,24	356851579,88	44.6085		656878343,57	610395414,25	48.166		30	46.44	1.02831
	664187898	804298071	54.7706		366921562,85	457701592,29	55.5043		528759753,22	662946427,05	55.63		60	55.3016	0.268005
	634179696	912549265	58.9987		309575864,60	608138479,83	66.2666		375983356,73	737393981,18	66.2304		120	63.8319	2.41664
	718599803	75704377	9.53091		592265830,13	27178195,38	4.38751		723979402,70	66969340,66	8.46696		1	7.46179	1.56752
	730824848	157949535	17.7716		602470643,52	33671914,93	5.29314		668466135,84	104816476,05	13.5547		2	12.2065	3.66476
	631628203	359021225	36.241		550721907,72	105804385,90	16.1158		668577259,47	248502378,27	27.0971		5	26.4846	5.81771
ρP167L	557294518	515724066	48.0629		527626288,95	196778095,72	27.1641		633107743,47	433857991,68	40.6628		10	38.6299	6.11799
0 μM Psu	548481369	768374829	58.3492		501079487,74	394343309,93	44.0399		594161468,40	612732499,99	50.7694		20	51.0528	4.13316
	527439163	906849848	63.2264		464054719,24	498607747,95	51.7947		576201519,19	671085739,59	53.8036		30	56.2749	3.52382
	434321766	1052025561	70.7793		346903828,62	481514315,49	58.1245		461528425,47	681201327,24	59.6118		60	62.8385	3.99351
	427815652	1055162669	71.1516		320527346,71	596382452,86	65.0427		472344790,60	814035938,42	63.2811		120	66.4918	2.38475
	489010590,01	12243895,16	2.44265		632671598,60	27497750,59	4.16526						1	3.30395	0.861303
	456112624,09	19940271,34	4.18867		572192959,68	45000580,59	7.29116						2	5.73991	1.55125
	476381106,48	36177984,14	7.05831		659303668,42	115345513,63	14.89						5	10.9742	3.91586
ρwt	508374629,21	77580822,38	13.2401		694681899,82	201420386,58	22.4774						10	17.8587	4.61867
1 μM Psu	501221637,01	143379235,23	22.2431		689276046,61	352280772,38	33.8225						20	28.0328	5.78971
	514896540,36	207154833,28	28.6898		652478603,18	401404656,69	38.0882						30	33.389	4.69919
	479467039,42	315238346,14	39.6673		629472512,91	479987010,69	43.2631						60	41.4652	1.79791
	457601696,05	439260273,13	48.9775		546204375,88	596527968,10	52.2019						120	50.5897	1.61222
	551668138,05	12863736,90	2.27866		665177450,50	33811821,70	4.83724						1	3.55795	1.27929
	571809999,70	19423757,90	3.28529		682420420,84	70671231,17	9.38415						2	6.33472	3.04943
	535724641,67	35329943,60	6.18679		668143535,01	120490067,19	15.2783						5	10.7326	4.54577
ρP167L	555782776,54	68295759,02	10.9435		628676552,02	188430016,99	23.0606						10	17.002	6.05859
1 μM Psu	605101973,25	141934369,29	18.9997		698255984,67	313935193,52	31.0154						20	25.0075	6.00787
	582166588,04	177735245,12	23.3892		753891422,35	379912166,24	33.5078						30	28.4485	5.05926
	485332279,47	173160545,52	26.2965		628656198,24	378237594,86	37.5648						60	31.9306	5.63415
	517015811,01	267264349,81	34.0777		654401402,29	457823292,44	41.1628						120	37.6203	3.54259
	547026690	50690577	8.48069		394289349,70	7099016,68	1.76862						1	5.12466	3.35604
	613996239	74355758	10.802		436024989,75	9291557,89	2.08651						2	6.44425	4.35775
	707789976	91131496	11.4068		444445113,78	12610607,26	2.7591						5	7.08296	4.32386
ρwt	676516895	104856488	13.4195		439583573,08	15155994,59	3.3329						10	8.3762	5.04331
5 μM Psu	729294089	146179982	16.6972		447099736,73	24231494,61	5.14108						20	10.9192	5.77808
	711737525	160456360	18.3969		466521793,59	23358406,68	4.76819						30	11.5825	6.81434
	733624162	237784812	24.4783		433490931,60	26548778,72	5.77098						60	15.1247	9.35368
	924368187	285374684	23.5897		506643764,11	52693553,42	9.42071						120	16.5052	7.08449
	658406599	54586432	7.65596		579091932,33	13699449,26	2.31101						1	4.98348	2.67247
	741471434	87864581	10.5946		555813120,24	9913276,88	1.75231						2	6.17344	4.42113
	771790065	108273597	12.3029		494170120,99	12933192,45	2.55041						5	7.42667	4.87626
ρP167L	775957428	122658992	13.6498		477040299,56	16837702,48	3.40928						10	8.52952	5.12024
5 μM Psu	735519289	133750054	15.3865		489345360,38	16816766,08	3.32241						20	9.35445	6.03204
	756710237	150020714	16.5452		493725154,60	12996143,71	2.56475						30	9.55499	6.99024
	738660314	226941386	23.5026		484113910,91	26335650,67	5.15931						60	14.3309	9.17164
	424769061	74337699	14.8941		463436704,80	90870714,54	16.3936						120	15.6439	0.749706

## Sheet: Fig. 4b
		Replicate 1				Replicate 2				Fitted				Replicate 1			Replicate 2
	ATP	ADP	% hydrolyzed		ATP	ADP	% hydrolyzed		Psu [µM]	average	SEM
	679836122,60	4.3678e+08	39.1164		1174295980,49	795697792,57	40.3909		0	39.7536	0.637245
	728410324,74	387005135,72	34.6961		1144398659,34	472987779,53	29.244		0.6	31.97	2.72605
	831532927,13	259801030,55	23.8058		1163340606,89	298077263,24	20.3964		1	22.1011	1.70469
ρwt	874178455,69	219007345,55	20.0339		1131061633,55	244948106,64	17.8013		2	18.9176	1.11626
Psuwt	995280229,57	175568697,90	14.995		1207989491,97	251874388,96	17.2533		3	16.1241	1.12914
	1031604895,44	136235515,56	11.6656		1186335733,00	204818796,84	14.7229		5	13.1943	1.52867
	1130078711,23	109853886,13	8.85967		1116322454,90	226049989,37	16.8396		10	12.8496	3.98996
	998688072,31	91353115,48	8.3807		1245837074,26	301444775,24	19.4822		15	13.9315	5.55076
	473879612,50	558481347,44	54.0975		94075622,24	72175629,17	43.4136		0	48.7555	5.34195
	548438213,30	434721937,12	44.2168		128463018,45	47086799,98	26.8225		0.6	35.5196	8.69716
	592862554,14	351141238,34	37.197		155008428,07	28667572,08	15.6077		1	26.4024	10.7947
ρP167L	606667747,59	227010792,11	27.23		166979750,08	16652140,67	9.06822		2	18.1491	9.0809
Psuwt	594881552,16	177956896,90	23.0264		166759106,53	9945591,05	5.62837		3	14.3274	8.69902
	620152449,37	126961339,69	16.9936		155214158,41	9689718,27	5.87598		5	11.4348	5.5588
	608648984,40	121813236,10	16.6762		149923531,52	7714525,98	4.89382		10	10.785	5.89118
	666899926,36	156916341,77	19.0475		155416462,56	10507087,32	6.33249		15	12.69	6.3575
	580314687,66	409318611,48	41.3606		123152461,51	42680847,50	25.7372		0	33.5489	7.81172
	566144455,53	477941498,00	45.7761		114206210,84	59924797,16	34.4136		0.6	40.0948	5.68122
	568770646,40	515164306,72	47.5272		139382099,05	64370907,17	31.5926		1	39.5599	7.96731
ρwt	687679625,72	538073456,39	43.8974		146457155,47	46440800,14	24.0753		2	33.9863	9.91103
PsuR43A	524859773,71	524100722,51	49.9638		103696992,39	61271334,91	37.1413		3	43.5525	6.41127
	541088427,46	519763475,71	48.9949		126084961,90	55566014,52	30.5894		5	39.7922	9.20274
	625467697,23	452385302,77	41.971		122847400,51	36152785,73	22.7376		10	32.3543	9.6167
	528927790,30	336384638,53	38.8744		125431254,84	27604985,18	18.0382		15	28.4563	10.4181
	559117658,59	628447221,20	52.919		251912163,93	162690400,30	39.2401		0	46.0795	6.83945
	567796933,16	669504981,19	54.1101		275039848,67	217042999,46	44.107		0.6	49.1085	5.00154
	560404996,76	699066552,58	55.5048		250852003,59	217963177,93	46.4923		1	50.9985	4.5062
ρP167L	564647855,31	555342516,29	49.5846		283675562,57	147421510,14	34.1968		2	41.8907	7.69388
PsuR43A	605094867,05	559944344,67	48.0623		266266693,75	134168295,03	33.5056		3	40.784	7.27832
	580961900,90	426921389,21	42.3582		248541679,56	90974577,96	26.7954		5	34.5768	7.78143
	620404410,55	342357704,43	35.5599		265783228,69	66120062,63	19.9215		10	27.7407	7.81923
	540772405,56	227891226,66	29.6477		254562095,80	58132456,23	18.5908		15	24.1193	5.52845
	658687497,11	563282033,94	46.0962		120576467,80	46110642,10	27.663		0	36.8796	9.21663
	641867118,82	678202137,27	51.3763		129590675,73	61248586,12	32.0943		0.6	41.7353	9.64096
	616632827,90	700098778,59	53.1694		139292006,77	60425767,21	30.2556		1	41.7125	11.4569
ρwt	620222788,00	678099119,61	52.2289		130750621,39	61135653,21	31.8604		2	42.0446	10.1843
PsuD49R	610216881,72	686752690,56	52.9506		110209631,69	58267709,02	34.5849		3	43.7677	9.18283
	649557998,78	723274289,91	52.6848		121664164,66	55486118,79	31.3215		5	42.0032	10.6817
	659596636,57	611782318,09	48.1196		132913646,81	45806586,03	25.6303		10	36.875	11.2446
	712706488,66	511753633,27	41.7942		144150382,92	28509150,59	16.5118		15	29.153	12.6412
	612266937,51	557207008,44	47.646		287467378,84	163359565,89	36.2355		0	41.9407	5.70521
	575758522,81	678232641,20	54.0859		267836038,04	228953580,74	46.0866		0.6	50.0863	3.99965
	582573364,23	718487386,46	55.2232		282455831,76	183879502,68	39.4307		1	47.327	7.89623
ρP167L	599339907,87	799760537,72	57.1625		256668241,64	248713274,57	49.213		2	53.1877	3.97475
PsuD49R	601053561,75	767744772,98	56.089		236327437,34	242076848,28	50.6009		3	53.3449	2.74403
	602587209,03	737027932,30	55.0179		205509143,83	214788359,96	51.1039		5	53.0609	1.957
	658312848,96	620303132,96	48.5136		250625888,41	188636979,21	42.944		10	45.7288	2.78483
	631461507,00	599375274,94	48.6966		205163959,26	126667286,21	38.1722		15	43.4344	5.26218

## Sheet: Fig. 5a
ρwt vs Mant-ATPγS								ρP167L vs Mant-ATPγS								ρP167L-Psu vs Mant-ATPγS
	FRET signal average, different Mant-ATPγS concentrations								FRET signal average, different Mant-ATPγS concentrations								FRET signal average, different Mant-ATPγS concentrations
time, s	0.5uM	1uM	1.5uM	2uM	3uM	10uM		time, s	0.5uM	1uM	1.5uM	2uM	3uM	10uM		time, s	0.5uM	1uM	1.5uM	2uM	3uM
0.0001125	8.03223	7.72684	8.03961	8.11292	8.58355	7.1978		0.0001125	8.00174	8.22199	8.49241	8.64175	7.1978	7.28906		0.000575	8.53602	8.62629	6.59683	6.66595	6.75629
0.000225	7.96519	7.73405	8.04187	8.16202	8.50768	7.22411		0.000225	7.98763	8.17554	8.50429	8.6591	7.22411	7.28947		0.00115	8.48826	8.55582	6.66711	6.62979	6.85565
0.00035	7.98125	7.75809	8.04587	8.16037	8.49256	7.207		0.00035	7.97847	8.23433	8.44336	8.63038	7.207	7.26782		0.001725	8.45668	8.78582	6.62136	6.60867	6.83169
0.0004625	7.98094	7.76801	7.98735	8.16759	8.50298	7.16585		0.0004625	7.99103	8.22998	8.47112	8.67849	7.16585	7.25089		0.0023	8.46501	8.73856	6.59896	6.60321	6.7926
0.000575	8.05165	7.73124	8.04605	8.18196	8.55308	7.19998		0.000575	7.9979	8.28069	8.44814	8.68752	7.19998	7.26962		0.002875	8.45739	8.70294	6.60408	6.65945	6.8207
0.0006875	8.01811	7.72702	8.04283	8.20292	8.54993	7.19783		0.0006875	7.99766	8.26744	8.48174	8.65024	7.19783	7.32718		0.0034625	8.46799	8.73651	6.67592	6.65604	6.80702
0.0008125	7.97629	7.76653	8.02648	8.15171	8.46639	7.22818		0.0008125	7.9728	8.25259	8.46769	8.59579	7.22818	7.29817		0.00405	8.43871	8.64179	6.62205	6.63867	6.78703
0.000925	7.99973	7.73851	8.01841	8.15008	8.52711	7.20903		0.000925	7.97149	8.22361	8.4515	8.64524	7.20903	7.30293		0.004625	8.47676	8.6446	6.65026	6.66037	6.81341
0.00105	7.97652	7.76372	8.02822	8.142	8.52916	7.19597		0.00105	8.02327	8.15471	8.46738	8.65363	7.19597	7.2532		0.005225	8.46762	8.60019	6.64068	6.65167	6.80499
0.0011625	7.96335	7.75529	8.03948	8.13145	8.51581	7.19429		0.0011625	8.00854	8.18353	8.45998	8.64563	7.19429	7.28943		0.0058125	8.4499	8.61505	6.61424	6.67456	6.82826
0.001275	7.97424	7.74067	8.03085	8.13348	8.53947	7.18512		0.001275	7.94059	8.19994	8.44733	8.63832	7.18512	7.2847		0.0064	8.50885	8.63028	6.61532	6.67969	6.77242
0.0014	7.9749	7.77969	8.02926	8.12179	8.543	7.19363		0.0014	7.92516	8.18932	8.45914	8.60945	7.19363	7.28606		0.007	8.53453	8.67102	6.61544	6.65836	6.81241
0.001525	7.97366	7.7344	8.00501	8.12393	8.52116	7.20207		0.001525	7.97252	8.17281	8.47161	8.66183	7.20207	7.27278		0.0076	8.44875	8.63212	6.63961	6.65225	6.83493
0.0016375	7.96729	7.74902	8.02484	8.13505	8.5162	7.20784		0.0016375	7.96963	8.19979	8.41333	8.61192	7.20784	7.26158		0.0082	8.4506	8.65617	6.61125	6.65689	6.81704
0.0017625	7.97598	7.71891	8.01015	8.15876	8.49911	7.20215		0.0017625	8.01477	8.20786	8.45741	8.62086	7.20215	7.27527		0.0088	8.44772	8.65906	6.62107	6.63339	6.81569
0.001875	8.03158	7.71891	8.02084	8.15843	8.47252	7.19838		0.001875	7.99469	8.22836	8.45089	8.60638	7.19838	7.28127		0.0094	8.48765	8.59945	6.65023	6.56638	6.80604
0.002	7.9699	7.70521	8.00262	8.14157	8.4919	7.22183		0.002	8.01511	8.2179	8.47398	8.60818	7.22183	7.28375		0.0100125	8.49566	8.68306	6.64431	6.62628	6.7783
0.002125	7.97698	7.75113	8.00506	8.13259	8.53557	7.19986		0.002125	7.9572	8.22146	8.48396	8.59221	7.19986	7.24696		0.010625	8.47444	8.72083	6.6254	6.65353	6.78789
0.00225	7.95765	7.7562	7.99483	8.18365	8.50591	7.20659		0.00225	7.98452	8.17889	8.49473	8.6494	7.20659	7.27464		0.0112375	8.46474	8.64797	6.65431	6.67896	6.80841
0.002375	7.98128	7.76643	8.04696	8.14065	8.5194	7.21655		0.002375	7.94813	8.24454	8.44282	8.6805	7.21655	7.25694		0.01185	8.4779	8.66252	6.6696	6.66241	6.78997
0.0024875	8.01815	7.71448	8.01585	8.17604	8.46398	7.18698		0.0024875	7.97309	8.19852	8.43906	8.61256	7.18698	7.27768		0.0124625	8.52478	8.70888	6.66409	6.61691	6.79326
0.0026125	7.97312	7.80163	8.00674	8.17244	8.53135	7.21169		0.0026125	7.942	8.22366	8.48698	8.62836	7.21169	7.27255		0.013075	8.45785	8.64654	6.65916	6.68127	6.8021
0.0027375	8.00534	7.72739	8.00691	8.15673	8.51141	7.1599		0.0027375	7.98214	8.24502	8.46886	8.66614	7.1599	7.26898		0.0137	8.4937	8.6661	6.68016	6.65915	6.79792
0.0028625	7.99574	7.77076	7.96734	8.12771	8.54376	7.17163		0.0028625	7.96798	8.22887	8.46632	8.64165	7.17163	7.2972		0.014325	8.47148	8.691	6.67015	6.64575	6.8217
0.0029875	7.95708	7.75514	7.98857	8.1768	8.55536	7.22557		0.0029875	7.98235	8.21438	8.46	8.64882	7.22557	7.29309		0.01495	8.46003	8.73234	6.66834	6.64456	6.84172
0.0031125	7.9926	7.7215	8.02396	8.19308	8.52285	7.24924		0.0031125	7.9512	8.20038	8.45041	8.65102	7.24924	7.30318		0.015575	8.45597	8.70931	6.63783	6.68277	6.8366
0.0032375	7.96738	7.7731	8.06222	8.17171	8.55225	7.20338		0.0032375	7.97177	8.21739	8.43074	8.68528	7.20338	7.29019		0.0162125	8.48417	8.69957	6.60516	6.64932	6.79759
0.0033625	7.98703	7.74902	8.00357	8.14921	8.48581	7.22766		0.0033625	8.01248	8.17342	8.46485	8.65843	7.22766	7.29446		0.0168375	8.48366	8.66749	6.64429	6.65927	6.8236
0.0035	8.01007	7.74704	8.02484	8.20737	8.58272	7.23476		0.0035	7.99624	8.26109	8.47887	8.64935	7.23476	7.32378		0.017475	8.51129	8.65776	6.64614	6.66858	6.81914
0.003625	7.98282	7.76434	7.99499	8.14307	8.50873	7.19572		0.003625	7.9689	8.2066	8.44773	8.64019	7.19572	7.29453		0.0181125	8.48056	8.67213	6.63747	6.66678	6.81833
0.00375	7.97166	7.78541	8.03554	8.14437	8.51124	7.21523		0.00375	8.01002	8.20172	8.49062	8.60743	7.21523	7.33595		0.01875	8.46383	8.6523	6.62203	6.65848	6.838
0.003875	7.97037	7.756	8.041	8.08415	8.50664	7.19464		0.003875	7.98242	8.21429	8.46049	8.63323	7.19464	7.30589		0.0194	8.48696	8.7484	6.66135	6.66882	6.85112
0.0040125	7.97404	7.75714	8.03308	8.21975	8.45195	7.20807		0.0040125	7.95918	8.22941	8.47499	8.66049	7.20807	7.30191		0.0200375	8.46823	8.70734	6.61561	6.64481	6.85179
0.0041375	8.02986	7.74582	8.0234	8.12256	8.46806	7.2417		0.0041375	7.93816	8.244	8.4595	8.6799	7.2417	7.30125		0.0206875	8.51188	8.63021	6.62894	6.66666	6.82926
0.0042625	7.98534	7.71655	8.05504	8.10268	8.54524	7.19041		0.0042625	7.97219	8.22347	8.50758	8.67563	7.19041	7.33931		0.0213375	8.46905	8.66586	6.61867	6.69638	6.81157
0.0044	7.93907	7.76388	8.07385	8.16881	8.51174	7.24818		0.0044	8.07071	8.21877	8.52689	8.61026	7.24818	7.30937		0.0219875	8.44224	8.63209	6.6023	6.64844	6.81705
0.004525	8.00357	7.79685	7.99104	8.18011	8.49007	7.25476		0.004525	7.98734	8.19856	8.53464	8.65446	7.25476	7.29887		0.02265	8.47511	8.61131	6.58508	6.65131	6.81576
0.0046625	7.99105	7.80732	8.0102	8.14462	8.50059	7.25087		0.0046625	7.99388	8.24594	8.52379	8.68461	7.25087	7.33371		0.0233	8.51193	8.64092	6.59574	6.66837	6.85659
0.0047875	7.96777	7.76167	7.99718	8.16865	8.49079	7.24361		0.0047875	7.94273	8.21874	8.51812	8.68413	7.24361	7.30557		0.0239625	8.44007	8.68078	6.64305	6.73309	6.85076
0.004925	7.9536	7.74754	8.01232	8.1269	8.50217	7.21626		0.004925	8.03285	8.19813	8.49394	8.70403	7.21626	7.30737		0.024625	8.44374	8.65541	6.60534	6.66034	6.81039
0.0050625	8.0046	7.76405	8.03827	8.14466	8.5257	7.22681		0.0050625	7.98784	8.23251	8.5249	8.64538	7.22681	7.35062		0.0252875	8.45613	8.65922	6.59978	6.66	6.80046
0.0051875	7.95623	7.68211	8.05592	8.12989	8.4951	7.2186		0.0051875	7.99102	8.21757	8.50126	8.69023	7.2186	7.31212		0.0259625	8.46856	8.62242	6.60847	6.68195	6.86667
0.005325	7.94718	7.76641	8.03209	8.17931	8.5666	7.2397		0.005325	7.98144	8.22827	8.47429	8.60551	7.2397	7.31306		0.026625	8.48355	8.65557	6.64014	6.64572	6.82994
0.0054625	7.96796	7.73478	8.03337	8.1663	8.53929	7.25388		0.0054625	7.97095	8.25169	8.45119	8.6517	7.25388	7.30263		0.0273	8.42335	8.6875	6.61135	6.69855	6.87332
0.0056	8.00986	7.74664	8.0271	8.20289	8.57739	7.24994		0.0056	7.97284	8.21169	8.47231	8.64996	7.24994	7.36214		0.027975	8.51638	8.67151	6.62364	6.65573	6.81892
0.005725	7.9925	7.7738	8.01605	8.14206	8.5013	7.2592		0.005725	7.97172	8.21507	8.48691	8.66733	7.2592	7.3611		0.02865	8.44962	8.69045	6.61163	6.6474	6.88367
0.0058625	7.97646	7.73121	8.02937	8.13828	8.55045	7.22911		0.0058625	7.9374	8.24956	8.45977	8.66924	7.22911	7.32939		0.0293375	8.48067	8.6736	6.58648	6.63403	6.84165
0.006	7.97238	7.78361	8.02732	8.17529	8.50529	7.2034		0.006	8.00105	8.21897	8.49366	8.71166	7.2034	7.33035		0.0300125	8.45249	8.69944	6.63633	6.6828	6.88545
0.0061375	7.97916	7.78055	8.02214	8.20105	8.51984	7.23355		0.0061375	7.9411	8.18842	8.48325	8.67421	7.23355	7.33841		0.0307	8.45531	8.70708	6.61617	6.65405	6.80561
0.006275	7.98839	7.76105	7.9986	8.12782	8.50195	7.18718		0.006275	7.97681	8.18772	8.4679	8.65829	7.18718	7.32997		0.0313875	8.48172	8.74166	6.60697	6.66916	6.84561
0.0064125	7.95665	7.74926	7.96085	8.17779	8.48547	7.25044		0.0064125	7.97761	8.23669	8.48881	8.65436	7.25044	7.29532		0.0320875	8.45976	8.73429	6.63442	6.66022	6.85744
0.00655	7.94151	7.78779	8.0158	8.11904	8.49641	7.25256		0.00655	8.03422	8.2857	8.50021	8.62284	7.25256	7.35724		0.032775	8.49574	8.72418	6.6472	6.66418	6.86188
0.0067	8.00253	7.7808	8.05001	8.16748	8.54158	7.2379		0.0067	7.98247	8.23761	8.46722	8.6693	7.2379	7.37614		0.033475	8.52619	8.71931	6.61469	6.69315	6.8475
0.0068375	7.95136	7.78871	8.01825	8.13537	8.5089	7.26233		0.0068375	7.93117	8.23817	8.48387	8.64843	7.26233	7.33173		0.034175	8.48615	8.74609	6.5964	6.67307	6.85303
0.006975	7.97109	7.76816	8.04854	8.13943	8.4981	7.21312		0.006975	8.01442	8.16718	8.4997	8.6715	7.21312	7.34233		0.034875	8.43985	8.69376	6.61687	6.68347	6.85052
0.0071125	8.0066	7.71543	8.01911	8.18089	8.50535	7.21863		0.0071125	7.96335	8.20865	8.49065	8.63252	7.21863	7.32521		0.035575	8.53699	8.62617	6.62457	6.69931	6.88857
0.0072625	7.96626	7.77078	8.00812	8.17979	8.52139	7.2439		0.0072625	7.97117	8.20785	8.48778	8.72027	7.2439	7.32198		0.0362875	8.50988	8.64651	6.62261	6.67307	6.84016
0.0074	7.98711	7.75342	8.04407	8.13295	8.50529	7.25433		0.0074	7.99285	8.22824	8.46677	8.62141	7.25433	7.31807		0.0369875	8.47743	8.57103	6.59943	6.65378	6.85338
0.0075375	7.95739	7.71656	7.99618	8.15772	8.53261	7.26401		0.0075375	8.00776	8.22931	8.51778	8.68111	7.26401	7.30542		0.0377	8.52472	8.58937	6.61458	6.6629	6.86633
0.0076875	7.97982	7.77021	7.99799	8.17388	8.57926	7.21123		0.0076875	8.02919	8.20787	8.52096	8.66799	7.21123	7.35201		0.0384125	8.5133	8.64408	6.68084	6.65924	6.84554
0.007825	8.00288	7.74537	8.02525	8.19082	8.51088	7.26276		0.007825	7.9875	8.21832	8.48874	8.67569	7.26276	7.33179		0.0391375	8.50972	8.6564	6.66419	6.67151	6.89199
0.007975	7.92944	7.74587	8.00512	8.15941	8.4883	7.25307		0.007975	8.01093	8.22599	8.47222	8.69349	7.25307	7.36537		0.03985	8.53125	8.57469	6.65722	6.67679	6.86424
0.0081125	7.97132	7.72987	8.01342	8.16809	8.49364	7.2236		0.0081125	8.04217	8.22688	8.51099	8.71907	7.2236	7.34761		0.040575	8.47743	8.59085	6.64481	6.70389	6.85769
0.0082625	7.99272	7.76286	8.04732	8.24671	8.59049	7.25772		0.0082625	7.97115	8.24021	8.49079	8.63567	7.25772	7.35052		0.0413	8.44267	8.55422	6.66047	6.67966	6.86717
0.0084125	8.02631	7.76245	8.0607	8.16715	8.4599	7.22285		0.0084125	7.97178	8.20935	8.51802	8.67655	7.22285	7.34723		0.0420375	8.46356	8.63349	6.63812	6.68594	6.90905
0.00855	7.95605	7.779	8.0509	8.11231	8.51918	7.22548		0.00855	7.98507	8.24284	8.51351	8.63423	7.22548	7.35854		0.0427625	8.43162	8.62082	6.63675	6.66321	6.86853
0.0087	7.96847	7.75868	8.01684	8.16622	8.49364	7.25639		0.0087	7.9812	8.22097	8.52478	8.70938	7.25639	7.34993		0.0435	8.54667	8.62274	6.63166	6.681	6.89649
0.00885	7.94643	7.75977	8.02688	8.15796	8.54616	7.21695		0.00885	7.95099	8.21422	8.51991	8.65508	7.21695	7.37814		0.0442375	8.486	8.59025	6.64015	6.70694	6.87681
0.009	7.96517	7.76345	8.02964	8.14486	8.52652	7.23389		0.009	7.99212	8.22823	8.53471	8.71432	7.23389	7.3918		0.044975	8.46418	8.59861	6.6364	6.72723	6.86512
0.0091375	7.98965	7.77206	8.07433	8.17295	8.51476	7.27635		0.0091375	7.96427	8.25043	8.50167	8.73473	7.27635	7.37083		0.0457125	8.49951	8.66431	6.64064	6.67493	6.86579
0.0092875	7.9334	7.79621	7.99271	8.16074	8.53874	7.2695		0.0092875	7.98693	8.20421	8.49875	8.7184	7.2695	7.32054		0.0464625	8.51342	8.6004	6.68101	6.70599	6.92707
0.0094375	8.01273	7.78975	8.04698	8.19474	8.52048	7.25838		0.0094375	7.98735	8.23547	8.50347	8.68542	7.25838	7.33484		0.0472125	8.51149	8.64366	6.677	6.67569	6.88354
0.0095875	7.98514	7.77696	8.02201	8.14678	8.51839	7.22937		0.0095875	8.02224	8.18499	8.519	8.7187	7.22937	7.37292		0.0479625	8.5437	8.61119	6.66543	6.74155	6.85262
0.0097375	7.99988	7.8001	8.02707	8.15494	8.52254	7.2375		0.0097375	7.98313	8.17002	8.54043	8.7149	7.2375	7.35475		0.0487125	8.51716	8.59866	6.71969	6.69205	6.90348
0.0099	7.99998	7.74952	8.01608	8.1641	8.48936	7.27037		0.0099	8.00031	8.22715	8.52271	8.68787	7.27037	7.36882		0.049475	8.51674	8.66806	6.65141	6.71454	6.89823
0.01005	7.99634	7.77839	8.07688	8.15169	8.54684	7.27129		0.01005	8.0211	8.24246	8.44832	8.69864	7.27129	7.36934		0.050225	8.56947	8.6949	6.68276	6.68652	6.88464
0.0102	8.01907	7.80934	8.07587	8.14435	8.51204	7.23448		0.0102	7.98826	8.22485	8.46606	8.712	7.23448	7.37135		0.0509875	8.50065	8.65634	6.6525	6.69574	6.90347
0.01035	8.02339	7.79748	8.00894	8.19197	8.47972	7.23129		0.01035	7.95187	8.23846	8.51995	8.69846	7.23129	7.32538		0.0517625	8.48877	8.62881	6.64679	6.74564	6.88407
0.0105	7.99716	7.78954	8.01348	8.18526	8.55152	7.26654		0.0105	8.01538	8.19643	8.47919	8.68399	7.26654	7.36723		0.052525	8.4691	8.64824	6.65176	6.70349	6.87766
0.0106625	7.98218	7.77271	8.01112	8.16088	8.52208	7.25294		0.0106625	7.98694	8.29731	8.46437	8.70297	7.25294	7.35173		0.0533	8.50646	8.61506	6.66337	6.70593	6.8506
0.0108125	7.96163	7.81903	8.02281	8.17265	8.51798	7.29178		0.0108125	7.99396	8.26387	8.52406	8.6987	7.29178	7.3642		0.054075	8.52737	8.66668	6.68279	6.72284	6.87865
0.010975	7.97172	7.74846	7.99408	8.18534	8.57552	7.26666		0.010975	7.92681	8.26259	8.48065	8.63965	7.26666	7.37404		0.05485	8.52767	8.61482	6.68832	6.70712	6.87921
0.011125	7.97498	7.75219	8.05708	8.14672	8.54732	7.28252		0.011125	7.95501	8.22408	8.52972	8.67237	7.28252	7.39452		0.055625	8.48677	8.67014	6.68092	6.72128	6.88953
0.0112875	7.98551	7.75712	8.02583	8.14435	8.52025	7.20883		0.0112875	7.96988	8.21223	8.50267	8.72363	7.20883	7.35693		0.0564125	8.49946	8.61496	6.71575	6.72812	6.8896
0.0114375	7.97015	7.7223	8.02479	8.14929	8.5154	7.28319		0.0114375	8.00499	8.2132	8.4829	8.69411	7.28319	7.36784		0.0572	8.50281	8.64474	6.66876	6.70029	6.89011
0.0116	7.97349	7.75189	8.05448	8.1703	8.52796	7.25043		0.0116	7.97018	8.21277	8.47449	8.63059	7.25043	7.33635		0.0579875	8.47486	8.6405	6.71055	6.73563	6.88662
0.01175	7.93523	7.78746	8.07145	8.17136	8.53884	7.26126		0.01175	8.02382	8.22283	8.53034	8.67731	7.26126	7.35701		0.058775	8.52975	8.64908	6.65132	6.69012	6.9105
0.0119125	8.00375	7.78827	8.03185	8.18863	8.52172	7.27098		0.0119125	8.00869	8.22279	8.49844	8.70476	7.27098	7.37383		0.059575	8.53394	8.65607	6.64149	6.70026	6.92187
0.012075	7.96982	7.78364	8.02504	8.14143	8.52558	7.25554		0.012075	7.99149	8.2716	8.49506	8.69563	7.25554	7.35663		0.060375	8.50229	8.64774	6.68224	6.69455	6.90333
0.0122375	7.99222	7.80834	8.01551	8.21401	8.53479	7.2596		0.0122375	8.01455	8.23293	8.49382	8.68314	7.2596	7.35547		0.061175	8.49827	8.65209	6.69669	6.71848	6.94633
0.0124	8.01934	7.75729	8.02988	8.17482	8.54377	7.23627		0.0124	7.97831	8.24862	8.55637	8.70383	7.23627	7.40669		0.061975	8.50314	8.65953	6.69538	6.73477	6.9213
0.0125625	7.99554	7.77271	8.05519	8.15679	8.54468	7.2834		0.0125625	8.00131	8.22914	8.45813	8.67716	7.2834	7.37039		0.0627875	8.49651	8.64034	6.69411	6.7543	6.95806
0.012725	7.95221	7.74575	7.98776	8.22391	8.55179	7.27089		0.012725	7.99544	8.24939	8.47038	8.70211	7.27089	7.34396		0.0636	8.50241	8.65931	6.71725	6.71121	6.90015
0.0128875	7.96694	7.74734	8.0534	8.20107	8.50807	7.27051		0.0128875	7.97802	8.22913	8.52465	8.70488	7.27051	7.34735		0.0644125	8.53181	8.65205	6.67695	6.70538	6.86714
0.01305	7.96068	7.77285	8.04512	8.19906	8.55541	7.31569		0.01305	7.98199	8.26982	8.49548	8.72382	7.31569	7.37761		0.065225	8.52442	8.66102	6.62678	6.75943	6.88891
0.0132125	7.97207	7.79238	8.0467	8.22097	8.5742	7.27592		0.0132125	7.99043	8.21119	8.52042	8.71793	7.27592	7.38211		0.0660375	8.50768	8.67426	6.71565	6.73465	6.89439
0.013375	8.00296	7.78373	8.01745	8.20647	8.53445	7.25166		0.013375	8.01376	8.22692	8.50901	8.6777	7.25166	7.38315		0.0668625	8.54377	8.66491	6.70457	6.71814	6.93036
0.0135375	7.99099	7.78539	8.02488	8.16649	8.55688	7.28925		0.0135375	8.00641	8.22607	8.49579	8.66829	7.28925	7.38554		0.0676875	8.49232	8.72214	6.69744	6.72528	6.91863
0.0137	7.94567	7.76691	8.06157	8.1876	8.53603	7.27859		0.0137	7.98701	8.24014	8.55725	8.70428	7.27859	7.36902		0.068525	8.50841	8.68034	6.70464	6.72089	6.92149
0.013875	7.97756	7.77002	8.05466	8.18209	8.54222	7.26434		0.013875	7.99679	8.20754	8.53918	8.63325	7.26434	7.3847		0.06935	8.50864	8.63641	6.69613	6.69376	6.89142
0.0140375	7.95921	7.75946	8.0226	8.17914	8.52823	7.28		0.0140375	8.03654	8.24362	8.49452	8.63533	7.28	7.39265		0.0701875	8.54636	8.66398	6.6964	6.72791	6.9423
0.0142	7.98501	7.76594	8.06083	8.20669	8.54807	7.28574		0.0142	8.01009	8.21128	8.5401	8.68953	7.28574	7.40388		0.071025	8.52256	8.69457	6.68191	6.67261	6.94548
0.014375	7.97138	7.81793	8.03477	8.15225	8.56454	7.27969		0.014375	7.98165	8.25623	8.53024	8.68838	7.27969	7.39481		0.0718625	8.55609	8.6968	6.69161	6.71432	6.90674
0.0145375	8.00009	7.80499	8.05391	8.20295	8.53312	7.25945		0.0145375	7.9609	8.27016	8.52373	8.67784	7.25945	7.40114		0.0727125	8.50289	8.69931	6.68896	6.77097	6.93312
0.0147125	7.94271	7.75724	8.04344	8.20438	8.52251	7.29906		0.0147125	7.96055	8.26454	8.56048	8.67907	7.29906	7.39818		0.0735625	8.48835	8.65757	6.65499	6.73596	6.92804
0.0148875	7.95713	7.73785	8.07377	8.15575	8.57012	7.27516		0.0148875	7.95756	8.22947	8.52628	8.68618	7.27516	7.34268		0.0744125	8.5518	8.65995	6.68579	6.78046	6.92331
0.01505	7.96636	7.77637	8.0416	8.17409	8.55555	7.29047		0.01505	8.00463	8.2379	8.53537	8.75061	7.29047	7.34001		0.0752625	8.47054	8.72334	6.70418	6.79935	6.94959
0.015225	7.99756	7.78672	8.05976	8.2047	8.52496	7.27913		0.015225	8.00566	8.28189	8.48896	8.72005	7.27913	7.36154		0.076125	8.56629	8.68811	6.72448	6.72766	6.95403
0.0154	7.96903	7.78853	8.05394	8.18647	8.54826	7.33028		0.0154	7.99168	8.24138	8.54975	8.68757	7.33028	7.36201		0.0769875	8.48745	8.69406	6.71227	6.74384	6.95346
0.015575	8.01956	7.78741	8.01717	8.20424	8.54243	7.30925		0.015575	7.97984	8.28662	8.4878	8.69228	7.30925	7.37518		0.07785	8.51427	8.68529	6.69567	6.75739	6.9259
0.0157375	7.97223	7.79561	8.05354	8.19817	8.56723	7.3064		0.0157375	7.97333	8.22643	8.57649	8.68784	7.3064	7.39365		0.0787125	8.51845	8.68652	6.71396	6.75687	6.94908
0.0159125	8.02141	7.74765	8.00369	8.17516	8.51347	7.31984		0.0159125	8.00284	8.24076	8.52045	8.67402	7.31984	7.43405		0.0795875	8.50499	8.71861	6.68077	6.73395	6.93223
0.0160875	8.0181	7.74093	8.02779	8.1578	8.53201	7.26947		0.0160875	7.93777	8.28983	8.52327	8.70013	7.26947	7.39854		0.0804625	8.53769	8.62701	6.6943	6.7493	6.91872
0.0162625	7.96568	7.73774	8.05084	8.2089	8.53883	7.28302		0.0162625	7.9538	8.28347	8.53654	8.72259	7.28302	7.38615		0.0813375	8.47695	8.69448	6.6944	6.70114	6.93167
0.01645	7.94407	7.77184	8.04727	8.17888	8.50867	7.26031		0.01645	7.97206	8.27136	8.49731	8.74097	7.26031	7.38322		0.082225	8.52928	8.67313	6.69586	6.78091	6.93783
0.016625	7.9563	7.75122	8.05463	8.14842	8.52525	7.28188		0.016625	7.96914	8.23441	8.51942	8.67557	7.28188	7.3895		0.0831	8.47328	8.65327	6.68799	6.79175	6.96877
0.0168	8.00117	7.75678	8.0616	8.17622	8.55503	7.31995		0.0168	7.9571	8.23139	8.62567	8.70909	7.31995	7.38097		0.0839875	8.52638	8.66418	6.73244	6.73422	6.95615
0.016975	7.97593	7.77671	8.0129	8.14696	8.51927	7.32195		0.016975	7.96523	8.26007	8.59441	8.67496	7.32195	7.40881		0.0848875	8.53656	8.65355	6.74422	6.76111	6.957
0.01715	7.99993	7.76409	8.02254	8.16727	8.54963	7.29483		0.01715	7.97944	8.26414	8.53112	8.68829	7.29483	7.35822		0.085775	8.51915	8.71513	6.72896	6.77448	6.93231
0.0173375	8.00141	7.79528	8.05159	8.22772	8.5657	7.3111		0.0173375	7.98543	8.22331	8.51156	8.78254	7.3111	7.39996		0.086675	8.54781	8.6779	6.71638	6.76199	6.978
0.0175125	7.98232	7.77818	7.99771	8.20435	8.54913	7.29625		0.0175125	7.95953	8.22245	8.54302	8.6792	7.29625	7.35152		0.087575	8.56049	8.69269	6.71134	6.76376	6.96008
0.0177	7.95329	7.81308	8.05972	8.26638	8.54786	7.30429		0.0177	7.96316	8.20899	8.49957	8.77634	7.30429	7.39407		0.088475	8.52854	8.68055	6.72434	6.7319	6.97386
0.017875	7.98951	7.7305	7.99797	8.14973	8.55745	7.29765		0.017875	8.00098	8.1952	8.50597	8.68425	7.29765	7.44323		0.0893875	8.52645	8.62987	6.70587	6.76678	6.94907
0.0180625	7.98614	7.77475	8.07291	8.20487	8.59341	7.33853		0.0180625	8.02402	8.24217	8.5226	8.70274	7.33853	7.36414		0.0903	8.50197	8.63658	6.69437	6.76175	6.96569
0.0182375	7.96526	7.75314	8.0241	8.18766	8.46986	7.28859		0.0182375	7.98313	8.19946	8.53001	8.68566	7.28859	7.4324		0.0912125	8.54686	8.71115	6.71303	6.72931	6.95277
0.018425	8.00381	7.76027	8.05919	8.16563	8.50698	7.30927		0.018425	7.9866	8.24199	8.49742	8.70025	7.30927	7.38522		0.0921375	8.50067	8.70058	6.70539	6.77948	6.97203
0.0186125	7.95767	7.80658	8.01111	8.21623	8.50551	7.31607		0.0186125	7.99916	8.27514	8.54651	8.68563	7.31607	7.4105		0.09305	8.5195	8.69891	6.69174	6.77621	6.9293
0.0188	7.98711	7.77469	8.02985	8.21828	8.53895	7.28978		0.0188	8.01429	8.25035	8.54955	8.72956	7.28978	7.42764		0.0939875	8.55124	8.67122	6.71759	6.74606	6.94686
0.0189875	7.97764	7.75071	8.05407	8.18055	8.51806	7.31013		0.0189875	8.01619	8.15421	8.57246	8.65781	7.31013	7.40932		0.0949125	8.56015	8.64222	6.73986	6.75293	6.94377
0.0191625	7.94623	7.81221	8.03827	8.21726	8.52774	7.34877		0.0191625	7.97527	8.26847	8.53522	8.68649	7.34877	7.44466		0.0958375	8.50594	8.70315	6.70385	6.77771	6.98004
0.01935	7.96446	7.78292	8.01604	8.26106	8.5647	7.23732		0.01935	8.0538	8.28022	8.59769	8.75039	7.23732	7.43158		0.096775	8.51713	8.68181	6.71747	6.79465	6.97858
0.01955	7.96794	7.74116	8.03732	8.21744	8.57775	7.3091		0.01955	7.95988	8.23701	8.50554	8.73804	7.3091	7.425		0.097725	8.50072	8.63099	6.73735	6.76102	6.98484
0.0197375	7.99349	7.79654	8.01446	8.22149	8.55827	7.28049		0.0197375	8.02017	8.26856	8.52988	8.70937	7.28049	7.40829		0.0986625	8.552	8.74916	6.70956	6.75876	6.96949
0.019925	7.98161	7.7925	8.08225	8.23119	8.5495	7.31688		0.019925	8.05319	8.25932	8.5314	8.70307	7.31688	7.41293		0.0996125	8.54806	8.72717	6.70766	6.77011	6.95826
0.0201125	7.98347	7.78948	8.08018	8.1305	8.55425	7.3266		0.0201125	8.0135	8.22612	8.57061	8.73875	7.3266	7.36954		0.100562	8.54589	8.65649	6.73369	6.79773	6.94433
0.0203	7.95924	7.75335	8.10098	8.15655	8.58347	7.36519		0.0203	8.03527	8.27736	8.50488	8.76526	7.36519	7.4191		0.101512	8.49575	8.69053	6.74922	6.80804	7.00306
0.0205	7.99674	7.7554	8.08615	8.14418	8.52705	7.37682		0.0205	7.98426	8.25702	8.54725	8.69125	7.37682	7.43915		0.102475	8.5379	8.69803	6.74119	6.76132	6.9655
0.0206875	7.99073	7.79737	8.09272	8.17907	8.57088	7.32693		0.0206875	7.962	8.1935	8.56337	8.74032	7.32693	7.41463		0.103437	8.55871	8.70666	6.71229	6.7883	6.97594
0.020875	8.00425	7.79026	8.02793	8.19064	8.54652	7.27298		0.020875	7.98168	8.27528	8.56476	8.72998	7.27298	7.41984		0.1044	8.52144	8.6408	6.72035	6.76831	6.98402
0.021075	7.94726	7.77381	8.04134	8.1911	8.52291	7.29893		0.021075	8.03121	8.19001	8.53047	8.70733	7.29893	7.43594		0.105362	8.50658	8.65402	6.72754	6.74142	6.97498
0.0212625	7.95482	7.7977	8.00128	8.1969	8.5322	7.31281		0.0212625	8.05651	8.29479	8.53692	8.65051	7.31281	7.41962		0.106338	8.49556	8.71233	6.6969	6.76108	6.99825
0.0214625	8.01202	7.74514	8.01435	8.20461	8.53728	7.32263		0.0214625	7.96011	8.20132	8.55868	8.69865	7.32263	7.41618		0.107313	8.54381	8.68782	6.69585	6.78293	6.95793
0.0216625	7.96262	7.74123	8.06286	8.17945	8.50083	7.32961		0.0216625	8.02538	8.26875	8.51496	8.72264	7.32961	7.42972		0.1083	8.55712	8.65275	6.73281	6.78549	6.99331
0.02185	7.95215	7.77888	8.00559	8.18681	8.56596	7.2865		0.02185	7.91114	8.24849	8.52661	8.71501	7.2865	7.42447		0.109275	8.54608	8.68323	6.7187	6.77945	7.01206
0.02205	7.96311	7.74802	8.08589	8.16416	8.52534	7.30385		0.02205	8.01313	8.25414	8.5456	8.69993	7.30385	7.40942		0.110262	8.54142	8.66077	6.71268	6.75833	6.98043
0.02225	7.98085	7.80046	7.99344	8.18725	8.54602	7.3168		0.02225	7.99145	8.26854	8.55645	8.71597	7.3168	7.40428		0.11125	8.45057	8.69721	6.73485	6.78775	6.99158
0.02245	8.03891	7.76392	8.0354	8.14665	8.58471	7.34169		0.02245	8.02651	8.18761	8.59903	8.68999	7.34169	7.38054		0.11225	8.5218	8.66294	6.72902	6.82437	6.99502
0.02265	7.97174	7.74057	8.08027	8.1838	8.58141	7.33751		0.02265	7.96139	8.23751	8.57253	8.72371	7.33751	7.45213		0.11325	8.52927	8.67734	6.72161	6.83023	7.01132
0.02285	7.99164	7.76101	8.101	8.23438	8.55495	7.33856		0.02285	7.96672	8.26881	8.55444	8.70779	7.33856	7.4638		0.11425	8.55434	8.67795	6.73134	6.81311	6.95917
0.02305	8.025	7.75335	8.04336	8.21571	8.57829	7.2966		0.02305	7.9963	8.20834	8.6055	8.73524	7.2966	7.43444		0.115263	8.53296	8.67992	6.73681	6.78586	6.99771
0.02325	8.0057	7.76906	8.05295	8.16304	8.50658	7.30786		0.02325	7.96514	8.25795	8.51524	8.74331	7.30786	7.45911		0.116263	8.51405	8.68196	6.72231	6.78989	6.95854
0.0234625	7.99185	7.80626	8.06094	8.20107	8.52673	7.38112		0.0234625	8.01274	8.22555	8.53943	8.75179	7.38112	7.45381		0.117288	8.54015	8.69675	6.73368	6.77545	6.99366
0.0236625	7.97498	7.77873	8.09475	8.21264	8.54427	7.33425		0.0236625	8.00188	8.24416	8.57023	8.72336	7.33425	7.45637		0.1183	8.51005	8.73204	6.74004	6.80304	6.97453
0.0238625	7.98232	7.81166	8.0606	8.14647	8.5891	7.31325		0.0238625	7.98144	8.24256	8.52613	8.71775	7.31325	7.40681		0.119325	8.50119	8.66731	6.7326	6.80658	7.00137
0.024075	7.98669	7.77395	8.05268	8.14255	8.53409	7.31195		0.024075	7.9702	8.27123	8.53484	8.71576	7.31195	7.435		0.12035	8.52697	8.67005	6.71373	6.77774	6.99928
0.024275	7.99491	7.77089	8.01928	8.17315	8.55914	7.32412		0.024275	7.96081	8.21074	8.53452	8.69449	7.32412	7.43091		0.121375	8.51755	8.71121	6.73175	6.79401	7.01808
0.0244875	8.01018	7.72571	8.00885	8.1785	8.59646	7.31696		0.0244875	7.96951	8.26713	8.58411	8.78736	7.31696	7.43073		0.122413	8.51932	8.69422	6.77418	6.77966	7.0269
0.0246875	7.96977	7.76991	8.017	8.23556	8.53022	7.35316		0.0246875	8.05475	8.29386	8.53522	8.73608	7.35316	7.43467		0.12345	8.51856	8.6867	6.72824	6.77869	7.01207
0.0249	7.95796	7.75394	8.05165	8.17191	8.54734	7.32473		0.0249	7.99696	8.25175	8.55592	8.74528	7.32473	7.41351		0.124487	8.53285	8.66486	6.71195	6.77457	6.99562
0.0251125	7.97876	7.78604	8.05408	8.19646	8.54299	7.33946		0.0251125	8.01248	8.248	8.5562	8.73833	7.33946	7.45487		0.125537	8.54692	8.64416	6.71196	6.79202	7.02727
0.0253125	7.99899	7.78415	8.0439	8.20024	8.56469	7.36066		0.0253125	8.04243	8.22095	8.55998	8.68111	7.36066	7.44159		0.126587	8.50004	8.67317	6.759	6.80551	7.0214
0.025525	7.95524	7.75175	8.0374	8.24727	8.54471	7.35889		0.025525	7.98751	8.29447	8.52766	8.79433	7.35889	7.42999		0.127638	8.51355	8.68301	6.72887	6.79022	7.005
0.0257375	8.01284	7.78889	7.98531	8.20061	8.52573	7.34856		0.0257375	7.98044	8.26188	8.52015	8.79561	7.34856	7.42896		0.128688	8.53078	8.65446	6.74381	6.78839	7.00932
0.02595	7.98082	7.75828	8.05429	8.23244	8.61416	7.36073		0.02595	7.99042	8.26184	8.53323	8.71207	7.36073	7.43417		0.12975	8.4906	8.70095	6.7664	6.7695	7.00245
0.0261625	7.98045	7.77348	8.07304	8.21955	8.57151	7.34462		0.0261625	7.98594	8.27108	8.53926	8.74821	7.34462	7.41697		0.130825	8.52662	8.68854	6.76186	6.797	7.01263
0.026375	8.01562	7.8199	8.06797	8.21018	8.56185	7.3226		0.026375	7.98402	8.27778	8.52868	8.74067	7.3226	7.4529		0.131887	8.57688	8.71694	6.73197	6.81232	7.0104
0.0265875	7.97631	7.7933	8.06755	8.20906	8.59306	7.33012		0.0265875	7.95556	8.28292	8.51997	8.75143	7.33012	7.41686		0.132962	8.54928	8.67259	6.72503	6.79126	7.00124
0.0268125	7.94422	7.78014	8.03549	8.22511	8.55206	7.35469		0.0268125	8.00087	8.30632	8.55474	8.75462	7.35469	7.45625		0.134037	8.51392	8.72035	6.78889	6.78061	7.02332
0.027025	8.01358	7.7705	8.09265	8.22524	8.61027	7.31018		0.027025	8.01055	8.27271	8.52654	8.72336	7.31018	7.49578		0.135125	8.52124	8.69449	6.7422	6.78009	7.02245
0.0272375	7.95097	7.7454	8.02203	8.20285	8.48747	7.33138		0.0272375	8.02642	8.27479	8.54435	8.74418	7.33138	7.47236		0.1362	8.4941	8.77319	6.76092	6.80865	6.98702
0.0274625	7.9813	7.76413	8.0469	8.2199	8.53445	7.3334		0.0274625	7.96776	8.2303	8.58849	8.78661	7.3334	7.41888		0.1373	8.51857	8.64694	6.7643	6.81161	7.0413
0.027675	7.96277	7.77014	8.06166	8.20345	8.56021	7.2786		0.027675	8.0298	8.2515	8.5426	8.74432	7.2786	7.42278		0.138388	8.50901	8.71531	6.74889	6.79279	7.02883
0.0279	7.98908	7.80702	8.04079	8.13844	8.57008	7.32287		0.0279	8.01946	8.21401	8.59092	8.74635	7.32287	7.4287		0.139488	8.53246	8.79898	6.74747	6.79611	6.98032
0.0281125	7.99625	7.78068	8.0711	8.18272	8.55379	7.35827		0.0281125	7.99305	8.24604	8.55827	8.74986	7.35827	7.47797		0.140587	8.50425	8.71316	6.77797	6.8111	7.03303
0.0283375	7.99274	7.77572	8.04467	8.18901	8.55212	7.32908		0.0283375	7.99582	8.21059	8.53533	8.78812	7.32908	7.42215		0.1417	8.56154	8.69453	6.76116	6.84396	7.04295
0.0285625	7.93446	7.80773	8.04089	8.15439	8.57765	7.32568		0.0285625	8.02646	8.2587	8.57119	8.75797	7.32568	7.45156		0.142813	8.49332	8.73633	6.78518	6.87347	7.03773
0.0287875	8.0199	7.80856	8.06065	8.16409	8.5639	7.35562		0.0287875	7.98703	8.2481	8.58682	8.72208	7.35562	7.43686		0.143925	8.60048	8.71941	6.78238	6.81741	7.03021
0.0290125	7.97677	7.78697	8.05797	8.2155	8.5341	7.34682		0.0290125	8.00472	8.25754	8.52454	8.72628	7.34682	7.46552		0.145038	8.53025	8.68561	6.75386	6.82379	7.01497
0.0292375	8.02122	7.84456	8.04207	8.21445	8.56012	7.26444		0.0292375	7.99312	8.23919	8.55629	8.72354	7.26444	7.46677		0.146162	8.51511	8.68414	6.77687	6.78891	7.03837
0.0294625	8.02664	7.77841	8.02262	8.20041	8.58323	7.32132		0.0294625	8.00103	8.27494	8.56458	8.79435	7.32132	7.44444		0.147288	8.50676	8.7162	6.74671	6.80682	7.01307
0.0296875	8.01143	7.77738	8.01608	8.23235	8.57175	7.34604		0.0296875	7.9827	8.21553	8.58278	8.77424	7.34604	7.45989		0.148425	8.54034	8.71004	6.78725	6.80937	7.02717
0.0299125	7.95053	7.78337	8.08662	8.24977	8.54193	7.30272		0.0299125	8.01012	8.27553	8.56474	8.79379	7.30272	7.43714		0.149562	8.48902	8.7646	6.78415	6.8372	7.02726
0.0301375	7.95337	7.78679	8.08267	8.20028	8.52869	7.32055		0.0301375	7.99322	8.27493	8.59985	8.7891	7.32055	7.49596		0.1507	8.48188	8.69185	6.79306	6.81635	7.05087
0.030375	7.99495	7.75183	8.06983	8.26914	8.55902	7.353		0.030375	7.99067	8.26365	8.5934	8.77271	7.353	7.48134		0.15185	8.56874	8.71084	6.77904	6.808	7.00976
0.0306	7.98497	7.7907	8.0616	8.19669	8.52836	7.35694		0.0306	7.96921	8.2369	8.54342	8.78491	7.35694	7.45083		0.153	8.53745	8.71341	6.77408	6.78163	7.01229
0.030825	8.00873	7.78166	8.06718	8.22822	8.55081	7.33773		0.030825	7.98151	8.24051	8.57138	8.77953	7.33773	7.46968		0.15415	8.54994	8.72059	6.81095	6.78876	7.02567
0.0310625	7.97695	7.76015	8.07625	8.20944	8.56	7.33445		0.0310625	7.95849	8.22829	8.60033	8.80235	7.33445	7.46786		0.155312	8.50792	8.73427	6.79826	6.83011	7.03832
0.0313	7.98897	7.79587	8.0443	8.20698	8.54356	7.35541		0.0313	7.98326	8.24632	8.59418	8.7323	7.35541	7.46024		0.156475	8.52534	8.67206	6.79034	6.81917	7.07369
0.031525	7.98196	7.75951	8.07765	8.19952	8.60735	7.39684		0.031525	7.96339	8.25568	8.56823	8.77567	7.39684	7.45313		0.157638	8.56417	8.70622	6.76516	6.7782	7.0549
0.0317625	7.95613	7.75684	8.02001	8.15479	8.61049	7.33684		0.0317625	8.01393	8.23025	8.5535	8.79604	7.33684	7.4037		0.158812	8.50329	8.70918	6.78666	6.86375	7.04852
0.032	7.97967	7.76322	8.0727	8.23947	8.53282	7.33973		0.032	8.03762	8.2485	8.51447	8.78121	7.33973	7.47839		0.159987	8.54621	8.66774	6.7883	6.86087	7.0683
0.0322375	7.9803	7.7898	8.07308	8.22986	8.54832	7.3296		0.0322375	8.01054	8.25419	8.5547	8.75636	7.3296	7.50034		0.161162	8.54548	8.69308	6.79081	6.81462	7.05442
0.032475	7.97268	7.80349	8.01196	8.20324	8.53574	7.32498		0.032475	8.02532	8.30365	8.55231	8.77065	7.32498	7.49883		0.16235	8.52244	8.67162	6.79212	6.81863	7.04577
0.0327125	7.98142	7.75717	8.05334	8.19933	8.60257	7.28903		0.0327125	8.01895	8.21123	8.62656	8.78316	7.28903	7.46688		0.163538	8.5143	8.74763	6.79846	6.8605	7.04821
0.03295	7.98245	7.77787	8.03723	8.25375	8.55948	7.35076		0.03295	8.00345	8.23499	8.55155	8.73315	7.35076	7.47317		0.164737	8.50842	8.71813	6.76743	6.8031	7.06773
0.0331875	7.9063	7.75084	8.06866	8.19874	8.56876	7.38647		0.0331875	7.97301	8.27002	8.58189	8.75897	7.38647	7.48816		0.165925	8.51604	8.67757	6.75765	6.8109	7.09465
0.033425	7.90159	7.75098	8.08111	8.2156	8.6041	7.36592		0.033425	8.00161	8.24872	8.62043	8.74688	7.36592	7.44599		0.167138	8.53514	8.75166	6.7666	6.83041	7.02293
0.0336625	7.96449	7.77528	8.02882	8.20178	8.63079	7.37424		0.0336625	8.00747	8.26204	8.56694	8.68438	7.37424	7.47626		0.168337	8.56904	8.69682	6.76051	6.82448	7.07104
0.0339125	8.01131	7.78528	8.03861	8.21156	8.59308	7.36226		0.0339125	7.99588	8.27768	8.56487	8.74239	7.36226	7.4682		0.16955	8.56667	8.75715	6.78974	6.81207	7.06947
0.03415	7.99304	7.76597	8.03231	8.22278	8.56682	7.36099		0.03415	7.98462	8.29315	8.54923	8.77165	7.36099	7.48125		0.170775	8.56527	8.71469	6.79672	6.82739	7.06554
0.0344	8.0141	7.76856	8.02925	8.19707	8.56432	7.34412		0.0344	7.98694	8.22982	8.56918	8.78577	7.34412	7.48621		0.171988	8.5295	8.69208	6.83623	6.80321	7.07589
0.0346375	7.9907	7.80611	8.02702	8.18867	8.5892	7.3251		0.0346375	7.97829	8.28839	8.58563	8.72285	7.3251	7.52068		0.173212	8.5569	8.72429	6.80365	6.86336	7.1165
0.0348875	8.01462	7.7415	8.09552	8.15882	8.62965	7.35172		0.0348875	7.99582	8.21511	8.59237	8.83307	7.35172	7.46284		0.17445	8.56717	8.6957	6.82162	6.84869	7.06551
0.0351375	7.94446	7.80311	8.04711	8.20354	8.62482	7.36873		0.0351375	7.98138	8.23391	8.56404	8.74091	7.36873	7.49258		0.175688	8.5578	8.70569	6.77907	6.87794	7.05835
0.0353875	7.98279	7.76416	8.05319	8.26297	8.6045	7.36686		0.0353875	8.02118	8.24122	8.62093	8.797	7.36686	7.50078		0.176925	8.54125	8.70583	6.7797	6.88651	7.07523
0.0356375	7.9547	7.80008	8.09084	8.20466	8.57645	7.37322		0.0356375	7.99443	8.25948	8.54357	8.78574	7.37322	7.48769		0.178175	8.5313	8.72395	6.79259	6.8857	7.07242
0.0358875	8.00145	7.78485	8.05351	8.24027	8.61369	7.38885		0.0358875	7.95187	8.32582	8.54808	8.77356	7.38885	7.53803		0.179412	8.53204	8.67501	6.77518	6.84193	7.08281
0.0361375	7.99389	7.76278	8.02337	8.21583	8.55935	7.34308		0.0361375	8.019	8.29207	8.6096	8.73474	7.34308	7.5124		0.180675	8.53977	8.72245	6.80267	6.83835	7.06209
0.0363875	8.00409	7.79991	8.08447	8.20311	8.56299	7.40846		0.0363875	8.0138	8.25836	8.55424	8.75951	7.40846	7.47656		0.181938	8.58077	8.68548	6.79173	6.87247	7.06964
0.0366375	7.99159	7.74259	8.0611	8.2286	8.57946	7.39384		0.0366375	7.99939	8.3106	8.67304	8.8258	7.39384	7.49188		0.1832	8.53835	8.78448	6.79201	6.83603	7.06528
0.0368875	7.96561	7.78419	8.10193	8.27831	8.60746	7.34702		0.0368875	7.99491	8.19783	8.62724	8.74498	7.34702	7.49104		0.184463	8.53174	8.76007	6.78318	6.81694	7.08642
0.03715	8.03231	7.78351	8.05346	8.19753	8.55827	7.37002		0.03715	8.01534	8.26043	8.57854	8.78159	7.37002	7.50243		0.185738	8.55618	8.73945	6.805	6.81007	7.07035
0.0374	7.99173	7.83044	8.04097	8.25834	8.60333	7.42387		0.0374	8.003	8.22305	8.5694	8.76234	7.42387	7.48609		0.187012	8.54076	8.72905	6.76984	6.89207	7.06506
0.0376625	8.00929	7.76811	8.0718	8.27949	8.63412	7.39758		0.0376625	8.00958	8.32548	8.56787	8.79115	7.39758	7.46703		0.1883	8.52253	8.78303	6.82486	6.83078	7.05123
0.0379125	7.89406	7.80679	8.08745	8.1974	8.57163	7.39065		0.0379125	7.96272	8.26979	8.63695	8.78719	7.39065	7.50682		0.189588	8.5146	8.74667	6.80022	6.84193	7.06596
0.038175	7.95832	7.79061	8.03511	8.22909	8.5866	7.40893		0.038175	8.03671	8.28666	8.59792	8.76532	7.40893	7.47481		0.190875	8.55085	8.6901	6.81606	6.87595	7.06593
0.0384375	7.94725	7.74359	8.04886	8.17756	8.61345	7.38451		0.0384375	7.98138	8.30194	8.58721	8.79359	7.38451	7.49105		0.192175	8.59057	8.72218	6.78327	6.8595	7.08035
0.0387	7.97503	7.82135	8.04716	8.20681	8.6129	7.41991		0.0387	8.00026	8.23887	8.61514	8.82837	7.41991	7.49007		0.193487	8.55984	8.75935	6.77986	6.8363	7.09133
0.0389625	7.97182	7.82099	8.07532	8.20786	8.5815	7.38337		0.0389625	8.00133	8.30111	8.65929	8.84224	7.38337	7.49765		0.194788	8.57941	8.72593	6.80528	6.85893	7.12204
0.039225	7.99996	7.81236	8.08506	8.21142	8.55096	7.34878		0.039225	7.95828	8.28886	8.62379	8.81525	7.34878	7.51709		0.1961	8.50727	8.72687	6.80149	6.84254	7.09354
0.0394875	7.96644	7.74247	8.1245	8.27484	8.60577	7.35623		0.0394875	8.04809	8.28843	8.60536	8.82351	7.35623	7.49519		0.197425	8.57799	8.75903	6.78192	6.86682	7.0894
0.03975	7.99741	7.83144	8.05026	8.22032	8.55989	7.35725		0.03975	7.9972	8.2854	8.60764	8.80437	7.35725	7.51421		0.198738	8.56395	8.74785	6.78083	6.86641	7.12194
0.0400125	8.00308	7.80194	8.07215	8.26672	8.59613	7.40148		0.0400125	8.01595	8.29386	8.58339	8.81586	7.40148	7.5391		0.200075	8.53174	8.77328	6.82878	6.8515	7.10233
0.040275	8.01212	7.86231	8.07699	8.25607	8.61448	7.36638		0.040275	8.03708	8.2568	8.60413	8.84312	7.36638	7.51099		0.2014	8.52916	8.69575	6.83568	6.85747	7.12854
0.04055	7.99717	7.76619	8.08832	8.28242	8.5723	7.36941		0.04055	8.04074	8.33303	8.62199	8.78183	7.36941	7.51809		0.202737	8.53863	8.74969	6.82854	6.84532	7.14194
0.0408125	8.03168	7.73263	8.11914	8.21985	8.58125	7.3737		0.0408125	7.9486	8.29606	8.62399	8.77843	7.3737	7.52798		0.204087	8.51763	8.74546	6.8035	6.86198	7.10566
0.0410875	7.97663	7.79081	8.03461	8.24638	8.59167	7.41383		0.0410875	8.07163	8.32183	8.60463	8.79503	7.41383	7.4968		0.205437	8.5184	8.71508	6.81489	6.84111	7.07813
0.0413625	7.96531	7.76038	8.0362	8.24223	8.59613	7.3824		0.0413625	8.01957	8.2685	8.67528	8.7838	7.3824	7.5203		0.206787	8.60349	8.73382	6.83407	6.89905	7.15823
0.041625	7.982	7.81062	8.03634	8.18959	8.60334	7.41073		0.041625	8.00233	8.32115	8.61139	8.7858	7.41073	7.52932		0.20815	8.55335	8.73837	6.81672	6.8857	7.07494
0.0419	7.97527	7.81081	8.0885	8.24479	8.62988	7.45163		0.0419	7.9559	8.25943	8.61555	8.80542	7.45163	7.491		0.209513	8.53979	8.67312	6.82065	6.85623	7.10617
0.042175	7.95726	7.86015	8.02165	8.23692	8.62485	7.40096		0.042175	7.97272	8.29381	8.61845	8.79228	7.40096	7.47421		0.210875	8.51945	8.73001	6.82119	6.84628	7.11993
0.04245	8.03744	7.77299	8.04608	8.24524	8.59373	7.42205		0.04245	7.98324	8.26394	8.59781	8.78923	7.42205	7.50887		0.21225	8.55445	8.74859	6.82135	6.86172	7.13549
0.042725	7.9953	7.75302	8.09392	8.22879	8.6245	7.37491		0.042725	8.04684	8.3164	8.60011	8.85813	7.37491	7.50388		0.213638	8.60169	8.73286	6.84882	6.85777	7.08125
0.043	7.98592	7.7383	8.11553	8.21662	8.55345	7.41977		0.043	8.00325	8.30724	8.60837	8.81655	7.41977	7.5584		0.215013	8.56767	8.7599	6.82295	6.88591	7.1357
0.043275	8.02023	7.80255	8.08321	8.205	8.60617	7.38428		0.043275	7.96074	8.26796	8.63273	8.76378	7.38428	7.53739		0.2164	8.49581	8.80286	6.81553	6.8932	7.12217
0.0435625	8.02521	7.78056	8.03928	8.27626	8.58095	7.4128		0.0435625	8.02937	8.29366	8.58326	8.80346	7.4128	7.51042		0.2178	8.55021	8.79332	6.84391	6.92563	7.09667
0.0438375	7.9896	7.81147	8.07271	8.19073	8.62836	7.41318		0.0438375	8.03023	8.28937	8.62093	8.82121	7.41318	7.50352		0.2192	8.56038	8.67611	6.86019	6.88353	7.13741
0.044125	7.96573	7.81044	8.09991	8.25469	8.68008	7.433		0.044125	7.95761	8.31398	8.6113	8.78149	7.433	7.51933		0.220612	8.53807	8.7687	6.80569	6.84509	7.10668
0.0444	8.00931	7.76884	8.09676	8.27664	8.60024	7.37819		0.0444	8.01638	8.27009	8.56859	8.81161	7.37819	7.54901		0.222013	8.48477	8.76862	6.82295	6.93222	7.11939
0.0446875	7.98766	7.82156	8.09584	8.23649	8.63122	7.44897		0.0446875	8.02609	8.37414	8.60021	8.81248	7.44897	7.53475		0.223438	8.54453	8.77813	6.82365	6.87601	7.15689
0.044975	8.02131	7.78535	8.06556	8.21215	8.5719	7.38329		0.044975	8.03525	8.29253	8.6573	8.82614	7.38329	7.54111		0.224863	8.56556	8.66973	6.807	6.88545	7.14437
0.0452625	7.99746	7.78848	8.03579	8.25476	8.58383	7.38092		0.0452625	7.94361	8.25016	8.58344	8.80464	7.38092	7.55643		0.226287	8.52435	8.78726	6.81964	6.87779	7.1049
0.0455375	7.9533	7.80116	8.08625	8.22481	8.62575	7.42316		0.0455375	8.00273	8.31631	8.63176	8.84813	7.42316	7.52924		0.227712	8.53865	8.68039	6.82463	6.8696	7.13899
0.045825	7.99379	7.82157	8.05396	8.24477	8.56642	7.3951		0.045825	7.99311	8.28668	8.66705	8.82333	7.3951	7.52585		0.22915	8.56939	8.75959	6.80218	6.89612	7.14876
0.046125	8.02109	7.82579	8.04548	8.25911	8.61356	7.41154		0.046125	8.03819	8.28827	8.62523	8.79718	7.41154	7.52897		0.2306	8.56305	8.67904	6.81774	6.91891	7.15673
0.0464125	8.03074	7.78609	8.04143	8.27259	8.61286	7.40966		0.0464125	8.01901	8.31336	8.58527	8.81899	7.40966	7.52232		0.23205	8.53163	8.78264	6.85374	6.87479	7.15883
0.0467	8.01626	7.78357	8.13248	8.21371	8.65093	7.44818		0.0467	8.00331	8.26133	8.60365	8.8084	7.44818	7.54009		0.2335	8.52449	8.7647	6.79155	6.86768	7.1379
0.0469875	8.02496	7.79121	8.07382	8.22654	8.64938	7.45993		0.0469875	8.0135	8.29049	8.62845	8.77767	7.45993	7.50558		0.234962	8.55659	8.74088	6.84246	6.8718	7.07822
0.0472875	8.01097	7.82844	8.11567	8.23184	8.60148	7.41806		0.0472875	8.00732	8.27854	8.63482	8.7938	7.41806	7.49541		0.236425	8.57432	8.69514	6.8357	6.90758	7.13493
0.047575	8.01728	7.83603	8.04105	8.23212	8.59907	7.42886		0.047575	8.01756	8.26843	8.64259	8.81247	7.42886	7.54231		0.2379	8.56347	8.73958	6.87337	6.90927	7.15917
0.047875	8.01682	7.82792	8.06049	8.16919	8.64075	7.38509		0.047875	8.00785	8.29872	8.61603	8.82804	7.38509	7.53152		0.239375	8.54137	8.7863	6.82711	6.94594	7.16824
0.048175	8.02871	7.79078	8.11965	8.25732	8.65474	7.41439		0.048175	8.003	8.30951	8.60743	8.82225	7.41439	7.5218		0.240863	8.55733	8.7571	6.83791	6.89099	7.10959
0.048475	8.03024	7.77993	8.09109	8.20276	8.6427	7.40646		0.048475	7.99243	8.27907	8.5946	8.79952	7.40646	7.5208		0.24235	8.53675	8.73999	6.8609	6.91014	7.12917
0.0487625	8.02682	7.75745	8.11887	8.27312	8.61122	7.44107		0.0487625	7.96242	8.3176	8.61392	8.87344	7.44107	7.55476		0.243838	8.57395	8.80595	6.85162	6.90424	7.1617
0.0490625	7.97192	7.80573	8.11405	8.2633	8.62163	7.43874		0.0490625	7.97891	8.30709	8.64114	8.83083	7.43874	7.53203		0.245338	8.56342	8.7615	6.81592	6.90625	7.13634
0.049375	7.97617	7.79221	8.04765	8.26529	8.64299	7.45718		0.049375	8.01291	8.28477	8.62379	8.86416	7.45718	7.57377		0.24685	8.56684	8.74798	6.84998	6.88374	7.17462
0.049675	8.00553	7.7912	8.13363	8.21746	8.63221	7.38223		0.049675	7.9986	8.33509	8.58998	8.86098	7.38223	7.5433		0.248362	8.5506	8.78341	6.85769	6.92323	7.20816
0.049975	8.00304	7.80429	8.07485	8.26273	8.65449	7.43958		0.049975	8.04091	8.28851	8.61553	8.83024	7.43958	7.51772		0.249875	8.58621	8.73258	6.85037	6.89597	7.18112
0.050275	7.97609	7.78436	8.11633	8.27331	8.63056	7.42686		0.050275	8.04351	8.28695	8.63594	8.82152	7.42686	7.55466		0.2514	8.53727	8.78087	6.86372	6.88483	7.1762
0.0505875	7.9835	7.77403	8.08488	8.27613	8.61932	7.41414		0.0505875	8.00624	8.2857	8.61771	8.79711	7.41414	7.58284		0.252925	8.56071	8.80569	6.87743	6.94345	7.19353
0.0508875	7.99502	7.85067	8.07621	8.23957	8.61382	7.43209		0.0508875	7.9889	8.30322	8.65178	8.84181	7.43209	7.56374		0.254463	8.53309	8.76018	6.83643	6.89841	7.18936
0.0512	8.0119	7.79595	8.12029	8.22781	8.62868	7.42292		0.0512	8.03167	8.23773	8.66146	8.84977	7.42292	7.55827		0.256	8.54154	8.80907	6.86103	6.91411	7.15243
0.0515125	7.98265	7.81749	8.11771	8.22555	8.63777	7.45729		0.0515125	7.99672	8.32077	8.62791	8.92441	7.45729	7.57096		0.25755	8.57113	8.72475	6.85687	6.90009	7.15942
0.051825	8.00532	7.82117	8.11349	8.2515	8.63714	7.40652		0.051825	8.01384	8.29867	8.62904	8.87695	7.40652	7.56609		0.2591	8.6095	8.76194	6.86179	6.93768	7.18302
0.052125	8.0183	7.81802	8.08514	8.27531	8.63895	7.43748		0.052125	7.96991	8.28488	8.61136	8.8287	7.43748	7.58754		0.26065	8.56794	8.74199	6.83253	6.90665	7.15399
0.05245	7.97873	7.78283	8.08343	8.19742	8.64317	7.4466		0.05245	8.04127	8.32858	8.60343	8.82512	7.4466	7.556		0.262225	8.54842	8.75687	6.84134	6.89395	7.1957
0.0527625	7.98304	7.7693	8.09212	8.24062	8.66125	7.46848		0.0527625	8.05504	8.32116	8.65389	8.81316	7.46848	7.56919		0.263788	8.53162	8.73598	6.86108	6.89082	7.15097
0.053075	8.03852	7.81252	8.09729	8.25377	8.63921	7.44796		0.053075	8.04698	8.25754	8.62663	8.8042	7.44796	7.57384		0.265363	8.51364	8.75363	6.85682	6.931	7.14965
0.0533875	8.01056	7.81447	8.08232	8.2213	8.64507	7.46105		0.0533875	8.05739	8.32954	8.68301	8.8102	7.46105	7.56441		0.26695	8.59088	8.73802	6.87795	6.96231	7.16179
0.0537125	8.02615	7.8278	8.0873	8.2584	8.61957	7.4152		0.0537125	8.00634	8.33078	8.65193	8.79893	7.4152	7.55219		0.268537	8.61944	8.7527	6.81459	6.90378	7.16078
0.054025	7.99832	7.78029	8.11139	8.24689	8.60618	7.44291		0.054025	8.01317	8.33785	8.6965	8.84312	7.44291	7.5727		0.270125	8.54652	8.78943	6.84484	6.90179	7.19276
0.05435	7.99951	7.79393	8.08489	8.25444	8.645	7.48721		0.05435	8.06182	8.28261	8.65609	8.8105	7.48721	7.56		0.271725	8.57082	8.81797	6.86157	6.90369	7.19456
0.0546625	8.00607	7.76282	8.10857	8.25296	8.6422	7.41066		0.0546625	7.98302	8.30351	8.67785	8.83504	7.41066	7.56384		0.273338	8.52337	8.78843	6.81602	6.89232	7.16611
0.0549875	8.00432	7.79724	8.13339	8.29945	8.66479	7.4223		0.0549875	8.05737	8.3103	8.61909	8.88664	7.4223	7.56194		0.27495	8.55839	8.75063	6.83375	6.96051	7.15649
0.0553125	7.98591	7.83262	8.10052	8.26203	8.62209	7.49285		0.0553125	7.9808	8.31552	8.66878	8.79642	7.49285	7.55038		0.276563	8.56613	8.78372	6.86941	6.88722	7.20703
0.0556375	8.01025	7.82588	8.10949	8.18862	8.69537	7.40827		0.0556375	8.01585	8.27135	8.65322	8.8999	7.40827	7.55467		0.278188	8.56104	8.80958	6.88413	6.90678	7.18783
0.0559625	7.9913	7.78155	8.06427	8.21563	8.61569	7.48591		0.0559625	7.99698	8.34185	8.64987	8.8349	7.48591	7.55258		0.279813	8.58512	8.76312	6.85866	6.9646	7.17489
0.0562875	7.97394	7.83808	8.08598	8.29905	8.67703	7.43179		0.0562875	8.02719	8.32327	8.67878	8.86659	7.43179	7.59552		0.28145	8.58645	8.76599	6.87033	6.86855	7.22711
0.056625	8.02363	7.77882	8.07262	8.25739	8.62479	7.46045		0.056625	8.01	8.29197	8.6271	8.85432	7.46045	7.56916		0.2831	8.51067	8.81492	6.87575	6.92752	7.19936
0.05695	8.06293	7.77459	8.11274	8.24536	8.63072	7.44027		0.05695	8.00384	8.27568	8.63213	8.88232	7.44027	7.58599		0.28475	8.54584	8.77315	6.88487	6.96259	7.2319
0.057275	8.0381	7.7873	8.1102	8.24478	8.66513	7.49525		0.057275	8.0343	8.31652	8.62991	8.82047	7.49525	7.57987		0.2864	8.5599	8.78254	6.86785	6.98085	7.17801
0.0576125	7.99937	7.82139	8.11086	8.24253	8.61893	7.49299		0.0576125	7.98513	8.29465	8.68877	8.81935	7.49299	7.58252		0.288063	8.59283	8.83045	6.86222	6.94356	7.20568
0.05795	8.00335	7.81826	8.11064	8.2288	8.62036	7.44981		0.05795	7.97745	8.40469	8.58697	8.85782	7.44981	7.58334		0.289725	8.54462	8.80143	6.88875	6.93378	7.18564
0.058275	7.99396	7.85803	8.09391	8.2827	8.63663	7.42004		0.058275	8.01428	8.34205	8.62782	8.83852	7.42004	7.56247		0.2914	8.56412	8.77919	6.86325	6.97632	7.23474
0.0586125	7.99503	7.83986	8.0925	8.2443	8.66861	7.44573		0.0586125	8.02875	8.3298	8.66022	8.80952	7.44573	7.58183		0.293088	8.55659	8.79958	6.88269	6.96851	7.16788
0.05895	7.99886	7.81458	8.10642	8.22518	8.62472	7.46313		0.05895	8.01484	8.25809	8.64169	8.89526	7.46313	7.57986		0.294775	8.59355	8.77134	6.86701	6.92845	7.20945
0.0592875	7.98993	7.80607	8.07278	8.25351	8.61992	7.43039		0.0592875	7.99274	8.29672	8.6069	8.86092	7.43039	7.56401		0.296463	8.52823	8.7765	6.8742	6.96838	7.24021
0.0596375	8.03078	7.84164	8.12054	8.27047	8.6739	7.44291		0.0596375	8.00374	8.31161	8.65804	8.86029	7.44291	7.61274		0.298162	8.58255	8.76373	6.88089	6.97267	7.20792
0.059975	8.00422	7.78077	8.05923	8.26085	8.68214	7.46733		0.059975	7.96813	8.28088	8.62926	8.88043	7.46733	7.57065		0.299875	8.58082	8.84641	6.8598	6.99033	7.20832
0.0603125	8.01105	7.82994	8.09556	8.23943	8.6913	7.48802		0.0603125	8.01742	8.30643	8.63844	8.87288	7.48802	7.54182		0.301587	8.55413	8.75312	6.88366	6.93126	7.19659
0.0606625	8.04276	7.84037	8.12033	8.31039	8.65007	7.44907		0.0606625	8.04368	8.33656	8.60876	8.841	7.44907	7.55949		0.3033	8.56765	8.70719	6.89702	6.95003	7.18527
0.0610125	7.98963	7.81635	8.1038	8.28969	8.70909	7.46357		0.0610125	7.99432	8.31634	8.65197	8.86122	7.46357	7.60222		0.305037	8.61849	8.78649	6.89356	6.93817	7.24644
0.06135	8.02554	7.84624	8.12638	8.29948	8.64568	7.46951		0.06135	8.0365	8.33314	8.60363	8.88499	7.46951	7.54496		0.306762	8.56593	8.79685	6.90366	6.9716	7.19405
0.0617	7.97947	7.80348	8.06604	8.27173	8.66336	7.44565		0.0617	8.03141	8.3667	8.63863	8.86577	7.44565	7.60744		0.3085	8.5501	8.7968	6.87456	6.99149	7.21546
0.06205	7.97838	7.83454	8.07646	8.26337	8.67545	7.48139		0.06205	8.0139	8.29583	8.62486	8.80167	7.48139	7.6114		0.31025	8.57444	8.77501	6.89964	6.94337	7.1971
0.0624	7.99992	7.84722	8.1046	8.31106	8.63091	7.45532		0.0624	8.02008	8.30731	8.69022	8.83266	7.45532	7.6151		0.312	8.5978	8.75375	6.89832	6.96149	7.21845
0.06275	7.97981	7.79657	8.11506	8.32399	8.65155	7.47993		0.06275	8.04203	8.3213	8.6214	8.86765	7.47993	7.609		0.313762	8.55982	8.83909	6.91909	6.94339	7.23328
0.0631	7.99626	7.81616	8.10543	8.24551	8.62926	7.47767		0.0631	7.99834	8.30481	8.67094	8.83571	7.47767	7.5608		0.315525	8.55864	8.77163	6.85322	6.98242	7.23
0.0634625	8.02297	7.82243	8.1474	8.27863	8.64835	7.45028		0.0634625	8.01736	8.31655	8.70581	8.86409	7.45028	7.60683		0.3173	8.56022	8.76396	6.91916	6.97084	7.27811
0.0638125	8.00444	7.86357	8.07557	8.26594	8.66764	7.46909		0.0638125	8.05845	8.367	8.68781	8.83432	7.46909	7.56858		0.319075	8.51594	8.77327	6.89623	6.9424	7.22794
0.064175	8.01162	7.79042	8.06579	8.2548	8.66711	7.43631		0.064175	8.0052	8.34879	8.67665	8.88393	7.43631	7.61433		0.320863	8.53959	8.80118	6.89565	6.93832	7.24936
0.0645375	8.01923	7.79701	8.06932	8.23163	8.70565	7.50163		0.0645375	8.05351	8.29393	8.65762	8.86107	7.50163	7.60508		0.322663	8.54894	8.85386	6.8578	6.95706	7.25465
0.0648875	7.97843	7.8229	8.10149	8.25107	8.67139	7.47808		0.0648875	8.0243	8.32773	8.68439	8.90466	7.47808	7.60482		0.324463	8.58772	8.80046	6.85038	6.98878	7.24758
0.06525	8.02026	7.83246	8.09211	8.28685	8.68358	7.49329		0.06525	8.0286	8.34594	8.63967	8.89726	7.49329	7.6094		0.326263	8.60655	8.7985	6.88573	6.978	7.23218
0.0656125	8.0209	7.81561	8.09287	8.30369	8.63921	7.46468		0.0656125	8.01616	8.28924	8.69141	8.86478	7.46468	7.60974		0.328075	8.52321	8.83453	6.89262	6.99338	7.22638
0.065975	8.0151	7.82407	8.13096	8.18008	8.68196	7.47802		0.065975	8.02477	8.28067	8.6273	8.85835	7.47802	7.59712		0.3299	8.53498	8.77106	6.90063	6.93222	7.24892
0.06635	8.02534	7.82529	8.12678	8.2696	8.64448	7.48826		0.06635	7.98989	8.29568	8.6355	8.88791	7.48826	7.62009		0.331725	8.58283	8.79038	6.91509	6.9655	7.25956
0.0667125	7.97552	7.80091	8.10551	8.31078	8.67886	7.46305		0.0667125	8.0759	8.38791	8.64683	8.84633	7.46305	7.62334		0.333562	8.55792	8.83363	6.88862	6.96097	7.26671
0.067075	7.99596	7.82053	8.10309	8.26095	8.70351	7.4427		0.067075	8.0514	8.30955	8.67296	8.85605	7.4427	7.59492		0.3354	8.56301	8.81815	6.88466	6.95221	7.19176
0.06745	8.01412	7.84786	8.11878	8.2384	8.64568	7.4826		0.06745	8.01477	8.32813	8.75997	8.8291	7.4826	7.63547		0.33725	8.51916	8.78498	6.88135	6.94167	7.25063
0.067825	8.00079	7.84825	8.10475	8.23898	8.67698	7.48067		0.067825	7.98886	8.32646	8.69898	8.88353	7.48067	7.58986		0.3391	8.60164	8.79807	6.91909	6.98999	7.24412
0.0681875	8.00309	7.82115	8.10724	8.2518	8.62854	7.49102		0.0681875	8.01383	8.34402	8.69922	8.84473	7.49102	7.59734		0.340962	8.5884	8.7954	6.89541	6.96278	7.24949
0.0685625	8.01034	7.78779	8.11447	8.26785	8.64921	7.46839		0.0685625	8.02094	8.34353	8.65155	8.86478	7.46839	7.60234		0.342838	8.59165	8.78205	6.88971	6.94855	7.20558
0.0689375	8.0085	7.84019	8.11939	8.26033	8.66054	7.47372		0.0689375	8.03037	8.28679	8.69489	8.86346	7.47372	7.58558		0.344712	8.57282	8.75829	6.9039	6.97505	7.23942
0.069325	7.99297	7.81997	8.12192	8.25068	8.66335	7.46763		0.069325	8.05688	8.32738	8.62899	8.89577	7.46763	7.60883		0.3466	8.59118	8.77897	6.89187	6.9734	7.24298
0.0697	7.9993	7.82707	8.10384	8.26552	8.67218	7.52593		0.0697	8.01624	8.39125	8.68892	8.89053	7.52593	7.65228		0.348487	8.57754	8.8287	6.85318	6.98419	7.24447
0.070075	7.99948	7.82664	8.1331	8.30103	8.69335	7.46291		0.070075	8.02589	8.34735	8.63708	8.87885	7.46291	7.63225		0.350388	8.57632	8.80219	6.89445	6.96873	7.22355
0.0704625	8.02076	7.80886	8.13254	8.23867	8.67903	7.51009		0.0704625	8.02527	8.35186	8.65855	8.89079	7.51009	7.61912		0.352288	8.57382	8.78293	6.91335	6.9756	7.22778
0.0708375	8.03321	7.81811	8.09382	8.2779	8.6732	7.49968		0.0708375	8.03079	8.35081	8.68468	8.90616	7.49968	7.63298		0.3542	8.6061	8.86228	6.90468	6.99626	7.25683
0.071225	7.98607	7.81563	8.13109	8.24061	8.68934	7.48831		0.071225	8.07137	8.33624	8.64626	8.89752	7.48831	7.59268		0.356125	8.54385	8.80225	6.89261	7.01791	7.26631
0.0716125	8.01311	7.85788	8.16213	8.25507	8.69444	7.49137		0.0716125	7.98625	8.33168	8.64843	8.86597	7.49137	7.59519		0.35805	8.60989	8.84894	6.91776	6.99231	7.26184
0.072	8.0038	7.82287	8.13536	8.32826	8.63263	7.494		0.072	8.00475	8.32559	8.63847	8.93849	7.494	7.60662		0.359987	8.62338	8.86934	6.88082	6.96327	7.27252
0.0723875	8.01814	7.84539	8.11489	8.29084	8.63081	7.47936		0.0723875	7.97467	8.34019	8.638	8.87556	7.47936	7.61111		0.361925	8.57402	8.86061	6.89173	6.98267	7.31256
0.072775	8.01862	7.79961	8.11757	8.21679	8.64682	7.5219		0.072775	8.07124	8.35103	8.68562	8.88167	7.5219	7.6304		0.363875	8.60323	8.82142	6.93445	7.05495	7.23541
0.0731625	7.99477	7.77333	8.11642	8.26895	8.64174	7.46665		0.0731625	8.04426	8.34873	8.64746	8.91203	7.46665	7.61568		0.365838	8.59035	8.80737	6.94394	6.98227	7.24766
0.0735625	8.05907	7.81309	8.11437	8.28128	8.68414	7.50039		0.0735625	8.04201	8.39426	8.66363	8.86455	7.50039	7.6189		0.3678	8.54348	8.72782	6.89092	6.99834	7.27147
0.07395	8.01549	7.81712	8.12748	8.26239	8.65968	7.51765		0.07395	8.03228	8.38402	8.69164	8.8972	7.51765	7.63955		0.369763	8.60471	8.84789	6.89767	7.03014	7.30096
0.07435	8.01614	7.8043	8.1282	8.30002	8.66949	7.48859		0.07435	8.00747	8.35633	8.71838	8.87074	7.48859	7.61907		0.37175	8.52362	8.83032	6.92477	6.98985	7.29687
0.07475	7.99104	7.81125	8.11808	8.30212	8.66568	7.47555		0.07475	7.9963	8.32946	8.70564	8.85487	7.47555	7.62413		0.373738	8.55251	8.82815	6.91235	7.02325	7.29404
0.07515	8.01629	7.80824	8.12239	8.29126	8.66524	7.49203		0.07515	7.99602	8.33603	8.63725	8.87274	7.49203	7.59909		0.375725	8.60306	8.81931	6.92343	6.99126	7.29354
0.07555	8.02301	7.78542	8.10139	8.30733	8.69366	7.51384		0.07555	8.07783	8.35665	8.63602	8.91591	7.51384	7.60413		0.377725	8.57955	8.80095	6.91489	7.01578	7.27681
0.07595	8.0054	7.87781	8.15346	8.26198	8.65461	7.49498		0.07595	8.05566	8.35615	8.72087	8.90175	7.49498	7.65087		0.379737	8.54527	8.88781	6.95728	6.97556	7.31092
0.07635	8.03682	7.80562	8.11549	8.27418	8.69121	7.47451		0.07635	8.03687	8.35442	8.68958	8.90692	7.47451	7.63541		0.381763	8.6036	8.79173	6.87584	7.01067	7.32716
0.07675	7.99233	7.84265	8.08768	8.27811	8.69061	7.51048		0.07675	8.04915	8.33811	8.68757	8.94041	7.51048	7.61734		0.383775	8.60936	8.83501	6.94963	7.03064	7.31079
0.0771625	8.01652	7.89458	8.12511	8.29711	8.668	7.51662		0.0771625	8.0604	8.32315	8.67361	8.93524	7.51662	7.62539		0.385812	8.58341	8.83564	6.93426	6.99994	7.33299
0.077575	8.01799	7.84513	8.16199	8.29219	8.70284	7.47644		0.077575	7.99722	8.34532	8.63617	8.83791	7.47644	7.63647		0.38785	8.55544	8.81479	6.93389	6.98901	7.30813
0.077975	8.01189	7.85411	8.17773	8.25681	8.70479	7.48456		0.077975	8.02426	8.3027	8.70826	8.89058	7.48456	7.64545		0.3899	8.60045	8.82936	6.92061	7.02974	7.27149
0.0783875	8.06656	7.84361	8.11478	8.26435	8.71605	7.55972		0.0783875	8.05487	8.26937	8.66486	8.88678	7.55972	7.63298		0.391962	8.54612	8.85777	6.92628	6.99005	7.32084
0.0788	8.02185	7.85845	8.10465	8.29205	8.71233	7.51186		0.0788	8.06495	8.34446	8.65828	8.92218	7.51186	7.64931		0.394025	8.54449	8.79824	6.9418	7.01044	7.29635
0.0792125	8.01415	7.83634	8.09088	8.28492	8.68181	7.52184		0.0792125	8.00691	8.37488	8.71765	8.86758	7.52184	7.63608		0.396087	8.56864	8.84741	6.9124	7.01178	7.30275
0.0796375	8.0214	7.86221	8.13896	8.28148	8.67408	7.48901		0.0796375	8.02042	8.33107	8.66997	8.91682	7.48901	7.63668		0.398175	8.5855	8.84287	6.95007	7.01447	7.32999
0.08005	8.02735	7.82318	8.1357	8.30193	8.69282	7.48566		0.08005	8.03275	8.31091	8.72061	8.89499	7.48566	7.62973		0.400263	8.54389	8.80373	6.93699	6.99254	7.32252
0.080475	8.04732	7.87478	8.13842	8.2993	8.69192	7.53928		0.080475	7.99101	8.39675	8.63551	8.86604	7.53928	7.65115		0.40235	8.58878	8.77483	6.95869	7.00537	7.33786
0.0808875	7.99313	7.85895	8.11262	8.29341	8.71783	7.4971		0.0808875	8.02674	8.33469	8.70406	8.86453	7.4971	7.61805		0.404462	8.58719	8.85323	6.93913	7.00011	7.34027
0.0813125	8.02298	7.82875	8.12622	8.32158	8.67281	7.52982		0.0813125	8.02439	8.32288	8.68326	8.90707	7.52982	7.66006		0.406575	8.56675	8.81283	6.9355	7.03371	7.29378
0.0817375	8.01789	7.82631	8.12168	8.31318	8.66125	7.52081		0.0817375	7.98728	8.31196	8.68382	8.93225	7.52081	7.60822		0.408688	8.56955	8.85578	6.92888	6.98581	7.3202
0.0821625	7.99707	7.85347	8.08673	8.26176	8.66183	7.49017		0.0821625	8.03102	8.323	8.67681	8.89996	7.49017	7.67045		0.410812	8.58251	8.8468	6.9311	7.03899	7.33452
0.0825875	8.00039	7.84967	8.09216	8.31903	8.71614	7.49978		0.0825875	8.08703	8.36366	8.68731	8.86299	7.49978	7.63085		0.41295	8.56568	8.87581	6.93851	7.03419	7.32603
0.083025	8.00704	7.87552	8.11109	8.3183	8.71398	7.57588		0.083025	8.02987	8.39753	8.68678	8.91904	7.57588	7.66807		0.4151	8.64793	8.81649	6.91002	7.0239	7.30694
0.08345	8.00764	7.85844	8.12371	8.27968	8.67067	7.50138		0.08345	8.01812	8.32954	8.66241	8.9136	7.50138	7.6428		0.41725	8.55837	8.85561	6.92769	7.0271	7.37425
0.083875	8.0137	7.82881	8.16316	8.29867	8.7011	7.50431		0.083875	8.03164	8.3228	8.70387	8.89978	7.50431	7.63247		0.4194	8.57859	8.81428	6.95827	7.05843	7.32482
0.0843125	7.99252	7.87254	8.13693	8.30201	8.75717	7.5303		0.0843125	8.03629	8.3177	8.70781	8.90723	7.5303	7.65678		0.421575	8.55939	8.84167	6.91663	7.03757	7.31849
0.08475	8.04175	7.80997	8.128	8.31268	8.72299	7.50249		0.08475	8.06728	8.34516	8.6808	8.91208	7.50249	7.64353		0.42375	8.56018	8.87953	6.93785	7.05852	7.35412
0.0851875	8.03225	7.83219	8.12959	8.29823	8.65726	7.49379		0.0851875	8.02024	8.36454	8.69123	8.83136	7.49379	7.64573		0.425938	8.588	8.87112	6.97199	7.10559	7.31539
0.085625	7.99516	7.84593	8.09262	8.28733	8.69262	7.46117		0.085625	8.02327	8.35341	8.68736	8.96825	7.46117	7.65311		0.428125	8.58856	8.84115	6.93738	7.05823	7.3383
0.0860625	8.0032	7.84914	8.14369	8.35471	8.73045	7.54625		0.0860625	8.04176	8.35462	8.64842	8.95593	7.54625	7.61171		0.430325	8.60416	8.90326	6.92548	7.0327	7.31711
0.0865125	8.01	7.83308	8.14169	8.3106	8.72634	7.483		0.0865125	8.01919	8.36081	8.67908	8.87801	7.483	7.64717		0.432537	8.64076	8.78883	6.96334	7.04149	7.36574
0.08695	8.04146	7.79032	8.10118	8.28336	8.66579	7.5267		0.08695	7.99755	8.40936	8.72763	8.94061	7.5267	7.6441		0.434763	8.60926	8.87564	6.95007	7.0666	7.31075
0.0874	7.98877	7.84615	8.12534	8.30112	8.67291	7.55032		0.0874	8.03487	8.30456	8.68555	8.87979	7.55032	7.64958		0.436987	8.58947	8.83749	6.95915	7.06567	7.35214
0.08785	7.99688	7.85768	8.18432	8.29502	8.69934	7.54887		0.08785	7.98295	8.34451	8.69286	8.87929	7.54887	7.63751		0.439225	8.57587	8.81954	6.9438	7.06581	7.34298
0.0882875	8.03421	7.80332	8.09929	8.2901	8.64377	7.52579		0.0882875	8.02964	8.3175	8.73061	8.91281	7.52579	7.64888		0.441462	8.56574	8.84365	6.95346	7.02919	7.38619
0.0887375	8.023	7.86851	8.15605	8.2629	8.74786	7.55433		0.0887375	8.00441	8.40823	8.72546	8.89752	7.55433	7.64512		0.443713	8.61329	8.80436	6.95864	7.07991	7.36826
0.0892	8.0331	7.87833	8.10974	8.31639	8.67517	7.47945		0.0892	8.04731	8.34574	8.72594	8.92575	7.47945	7.64621		0.445975	8.58365	8.82286	6.95251	7.08076	7.38971
0.08965	8.02748	7.78912	8.16485	8.28514	8.72864	7.49884		0.08965	8.05424	8.31908	8.64339	8.95406	7.49884	7.65053		0.44825	8.58206	8.82833	6.96578	7.0804	7.32439
0.0901	8.04027	7.81779	8.09523	8.30106	8.7897	7.49136		0.0901	8.00369	8.33278	8.65229	8.92618	7.49136	7.67709		0.450525	8.57527	8.85672	7.00277	7.06349	7.35748
0.0905625	8.00567	7.87737	8.14189	8.32982	8.67587	7.55776		0.0905625	8.02575	8.3437	8.70473	8.90027	7.55776	7.64748		0.452812	8.55805	8.87501	6.92469	7.032	7.40028
0.091025	7.97675	7.84056	8.11732	8.28722	8.64795	7.5416		0.091025	8.00386	8.40398	8.70614	8.93813	7.5416	7.67365		0.4551	8.60785	8.86038	6.97653	7.05173	7.38008
0.0914875	8.04124	7.84471	8.16758	8.2698	8.68398	7.54797		0.0914875	8.03923	8.36473	8.6441	8.877	7.54797	7.61027		0.457413	8.58553	8.86101	6.95202	7.07164	7.40754
0.09195	8.06322	7.85913	8.14243	8.30556	8.67784	7.561		0.09195	8.03416	8.36164	8.69663	8.90413	7.561	7.6678		0.459725	8.55859	8.87377	6.92514	7.03802	7.35656
0.0924125	8.02996	7.81767	8.09787	8.28521	8.71779	7.56238		0.0924125	8.07012	8.34195	8.70824	8.9816	7.56238	7.66695		0.462038	8.63735	8.91422	6.96507	7.08301	7.39325
0.092875	8.05214	7.85599	8.09146	8.28057	8.67871	7.54594		0.092875	8.04107	8.38274	8.69204	8.90707	7.54594	7.68851		0.464375	8.56265	8.94289	6.94289	7.06084	7.36106
0.0933375	7.99621	7.82855	8.1215	8.29383	8.69457	7.47833		0.0933375	8.02204	8.33656	8.68822	8.92532	7.47833	7.65678		0.466713	8.55912	8.88372	6.97001	7.0856	7.34723
0.0938125	8.00459	7.77168	8.11488	8.31521	8.72453	7.5141		0.0938125	8.01571	8.39315	8.67439	8.93611	7.5141	7.64327		0.469063	8.53362	8.79574	6.98035	7.10391	7.37477
0.0942875	8.0001	7.82174	8.1619	8.297	8.69408	7.53729		0.0942875	7.98917	8.34087	8.71887	8.91942	7.53729	7.6661		0.471413	8.60547	8.87545	6.99214	7.0751	7.3957
0.0947625	7.99717	7.82925	8.13872	8.27575	8.65147	7.52811		0.0947625	8.03453	8.41263	8.72204	8.90811	7.52811	7.66536		0.473787	8.66622	8.84558	6.99609	7.09613	7.3908
0.0952375	8.00883	7.84986	8.13831	8.30764	8.72705	7.50023		0.0952375	8.04355	8.35302	8.70889	8.92145	7.50023	7.66881		0.476162	8.59869	8.87964	7.00717	7.04692	7.37516
0.0957125	8.01332	7.84455	8.1771	8.32684	8.71511	7.52882		0.0957125	8.04163	8.32024	8.70092	8.8898	7.52882	7.67095		0.478537	8.61472	8.86005	6.96815	7.10023	7.40388
0.0961875	8.01997	7.81255	8.17319	8.29031	8.71941	7.54079		0.0961875	8.02267	8.35947	8.72356	8.89073	7.54079	7.65688		0.480938	8.60294	8.85674	6.9773	7.11406	7.37061
0.0966625	8.01546	7.81664	8.13971	8.33319	8.72415	7.53675		0.0966625	8.0505	8.37989	8.71766	8.99594	7.53675	7.69394		0.483337	8.62074	8.81046	6.91035	7.07805	7.40363
0.09715	8.03038	7.83847	8.1496	8.369	8.71293	7.51646		0.09715	7.97758	8.38186	8.73356	8.97635	7.51646	7.66246		0.48575	8.61987	8.86187	6.98292	7.10565	7.39246
0.0976375	8.00199	7.82903	8.12398	8.35112	8.67152	7.52534		0.0976375	8.00338	8.33584	8.69516	8.90376	7.52534	7.67624		0.488175	8.55877	8.90741	6.99823	7.08887	7.40664
0.098125	8.00872	7.83315	8.16116	8.33616	8.72771	7.57783		0.098125	8.06289	8.3775	8.71677	8.95946	7.57783	7.66805		0.4906	8.53357	8.8431	6.96898	7.08167	7.40771
0.0986125	8.04447	7.84759	8.11591	8.34937	8.72877	7.56139		0.0986125	8.03034	8.35143	8.67092	8.89331	7.56139	7.65635		0.493037	8.57618	8.88273	6.99809	7.07906	7.40571
0.0991	8.01848	7.83898	8.19542	8.28181	8.73613	7.54475		0.0991	8.02415	8.36117	8.75045	8.93185	7.54475	7.66978		0.495488	8.61777	8.8533	6.96529	7.06189	7.40538
0.0995875	8.02695	7.8263	8.1661	8.3196	8.77286	7.56995		0.0995875	8.01528	8.3871	8.67846	8.94505	7.56995	7.67136		0.49795	8.59826	8.82883	6.99431	7.1147	7.41061
0.100088	8.0388	7.81186	8.16074	8.28973	8.72729	7.57197		0.100088	8.00711	8.30861	8.71064	8.95473	7.57197	7.66022		0.500413	8.56798	8.85054	6.99332	7.06906	7.3984
0.100575	8.01033	7.8781	8.16812	8.3077	8.73466	7.50717		0.100575	8.02109	8.35395	8.72337	8.93636	7.50717	7.69853		0.502887	8.59729	8.87196	6.98944	7.08556	7.429
0.101075	8.04134	7.8263	8.13386	8.30096	8.70649	7.62869		0.101075	8.04397	8.38042	8.67725	8.93646	7.62869	7.68748		0.505375	8.61669	8.87918	6.97431	7.10486	7.40516
0.101575	8.0283	7.84822	8.18275	8.30596	8.7073	7.53792		0.101575	7.99343	8.37831	8.72177	8.94749	7.53792	7.65272		0.507875	8.60718	8.86189	6.98835	7.08049	7.40882
0.102075	7.98573	7.81998	8.14698	8.25677	8.71121	7.56489		0.102075	8.03078	8.38348	8.71095	8.88319	7.56489	7.72444		0.510375	8.5776	8.87814	7.02321	7.1282	7.44773
0.102575	8.05479	7.83875	8.12178	8.28327	8.70632	7.56635		0.102575	8.02847	8.31237	8.68467	8.8987	7.56635	7.70441		0.512887	8.66761	8.82233	6.98074	7.09772	7.42262
0.103087	8.05086	7.81938	8.14371	8.32917	8.75655	7.55338		0.103087	8.02036	8.29974	8.7379	8.9584	7.55338	7.67691		0.515413	8.62056	8.88941	6.99883	7.136	7.39611
0.103588	8.04256	7.8521	8.17757	8.30233	8.76179	7.52853		0.103588	8.03922	8.37041	8.75339	8.94597	7.52853	7.68296		0.51795	8.62085	8.9192	7.01337	7.11967	7.39564
0.1041	8.04384	7.82731	8.08864	8.308	8.75261	7.51182		0.1041	8.04584	8.40916	8.73747	8.94051	7.51182	7.64506		0.520487	8.61429	8.92387	6.99493	7.09294	7.45061
0.104612	8.03181	7.81885	8.12647	8.30553	8.74353	7.57733		0.104612	8.0467	8.36781	8.73201	8.98535	7.57733	7.71295		0.52305	8.59156	8.94438	7.0173	7.08989	7.41227
0.105125	7.99712	7.83609	8.09139	8.35142	8.74252	7.50245		0.105125	8.0309	8.33619	8.70214	8.92097	7.50245	7.6502		0.525612	8.57234	8.88906	6.9827	7.13275	7.41865
0.105637	8.02753	7.84614	8.10612	8.3486	8.70093	7.50677		0.105637	8.07565	8.36324	8.73093	8.97215	7.50677	7.70947		0.528175	8.66622	8.85717	7.01926	7.09952	7.45675
0.10615	8.02828	7.87366	8.17962	8.30053	8.78257	7.60638		0.10615	8.06971	8.3884	8.70469	8.89906	7.60638	7.66189		0.530762	8.61136	8.86997	7.01308	7.13364	7.38923
0.106675	8.03333	7.85627	8.16698	8.29081	8.71839	7.52457		0.106675	8.03492	8.39552	8.73231	8.9642	7.52457	7.69573		0.53335	8.59067	8.86131	7.00073	7.10793	7.45682
0.107188	8.02019	7.89147	8.07452	8.27624	8.68639	7.59406		0.107188	8.02919	8.28675	8.72973	8.92558	7.59406	7.62725		0.535963	8.66984	8.90196	6.99732	7.11948	7.44208
0.107712	7.97095	7.80908	8.1818	8.29755	8.69662	7.57105		0.107712	8.06023	8.36065	8.71156	8.99869	7.57105	7.67921		0.538575	8.64365	8.85302	7.0127	7.13268	7.41967
0.108237	8.00471	7.85625	8.12054	8.32872	8.7354	7.57213		0.108237	8.05213	8.39331	8.79565	8.99292	7.57213	7.68856		0.541188	8.60232	8.869	7.02487	7.16896	7.45338
0.108763	8.04453	7.8359	8.18135	8.29521	8.72253	7.56487		0.108763	8.01412	8.39921	8.67887	8.99886	7.56487	7.6656		0.543825	8.60182	8.89494	6.98845	7.10045	7.44024
0.109288	8.01297	7.88647	8.14952	8.2949	8.67865	7.57481		0.109288	7.97875	8.33655	8.73405	8.9037	7.57481	7.68587		0.546462	8.60543	8.84825	7.02655	7.18747	7.43815
0.109825	7.99967	7.85555	8.15532	8.32574	8.73518	7.51579		0.109825	8.03598	8.38036	8.75011	8.92633	7.51579	7.66774		0.549112	8.59868	8.93339	7.00026	7.13023	7.46094
0.11035	8.04816	7.87188	8.1811	8.32225	8.74637	7.57157		0.11035	8.07627	8.39797	8.6823	8.93153	7.57157	7.69001		0.551775	8.63378	8.87821	7.03056	7.11632	7.43362
0.110887	8.02499	7.8357	8.16058	8.34499	8.71596	7.60945		0.110887	8.03607	8.36958	8.73222	8.92947	7.60945	7.71611		0.55445	8.57197	8.89975	6.98992	7.10873	7.44738
0.111425	8.03394	7.83698	8.20713	8.33532	8.74342	7.54287		0.111425	8.0624	8.39651	8.70832	8.90567	7.54287	7.70876		0.557137	8.58926	8.91247	7.0437	7.12727	7.41978
0.111962	8.03126	7.80824	8.16713	8.3208	8.75891	7.57195		0.111962	8.01263	8.37483	8.72032	8.93562	7.57195	7.72289		0.559825	8.625	8.89175	6.96402	7.12305	7.44624
0.1125	8.01825	7.85169	8.19941	8.33032	8.78693	7.57097		0.1125	8.05334	8.37967	8.74654	8.96678	7.57097	7.66529		0.562525	8.66508	8.9056	7.02798	7.14902	7.45317
0.11305	8.04314	7.83239	8.15226	8.32541	8.76202	7.57191		0.11305	8.03755	8.36787	8.71793	8.95784	7.57191	7.74064		0.565238	8.60872	8.82524	7.03939	7.09749	7.4667
0.113587	8.02712	7.82868	8.1906	8.27634	8.73167	7.57786		0.113587	8.05981	8.36594	8.72808	8.96895	7.57786	7.64289		0.567963	8.62658	8.91832	6.99127	7.17557	7.47285
0.114138	8.07907	7.83178	8.12467	8.30625	8.78953	7.55756		0.114138	8.08924	8.36747	8.72175	8.929	7.55756	7.69451		0.5707	8.63153	8.90755	7.01431	7.15343	7.5238
0.114688	8.06421	7.86161	8.15937	8.28042	8.74899	7.57346		0.114688	8.01739	8.35756	8.73648	8.97014	7.57346	7.71351		0.573438	8.58727	8.9131	7.05635	7.1562	7.49292
0.115237	8.04577	7.81355	8.17204	8.34009	8.72379	7.58845		0.115237	8.08893	8.41213	8.74509	8.91873	7.58845	7.72354		0.5762	8.62801	8.87928	7.02727	7.14503	7.48865
0.115787	8.02553	7.82152	8.1393	8.29305	8.75262	7.56459		0.115787	8.06876	8.38457	8.72868	8.97702	7.56459	7.69807		0.578963	8.63837	8.91438	7.01408	7.18147	7.4873
0.11635	8.01273	7.84825	8.18018	8.33642	8.73145	7.55112		0.11635	8.03516	8.39777	8.75307	8.94417	7.55112	7.73332		0.581738	8.63679	8.90877	7.01004	7.15947	7.45607
0.1169	8.06522	7.86958	8.12232	8.3102	8.71803	7.51569		0.1169	8.0236	8.37075	8.74174	8.93835	7.51569	7.68919		0.584525	8.62003	8.88592	7.0296	7.13737	7.4918
0.117463	8.05509	7.81583	8.15125	8.33747	8.72987	7.58417		0.117463	8.0324	8.36528	8.71762	8.97202	7.58417	7.69316		0.587325	8.58147	8.88065	7.02131	7.16727	7.54558
0.118025	8.02245	7.81454	8.12666	8.30158	8.74879	7.5847		0.118025	8.00401	8.32442	8.73152	8.97842	7.5847	7.6925		0.590125	8.62589	8.87421	7.02449	7.15955	7.49077
0.118588	7.98131	7.83003	8.15377	8.30589	8.72879	7.56844		0.118588	8.06843	8.39277	8.77336	8.93071	7.56844	7.72417		0.59295	8.61139	8.84192	7.03616	7.16628	7.49961
0.11915	7.9858	7.82231	8.169	8.32151	8.78025	7.56331		0.11915	8.00707	8.37432	8.7105	8.96954	7.56331	7.72512		0.595775	8.58893	8.92208	7.03241	7.14386	7.49183
0.119725	8.02927	7.8415	8.16807	8.31787	8.76441	7.54317		0.119725	8.03485	8.35909	8.76277	9.00021	7.54317	7.74982		0.598612	8.67804	8.89753	7.03681	7.19078	7.47803
0.120288	8.06007	7.89098	8.13565	8.3307	8.72	7.61497		0.120288	8.08577	8.40484	8.70838	8.95584	7.61497	7.66466		0.601462	8.63676	8.92479	7.02649	7.18985	7.46768
0.120862	8.04285	7.87959	8.11167	8.29334	8.7417	7.58812		0.120862	8.04649	8.33951	8.71214	8.92343	7.58812	7.7263		0.604325	8.62191	8.94863	7.06431	7.15421	7.47581
0.121437	8.02393	7.81317	8.22929	8.36421	8.77825	7.5778		0.121437	8.0728	8.37602	8.73552	8.94063	7.5778	7.7375		0.6072	8.62325	8.93356	7.01305	7.13327	7.51778
0.122013	8.06571	7.85894	8.14736	8.31393	8.75662	7.56973		0.122013	8.10135	8.37432	8.71245	8.93678	7.56973	7.6734		0.610088	8.61503	8.94297	7.07225	7.17108	7.51647
0.1226	8.03007	7.80567	8.1607	8.3475	8.75414	7.54482		0.1226	8.03275	8.37381	8.71777	8.98866	7.54482	7.71148		0.612975	8.6206	8.90612	7.0482	7.13716	7.48044
0.123175	8.04015	7.85975	8.16001	8.30484	8.77361	7.55846		0.123175	8.02522	8.36994	8.76827	8.99573	7.55846	7.71673		0.615888	8.64176	8.87495	7.04425	7.14108	7.49419
0.123763	8.03198	7.8721	8.18212	8.3818	8.73631	7.59095		0.123763	8.01225	8.36502	8.7584	8.97186	7.59095	7.73331		0.6188	8.64002	8.97371	7.06111	7.14728	7.5296
0.12435	8.00495	7.83934	8.10751	8.31978	8.69527	7.59203		0.12435	8.0485	8.37781	8.74855	8.9424	7.59203	7.69839		0.621725	8.60896	8.89626	7.02752	7.14632	7.55433
0.124937	8.02605	7.83299	8.19963	8.34511	8.74713	7.56461		0.124937	7.98718	8.44205	8.68721	8.97972	7.56461	7.72961		0.624663	8.63041	8.89891	7.02515	7.19405	7.49367
0.125525	8.01244	7.80134	8.18715	8.34952	8.74347	7.58772		0.125525	8.0422	8.37697	8.73994	8.99783	7.58772	7.6907		0.627612	8.5791	8.89593	7.0482	7.22229	7.51112
0.126113	8.01915	7.83663	8.12434	8.29571	8.768	7.57529		0.126113	8.04362	8.36947	8.74207	8.97891	7.57529	7.69147		0.630575	8.60751	8.96442	7.0465	7.22708	7.54503
0.126713	8.01377	7.84866	8.22457	8.33628	8.81065	7.55415		0.126713	8.02757	8.35531	8.71864	8.97781	7.55415	7.68642		0.63355	8.63904	8.94609	7.04772	7.2023	7.56099
0.1273	8.04699	7.8676	8.16825	8.364	8.7524	7.61227		0.1273	8.02881	8.44276	8.72226	8.96985	7.61227	7.73314		0.636525	8.62002	8.87688	7.08027	7.18452	7.50819
0.1279	8.04478	7.84141	8.15606	8.31392	8.71549	7.58322		0.1279	8.01296	8.3951	8.70261	8.96762	7.58322	7.73151		0.639525	8.66611	8.91083	7.08444	7.18835	7.51389
0.128513	7.9986	7.84519	8.15808	8.32738	8.73862	7.61518		0.128513	8.00358	8.38681	8.7542	8.98903	7.61518	7.73507		0.642537	8.57025	8.98405	7.03292	7.20883	7.50771
0.129112	8.03416	7.82633	8.15604	8.32527	8.75764	7.63186		0.129112	8.0365	8.43347	8.7254	8.94743	7.63186	7.74149		0.64555	8.57363	8.90903	7.04489	7.16684	7.51345
0.129713	8.01406	7.88188	8.12676	8.3711	8.70777	7.59148		0.129713	8.05617	8.3956	8.66465	8.97847	7.59148	7.72115		0.648575	8.59769	8.88845	7.07039	7.20212	7.54623
0.130325	7.98188	7.82134	8.14381	8.30562	8.78213	7.54809		0.130325	8.10043	8.34534	8.78015	8.92751	7.54809	7.74598		0.651625	8.61043	8.89593	7.06398	7.21503	7.52368
0.130938	8.00923	7.82822	8.1646	8.30529	8.7553	7.61757		0.130938	7.99861	8.40014	8.786	9.0067	7.61757	7.72097		0.654675	8.64617	8.89107	7.07177	7.17357	7.51682
0.13155	8.0093	7.84674	8.14506	8.35515	8.7387	7.6218		0.13155	8.03983	8.39438	8.74463	8.95399	7.6218	7.6982		0.657737	8.67757	8.94739	7.07579	7.17302	7.50826
0.132162	8.00847	7.83457	8.19275	8.34573	8.76704	7.56393		0.132162	8.01035	8.38197	8.76582	9.00533	7.56393	7.73701		0.660812	8.5783	8.8945	7.09203	7.15825	7.53386
0.132775	8.02238	7.86558	8.17511	8.36351	8.7715	7.61137		0.132775	8.01547	8.42561	8.72878	8.99245	7.61137	7.74333		0.6639	8.59831	8.95277	7.04957	7.22316	7.55384
0.1334	8.07095	7.86345	8.13856	8.34022	8.7697	7.60667		0.1334	8.01308	8.39771	8.74998	8.97375	7.60667	7.72305		0.667	8.6469	8.86879	7.08656	7.20032	7.53761
0.134025	8.04056	7.83335	8.13991	8.33861	8.75747	7.60225		0.134025	8.03278	8.34177	8.75858	9.04251	7.60225	7.72359		0.670112	8.63248	8.9179	7.05165	7.19952	7.51467
0.13465	8.00905	7.86253	8.1647	8.31192	8.80001	7.60733		0.13465	8.05374	8.37525	8.72948	8.94792	7.60733	7.72065		0.673238	8.64188	8.97537	7.09167	7.21577	7.53152
0.135275	8.01895	7.87163	8.16196	8.28462	8.76625	7.61196		0.135275	8.04199	8.40515	8.74245	8.99036	7.61196	7.77467		0.676363	8.62263	8.94836	7.06612	7.19534	7.57076
0.1359	8.0199	7.85793	8.20253	8.35724	8.73619	7.57944		0.1359	8.07111	8.3828	8.72283	9.0284	7.57944	7.71272		0.679513	8.63902	8.98376	7.07616	7.24832	7.54344
0.136538	8.05621	7.85891	8.16171	8.34899	8.79449	7.6261		0.136538	7.98025	8.41024	8.74315	8.92357	7.6261	7.75365		0.682675	8.63624	8.91165	7.05978	7.23485	7.55725
0.137163	8.02735	7.89962	8.15778	8.33801	8.76485	7.55497		0.137163	8.02339	8.38608	8.73112	8.98738	7.55497	7.77089		0.685838	8.59749	8.95176	7.06968	7.24251	7.57347
0.1378	8.01524	7.85232	8.21672	8.35978	8.79215	7.65714		0.1378	8.02644	8.37246	8.7668	8.97258	7.65714	7.73445		0.689025	8.65723	8.94855	7.0111	7.24879	7.58693
0.13845	8.04249	7.82858	8.15585	8.31358	8.77144	7.63783		0.13845	8.07469	8.37231	8.85522	9.01637	7.63783	7.71442		0.692225	8.61884	8.91191	7.08505	7.21588	7.57285
0.139087	8.01692	7.83933	8.19268	8.28613	8.75751	7.53427		0.139087	8.01246	8.37259	8.73797	8.9446	7.53427	7.72996		0.695425	8.66573	8.96708	7.08234	7.20872	7.58391
0.139725	8.01859	7.88563	8.15259	8.35219	8.77985	7.56527		0.139725	8.05061	8.36182	8.76993	8.95653	7.56527	7.73089		0.69865	8.64698	8.96881	7.06579	7.24567	7.58106
0.140375	8.01679	7.83793	8.15049	8.34409	8.81206	7.59908		0.140375	8.05038	8.41703	8.73425	9.03426	7.59908	7.70085		0.701875	8.65435	8.96738	7.09534	7.22131	7.58033
0.141025	8.02736	7.85495	8.15119	8.33381	8.73305	7.67773		0.141025	8.03442	8.40683	8.73823	8.98183	7.67773	7.77245		0.705125	8.61434	8.93429	7.10826	7.23524	7.56479
0.141675	8.02384	7.87822	8.19203	8.36522	8.76328	7.60604		0.141675	8.07318	8.41316	8.72442	8.98549	7.60604	7.74093		0.708375	8.64368	9.01339	7.08584	7.20259	7.59777
0.142325	8.00548	7.82835	8.09817	8.36159	8.75161	7.62754		0.142325	7.99702	8.37774	8.77666	9.00011	7.62754	7.71214		0.71165	8.6844	8.93654	7.07475	7.23552	7.58736
0.142988	8.01753	7.85327	8.2399	8.34993	8.76952	7.63331		0.142988	7.99999	8.38277	8.71408	8.97734	7.63331	7.72982		0.714925	8.62723	8.95267	7.07347	7.21352	7.60469
0.14365	8.01443	7.83013	8.16253	8.35918	8.81214	7.60653		0.14365	8.07016	8.38551	8.74448	9.00519	7.60653	7.72552		0.718225	8.67507	9.00084	7.08344	7.25153	7.59554
0.1443	8.03393	7.86289	8.17467	8.37086	8.78906	7.60493		0.1443	8.09816	8.41071	8.75634	8.95245	7.60493	7.74262		0.721525	8.64684	8.96852	7.13127	7.20488	7.60565
0.144963	8.0199	7.85595	8.18693	8.32885	8.78971	7.56842		0.144963	8.01532	8.3961	8.83553	8.9864	7.56842	7.76046		0.724837	8.60957	8.93353	7.0564	7.24664	7.58834
0.145637	8.05704	7.82644	8.20058	8.35834	8.75784	7.59455		0.145637	8.03478	8.35987	8.78773	8.9482	7.59455	7.73246		0.728175	8.65725	8.93047	7.10775	7.20383	7.58751
0.1463	8.05786	7.83844	8.24223	8.35356	8.78416	7.61007		0.1463	8.04929	8.37592	8.76207	8.98463	7.61007	7.75488		0.731512	8.61419	8.95504	7.10696	7.19354	7.62621
0.146975	8.00517	7.8842	8.20133	8.36455	8.76697	7.62275		0.146975	8.06093	8.38649	8.76908	9.02992	7.62275	7.76028		0.734875	8.64007	8.97451	7.10698	7.23091	7.60985
0.14765	8.03621	7.88918	8.18176	8.37678	8.78109	7.61929		0.14765	8.03547	8.35393	8.77805	8.97502	7.61929	7.73963		0.73825	8.60912	8.99426	7.0838	7.26334	7.64451
0.148325	8.00938	7.88053	8.15833	8.32764	8.80814	7.66737		0.148325	8.0379	8.40334	8.79498	8.99155	7.66737	7.76399		0.741625	8.62701	8.98802	7.11746	7.25771	7.59618
0.149	8.03323	7.81923	8.17456	8.38694	8.80563	7.63733		0.149	8.03501	8.39563	8.73562	8.98296	7.63733	7.7618		0.745025	8.62048	8.98945	7.09086	7.28934	7.61251
0.149687	8.03191	7.82868	8.1914	8.3769	8.80489	7.64413		0.149687	8.05189	8.38983	8.75845	9.00398	7.64413	7.75179		0.748425	8.66338	9.00526	7.12148	7.25865	7.63619
0.150375	8.00557	7.90714	8.24311	8.34681	8.76472	7.57112		0.150375	8.03282	8.39216	8.77637	9.01277	7.57112	7.7617		0.75185	8.62852	8.98493	7.10237	7.25684	7.59778
0.151063	7.98586	7.83813	8.18424	8.30484	8.75529	7.63295		0.151063	8.08703	8.39715	8.78455	8.99834	7.63295	7.72854		0.755288	8.66145	8.94335	7.09515	7.27522	7.63804
0.15175	8.03248	7.83826	8.22004	8.36888	8.78966	7.63939		0.15175	8.0387	8.4761	8.74918	9.00343	7.63939	7.73011		0.758725	8.62853	8.96648	7.11157	7.27982	7.61821
0.152437	8.0236	7.86517	8.23623	8.34921	8.77377	7.62071		0.152437	8.03324	8.35625	8.75423	9.02924	7.62071	7.70877		0.762187	8.66456	8.98928	7.11854	7.29846	7.61853
0.153138	8.04772	7.86827	8.19022	8.33233	8.80755	7.60474		0.153138	8.02092	8.3577	8.75214	9.00378	7.60474	7.74183		0.765662	8.64403	9.02853	7.08546	7.285	7.63573
0.153825	8.03393	7.87002	8.15123	8.34216	8.83713	7.60912		0.153825	8.07541	8.35958	8.70568	8.97829	7.60912	7.74114		0.76915	8.59834	8.9884	7.12132	7.27678	7.62921
0.154525	8.05194	7.87645	8.15823	8.36443	8.76416	7.62328		0.154525	8.01187	8.43086	8.75702	8.97661	7.62328	7.76022		0.77265	8.65889	8.97291	7.08516	7.2841	7.6213
0.155237	7.99862	7.87267	8.19329	8.38683	8.84158	7.61141		0.155237	8.05788	8.39793	8.79721	8.98761	7.61141	7.76457		0.776163	8.70967	8.96238	7.13029	7.24046	7.60265
0.155937	8.03818	7.85816	8.18261	8.36898	8.76333	7.59948		0.155937	8.07076	8.38566	8.72689	8.9727	7.59948	7.7869		0.779688	8.60785	8.99689	7.15069	7.30757	7.64397
0.15665	8.02569	7.8251	8.17301	8.29277	8.79836	7.5941		0.15665	8.03229	8.37675	8.77061	8.93138	7.5941	7.80574		0.783225	8.60555	8.95037	7.14485	7.28452	7.60506
0.157363	8.01305	7.85413	8.22706	8.3428	8.78496	7.65676		0.157363	8.08886	8.39206	8.76057	8.98856	7.65676	7.73815		0.786788	8.6575	9.00043	7.1271	7.26732	7.61549
0.158075	8.09159	7.8486	8.16845	8.34615	8.81715	7.63802		0.158075	8.04548	8.39481	8.7415	8.99594	7.63802	7.77141		0.79035	8.60625	8.91008	7.12232	7.27142	7.64969
0.158788	8.00769	7.83195	8.1949	8.37789	8.78301	7.58004		0.158788	8.06124	8.3823	8.75723	8.95021	7.58004	7.76308		0.793938	8.64749	9.00547	7.136	7.31	7.59998
0.1595	7.98066	7.86524	8.19233	8.35743	8.79403	7.6208		0.1595	8.08137	8.42944	8.73581	9.00479	7.6208	7.73141		0.797525	8.68136	9.00379	7.13974	7.24345	7.68855
0.160225	8.06987	7.85543	8.17266	8.32897	8.78028	7.65363		0.160225	8.04919	8.37939	8.80536	9.01671	7.65363	7.78813		0.801138	8.65438	9.00133	7.1781	7.28282	7.62836
0.16095	8.01033	7.86091	8.22547	8.35866	8.79762	7.64526		0.16095	8.05086	8.38622	8.78046	9.01585	7.64526	7.76069		0.80475	8.66137	8.9312	7.164	7.30855	7.64711
0.161675	8.03419	7.85977	8.20344	8.40754	8.80126	7.64349		0.161675	8.04346	8.38293	8.76334	9.01784	7.64349	7.79757		0.808388	8.67008	8.96818	7.15186	7.27614	7.66205
0.162412	8.0104	7.8604	8.16967	8.36088	8.75298	7.60957		0.162412	8.05613	8.4322	8.81344	9.02312	7.60957	7.76891		0.812038	8.69915	9.06158	7.13593	7.34682	7.68221
0.163137	7.93008	7.84427	8.16075	8.35331	8.78172	7.61617		0.163137	8.1114	8.39892	8.77648	9.01091	7.61617	7.76703		0.8157	8.64934	8.96793	7.11742	7.28474	7.63932
0.163875	8.05054	7.86121	8.19936	8.39563	8.84393	7.63501		0.163875	8.05419	8.41322	8.78665	9.02711	7.63501	7.72773		0.819375	8.61365	8.96114	7.125	7.31375	7.67342
0.164613	8.05593	7.87636	8.19454	8.41481	8.79613	7.7158		0.164613	8.09454	8.37986	8.78863	9.04152	7.7158	7.76357		0.823075	8.66429	8.971	7.14325	7.3029	7.68169
0.16535	7.98506	7.87477	8.19425	8.3812	8.81435	7.61775		0.16535	8.01357	8.35573	8.75524	9.01428	7.61775	7.7923		0.826775	8.66117	8.99355	7.13889	7.29945	7.65324
0.1661	8.06431	7.86982	8.20408	8.34606	8.81381	7.69941		0.1661	7.99171	8.39185	8.76811	9.00734	7.69941	7.7807		0.8305	8.64976	8.99864	7.17428	7.31882	7.69453
0.16685	8.02537	7.8694	8.20528	8.3858	8.76325	7.65277		0.16685	8.05786	8.38344	8.80981	9.01172	7.65277	7.80476		0.834225	8.65832	8.99088	7.19612	7.34834	7.69582
0.1676	8.08217	7.8722	8.21336	8.36436	8.83015	7.64399		0.1676	8.06285	8.38353	8.77894	9.03746	7.64399	7.79657		0.837975	8.66112	8.97898	7.17094	7.34744	7.66804
0.16835	8.06898	7.87036	8.23186	8.35392	8.83726	7.61785		0.16835	8.00525	8.40522	8.8204	9.03622	7.61785	7.76615		0.841738	8.67042	9.02718	7.16658	7.30549	7.67832
0.1691	8.01571	7.84661	8.22264	8.35553	8.77472	7.63668		0.1691	8.02427	8.39597	8.82278	8.9855	7.63668	7.76606		0.845513	8.6187	8.99429	7.16348	7.30025	7.65309
0.169862	8.01317	7.84008	8.1849	8.34504	8.80679	7.64227		0.169862	8.09016	8.41245	8.74863	8.98668	7.64227	7.8003		0.8493	8.65533	9.05296	7.15607	7.3041	7.70349
0.170625	8.01301	7.87187	8.1647	8.38967	8.79476	7.63786		0.170625	8.03957	8.4081	8.82307	9.10701	7.63786	7.77576		0.853113	8.66421	9.05046	7.19933	7.36143	7.73213
0.171387	8.01781	7.86011	8.21478	8.39444	8.85183	7.64294		0.171387	8.0358	8.40734	8.82118	9.00824	7.64294	7.74026		0.856925	8.62937	9.01241	7.12602	7.31528	7.69339
0.17215	8.04093	7.90547	8.20424	8.39854	8.73904	7.64507		0.17215	8.03711	8.36617	8.80154	9.02702	7.64507	7.76433		0.860762	8.68334	9.01934	7.19341	7.30411	7.73233
0.172925	8.09373	7.85637	8.19717	8.37444	8.77238	7.66742		0.172925	8.06767	8.41225	8.81855	9.00528	7.66742	7.76963		0.864613	8.6702	9.02365	7.16593	7.32021	7.72319
0.1737	8.04506	7.87361	8.19286	8.37002	8.8036	7.61214		0.1737	8.06379	8.39909	8.82161	9.00926	7.61214	7.80913		0.868475	8.65732	9.00879	7.15235	7.30458	7.70101
0.174475	8.04575	7.9279	8.18687	8.37429	8.84489	7.645		0.174475	8.06174	8.38183	8.79258	9.03485	7.645	7.7627		0.87235	8.63734	9.05561	7.16295	7.33024	7.68259
0.17525	8.01969	7.84679	8.23083	8.37346	8.80249	7.66089		0.17525	8.07553	8.39569	8.7719	9.03456	7.66089	7.77813		0.87625	8.63627	9.00848	7.15981	7.35346	7.68704
0.176025	8.0451	7.84096	8.14098	8.36679	8.77901	7.64363		0.176025	8.09524	8.39345	8.8534	9.04166	7.64363	7.80422		0.88015	8.63689	9.05313	7.20846	7.32692	7.72327
0.176812	8.01172	7.86462	8.16948	8.38265	8.81747	7.64349		0.176812	8.05931	8.39739	8.81576	9.04402	7.64349	7.79527		0.884075	8.70869	9.05947	7.1627	7.30518	7.69033
0.1776	8.01629	7.88446	8.19256	8.35576	8.7887	7.6656		0.1776	8.09224	8.39645	8.81374	9.03392	7.6656	7.80346		0.888013	8.64619	9.05916	7.19205	7.31952	7.71726
0.178387	8.03444	7.86861	8.18018	8.36446	8.88029	7.68937		0.178387	8.00782	8.39848	8.81277	9.04976	7.68937	7.7587		0.891963	8.64504	9.01136	7.20778	7.32917	7.73978
0.179188	8.05734	7.8957	8.17787	8.43272	8.80891	7.65839		0.179188	8.08566	8.42248	8.81113	9.01286	7.65839	7.78413		0.895938	8.7173	9.02691	7.16541	7.33537	7.70563
0.179988	8.01408	7.84118	8.22827	8.37767	8.84991	7.61396		0.179988	8.01454	8.3844	8.81432	9.08136	7.61396	7.7597		0.899912	8.65199	9.04129	7.15021	7.36913	7.72044
0.180788	8.01746	7.91967	8.16706	8.3446	8.7791	7.64478		0.180788	8.09531	8.38067	8.75866	9.04208	7.64478	7.78075		0.903912	8.72035	9.00206	7.17433	7.34592	7.71677
0.181588	8.00409	7.86649	8.18218	8.3592	8.78598	7.65863		0.181588	8.08689	8.40279	8.76193	9.06342	7.65863	7.77153		0.907925	8.63607	8.99267	7.16231	7.37541	7.75339
0.182388	8.01685	7.88574	8.16359	8.37077	8.81297	7.65157		0.182388	8.07088	8.43604	8.77791	8.99763	7.65157	7.73442		0.91195	8.62657	8.94695	7.18609	7.33497	7.74367
0.1832	8.06423	7.85861	8.23481	8.37776	8.81924	7.6839		0.1832	8.03525	8.43791	8.7494	9.00122	7.6839	7.78786		0.916	8.67507	9.06609	7.18409	7.33976	7.72484
0.184013	8.03954	7.82775	8.23291	8.36132	8.81575	7.68582		0.184013	8.06828	8.4644	8.77956	9.03644	7.68582	7.8015		0.920062	8.70415	9.1007	7.18932	7.31645	7.71937
0.184825	8.04637	7.88585	8.18223	8.40147	8.79093	7.68496		0.184825	8.04806	8.38765	8.82164	9.02252	7.68496	7.80995		0.924137	8.66444	9.04228	7.18376	7.34374	7.73602
0.18565	8.00668	7.91719	8.21966	8.41898	8.81252	7.65956		0.18565	8.08705	8.43799	8.83795	9.0385	7.65956	7.80558		0.928225	8.66602	9.0624	7.18983	7.32833	7.71494
0.186463	8.01622	7.81309	8.19876	8.42891	8.81169	7.63746		0.186463	8.05766	8.45348	8.81211	9.02693	7.63746	7.78401		0.932325	8.67101	9.08119	7.21564	7.32742	7.71775
0.187287	8.01074	7.86746	8.22267	8.35434	8.81602	7.67808		0.187287	8.03956	8.4175	8.79713	9.02139	7.67808	7.7974		0.93645	8.65182	9.0667	7.19409	7.36306	7.75049
0.188112	8.04124	7.85119	8.24	8.38172	8.85074	7.65197		0.188112	8.09566	8.38361	8.81607	9.01219	7.65197	7.8055		0.940588	8.66533	9.09128	7.20534	7.38972	7.75362
0.18895	8.05756	7.8657	8.20254	8.35994	8.74752	7.66592		0.18895	8.0379	8.42279	8.82632	9.08762	7.66592	7.76287		0.944737	8.69256	8.98155	7.19761	7.33576	7.74624
0.189788	8.00739	7.90703	8.21812	8.36383	8.84894	7.65339		0.189788	8.04809	8.40615	8.77652	9.05692	7.65339	7.80569		0.948913	8.66199	9.11465	7.17539	7.37196	7.72749
0.190612	8.00469	7.90658	8.20509	8.38128	8.89162	7.59891		0.190612	8.07717	8.40498	8.76159	8.97932	7.59891	7.7623		0.953088	8.63765	9.05396	7.20465	7.36871	7.74668
0.191463	8.04826	7.87322	8.21189	8.36927	8.84222	7.63947		0.191463	8.03232	8.40634	8.77946	9.06735	7.63947	7.80297		0.957287	8.72067	9.04411	7.18156	7.38151	7.73829
0.1923	8.05963	7.8369	8.26951	8.39724	8.82852	7.67891		0.1923	8.05005	8.42034	8.84562	9.0316	7.67891	7.78282		0.961513	8.66718	9.07738	7.21127	7.3601	7.75481
0.19315	8.04041	7.90286	8.22983	8.39457	8.84791	7.67847		0.19315	8.05882	8.44276	8.79726	9.05978	7.67847	7.78372		0.965738	8.69815	9.04181	7.18353	7.34877	7.77526
0.194	8.00481	7.88458	8.2524	8.34195	8.80815	7.69392		0.194	8.06939	8.42028	8.84258	9.08006	7.69392	7.82301		0.969988	8.65275	9.03059	7.20898	7.41571	7.788
0.19485	8.01014	7.8924	8.19778	8.37146	8.87246	7.64992		0.19485	8.05154	8.40762	8.84407	9.07106	7.64992	7.78989		0.97425	8.70743	9.07988	7.22222	7.36492	7.78725
0.195713	8.02547	7.89225	8.19801	8.44047	8.84991	7.66899		0.195713	8.02414	8.41673	8.80054	9.02849	7.66899	7.7992		0.978537	8.72284	9.03341	7.19993	7.38358	7.79408
0.196562	8.05613	7.86149	8.21659	8.40219	8.87319	7.66083		0.196562	8.00377	8.38282	8.84251	9.07416	7.66083	7.83456		0.982837	8.66374	9.06237	7.2344	7.37111	7.7655
0.197425	8.07523	7.86678	8.17887	8.39486	8.84496	7.69241		0.197425	8.06197	8.40829	8.81454	9.04816	7.69241	7.83344		0.98715	8.67664	9.06137	7.17422	7.34214	7.77552
0.1983	7.98932	7.83185	8.24278	8.42963	8.86451	7.67126		0.1983	8.06146	8.42742	8.89626	9.02039	7.67126	7.86774		0.991475	8.68635	9.01836	7.28741	7.37167	7.7643
0.199162	8.03382	7.89162	8.18092	8.39183	8.87862	7.65517		0.199162	8.01223	8.44321	8.8004	9.03688	7.65517	7.81993		0.995825	8.73472	9.07173	7.22151	7.3999	7.74436
0.200037	8.05433	7.88509	8.22438	8.36856	8.78712	7.66319		0.200037	8.0527	8.42242	8.78613	9.0237	7.66319	7.79918		1.00019	8.63987	9.03656	7.23401	7.40907	7.76171
0.200913	8.00467	7.85962	8.22439	8.35225	8.86641	7.67059		0.200913	8.04672	8.4712	8.78167	9.03352	7.67059	7.81075		1.00456	8.65222	9.11674	7.24823	7.40761	7.79845
0.201788	8.01255	7.86238	8.22015	8.41393	8.86285	7.71505		0.201788	8.06865	8.40714	8.80301	9.02806	7.71505	7.77359		1.00896	8.68493	9.05115	7.2365	7.36713	7.76857
0.202675	8.01706	7.87603	8.23314	8.41174	8.88239	7.64821		0.202675	8.0282	8.41988	8.80396	9.07449	7.64821	7.80268		1.01338	8.66503	9.1234	7.23569	7.40177	7.82005
0.203562	8.04058	7.86698	8.20782	8.39021	8.84443	7.65691		0.203562	8.07554	8.39862	8.78037	9.03674	7.65691	7.79912		1.0178	8.68645	9.01987	7.23316	7.4305	7.80433
0.20445	8.04198	7.9068	8.15512	8.40556	8.83096	7.66909		0.20445	8.08284	8.44261	8.79441	9.02011	7.66909	7.80864		1.02225	8.70036	9.08678	7.23309	7.46029	7.77157
0.205337	8.0305	7.8731	8.2283	8.38332	8.83804	7.64774		0.205337	8.08332	8.4367	8.8143	9.03883	7.64774	7.78389		1.02671	8.69568	9.09214	7.2021	7.38607	7.74902
0.206237	8.0198	7.88746	8.23672	8.37895	8.86617	7.71175		0.206237	8.04215	8.43788	8.8064	9.07814	7.71175	7.82526		1.03119	8.70316	9.05571	7.21774	7.3927	7.86173
0.207137	8.07054	7.87118	8.20363	8.4058	8.8047	7.70263		0.207137	8.06981	8.38493	8.83218	9.06801	7.70263	7.77306		1.03569	8.68172	9.12399	7.22091	7.44182	7.83231
0.208037	8.05424	7.91878	8.21081	8.36983	8.89363	7.70932		0.208037	8.0181	8.38449	8.8257	9.06476	7.70932	7.80787		1.0402	8.68961	9.15394	7.26386	7.4239	7.87291
0.20895	8.04417	7.91547	8.20836	8.36843	8.81886	7.67924		0.20895	8.01857	8.38214	8.77824	9.0453	7.67924	7.82019		1.04474	8.70476	9.12029	7.26512	7.41899	7.79265
0.209863	8.04417	7.87716	8.20958	8.42089	8.82307	7.65324		0.209863	8.09526	8.39711	8.8326	9.08893	7.65324	7.80242		1.04929	8.70622	9.14236	7.22895	7.42503	7.82143
0.210775	8.0303	7.90083	8.27064	8.38408	8.84859	7.70258		0.210775	8.07593	8.41062	8.83497	9.07407	7.70258	7.8205		1.05385	8.66909	9.09346	7.23182	7.43214	7.79478
0.211688	8.04046	7.89844	8.22609	8.30515	8.86287	7.70087		0.211688	8.04351	8.41853	8.83449	9.04628	7.70087	7.78382		1.05844	8.69028	9.10212	7.26156	7.44152	7.82886
0.212612	8.05086	7.89123	8.25688	8.4598	8.77586	7.67787		0.212612	8.01857	8.41398	8.85834	9.05605	7.67787	7.77971		1.06304	8.70173	9.06073	7.26016	7.41405	7.84249
0.213537	8.02738	7.86112	8.2396	8.40578	8.84364	7.65471		0.213537	8.10102	8.42094	8.7934	9.01759	7.65471	7.78213		1.06766	8.69829	9.06509	7.24328	7.44611	7.80549
0.214463	8.06486	7.89997	8.1803	8.47139	8.84332	7.67289		0.214463	8.08236	8.3931	8.80458	9.05443	7.67289	7.83048		1.07229	8.66984	9.1033	7.26297	7.45408	7.86036
0.215387	8.03293	7.89892	8.21412	8.39634	8.88348	7.65639		0.215387	8.10028	8.43981	8.84695	9.0593	7.65639	7.79682		1.07695	8.65747	9.04602	7.25258	7.42856	7.84155
0.216325	8.03355	7.86382	8.24183	8.38279	8.82745	7.71185		0.216325	8.06496	8.4469	8.84689	9.06152	7.71185	7.79003		1.08162	8.69286	9.09237	7.23431	7.42736	7.85013
0.217263	8.03103	7.9077	8.22002	8.41577	8.79289	7.67089		0.217263	8.03684	8.47247	8.80666	9.03886	7.67089	7.81108		1.08631	8.7244	9.14589	7.27838	7.40781	7.82524
0.2182	8.07129	7.93483	8.23856	8.39738	8.84805	7.7086		0.2182	8.0537	8.44513	8.81082	9.10034	7.7086	7.85124		1.09101	8.66234	9.09531	7.31852	7.46781	7.86184
0.21915	8.05381	7.91776	8.23561	8.41407	8.81497	7.67739		0.21915	7.99378	8.40795	8.83891	9.05482	7.67739	7.81064		1.09574	8.72272	9.06353	7.27428	7.47035	7.86269
0.2201	8.042	7.88977	8.26161	8.37367	8.9162	7.73399		0.2201	8.06494	8.42602	8.79942	9.02243	7.73399	7.83112		1.10049	8.72241	9.07553	7.25532	7.47988	7.8761
0.22105	8.04548	7.8303	8.23013	8.40523	8.86124	7.70726		0.22105	8.05011	8.43057	8.81778	9.00717	7.70726	7.79338		1.10525	8.67114	9.12888	7.2842	7.44287	7.86271
0.222	8.06755	7.91695	8.24493	8.3951	8.88788	7.76502		0.222	8.08367	8.46927	8.86452	9.06516	7.76502	7.77246		1.11003	8.67802	9.15358	7.28373	7.43161	7.85913
0.222962	8.0922	7.90615	8.24864	8.35362	8.83453	7.69291		0.222962	8.06232	8.44266	8.8653	9.08319	7.69291	7.79544		1.11483	8.7234	9.11901	7.2826	7.41982	7.8668
0.223925	7.99075	7.88322	8.25128	8.40095	8.8255	7.71858		0.223925	8.03137	8.38138	8.85529	9.07642	7.71858	7.81715		1.11964	8.72931	9.18087	7.27603	7.49394	7.91128
0.2249	8.0284	7.88914	8.31148	8.42472	8.85159	7.65086		0.2249	8.03917	8.46741	8.81411	9.10736	7.65086	7.85019		1.12448	8.68872	9.10288	7.28996	7.48442	7.86531
0.225863	8.06657	7.94143	8.21439	8.45654	8.84109	7.70124		0.225863	8.05054	8.41751	8.77287	9.08215	7.70124	7.8261		1.12933	8.64969	9.14425	7.27247	7.46297	7.88026
0.226838	7.98292	7.89904	8.23104	8.41394	8.85234	7.68875		0.226838	8.03607	8.43964	8.83215	9.08688	7.68875	7.81819		1.1342	8.72089	9.11234	7.27773	7.43298	7.88368
0.227812	8.01997	7.87572	8.24736	8.42151	8.83406	7.75645		0.227812	8.07543	8.44868	8.82626	9.12598	7.75645	7.8412		1.13909	8.7127	9.11999	7.26919	7.50753	7.91643
0.2288	8.05513	7.90493	8.22094	8.38084	8.88715	7.70661		0.2288	8.05166	8.43192	8.85116	9.13176	7.70661	7.82367		1.144	8.71945	9.1284	7.29352	7.48592	7.87572
0.229787	8.03395	7.89883	8.27146	8.40089	8.90681	7.74511		0.229787	8.06423	8.41687	8.79324	9.04414	7.74511	7.83732		1.14892	8.67945	9.10221	7.27764	7.45493	7.89331
0.230775	8.10452	7.88223	8.20428	8.41263	8.9209	7.71252		0.230775	8.05661	8.38983	8.86954	9.06659	7.71252	7.81255		1.15387	8.69129	9.16662	7.31632	7.47404	7.82693
0.231762	8.07473	7.87542	8.25175	8.39503	8.82944	7.67389		0.231762	8.0281	8.41357	8.83444	9.04062	7.67389	7.82803		1.15884	8.71627	9.10172	7.28015	7.45674	7.90242
0.232763	8.04434	7.91539	8.25921	8.43879	8.87242	7.73518		0.232763	8.08511	8.46434	8.83443	9.1068	7.73518	7.83003		1.16381	8.71154	9.07627	7.3159	7.4086	7.89179
0.233763	8.03561	7.9063	8.19206	8.422	8.87617	7.72319		0.233763	8.08508	8.41512	8.83261	9.14027	7.72319	7.84876		1.16883	8.69582	9.09134	7.34215	7.46991	7.90792
0.234763	8.01604	7.83856	8.24735	8.43294	8.86555	7.71303		0.234763	8.05309	8.43081	8.83703	9.05695	7.71303	7.81963		1.17384	8.69279	9.08131	7.302	7.51302	7.88222
0.235775	8.06302	7.88587	8.25193	8.41561	8.8806	7.73547		0.235775	8.05035	8.47986	8.8246	9.08391	7.73547	7.81204		1.17889	8.75046	9.10847	7.30515	7.44319	7.91388
0.236787	7.98938	7.91387	8.23089	8.40362	8.91045	7.723		0.236787	8.02242	8.44579	8.84677	9.08269	7.723	7.84574		1.18394	8.68457	9.132	7.27168	7.51494	7.90031
0.2378	8.12423	7.92099	8.25047	8.42319	8.87692	7.69728		0.2378	8.12187	8.45421	8.84656	9.06224	7.69728	7.8523		1.18903	8.67289	9.15878	7.27648	7.49143	7.93741
0.238825	8.03753	7.85419	8.23284	8.43719	8.93787	7.73413		0.238825	8.08696	8.42567	8.79204	9.04774	7.73413	7.8478		1.19413	8.722	9.17196	7.28807	7.46802	7.94856
0.23985	8.03573	7.92516	8.23792	8.38793	8.86646	7.71981		0.23985	8.06613	8.44569	8.85579	9.0784	7.71981	7.84796		1.19924	8.73622	9.0818	7.31733	7.5246	7.88988
0.240875	8.05929	7.89873	8.27567	8.43078	8.86194	7.75031		0.240875	8.03603	8.41638	8.84225	9.05914	7.75031	7.81961		1.20438	8.73262	9.14085	7.33812	7.53318	7.92972
0.241912	8.06131	7.90772	8.24627	8.42656	8.86394	7.74615		0.241912	8.0741	8.45261	8.84908	9.07542	7.74615	7.87942		1.20954	8.66465	9.13486	7.2968	7.52432	7.90736
0.242938	8.02645	7.92857	8.24429	8.43945	8.87129	7.74528		0.242938	8.05385	8.44736	8.80687	9.07437	7.74528	7.86217		1.21471	8.6889	9.14539	7.28526	7.49363	7.88702
0.243988	8.08201	7.90186	8.27663	8.47602	8.87494	7.74611		0.243988	8.04063	8.44871	8.85429	9.12515	7.74611	7.87722		1.21991	8.68413	9.20881	7.34271	7.50768	7.89778
0.245025	8.05897	7.87229	8.2173	8.39983	8.87189	7.69728		0.245025	8.06065	8.46425	8.78714	9.04028	7.69728	7.86877		1.22512	8.65571	9.17864	7.28415	7.49843	7.92157
0.246075	8.08051	7.87512	8.2634	8.38408	8.85747	7.71564		0.246075	8.0507	8.49666	8.8297	9.09251	7.71564	7.88166		1.23036	8.72894	9.2275	7.32479	7.50674	7.93504
0.247125	8.04417	7.88444	8.20911	8.43599	8.8627	7.69156		0.247125	8.03521	8.46641	8.84543	9.06364	7.69156	7.85357		1.23561	8.71464	9.11915	7.35405	7.52212	7.90738
0.248175	8.03016	7.90807	8.23322	8.41336	8.90248	7.70431		0.248175	8.08475	8.40601	8.87669	9.05771	7.70431	7.84451		1.24089	8.70302	9.14024	7.30836	7.50954	7.92895
0.249237	8.03026	7.91883	8.22933	8.41239	8.93188	7.72655		0.249237	8.09519	8.39028	8.83899	9.08391	7.72655	7.87485		1.24619	8.75935	9.12363	7.31649	7.47771	7.93937
0.2503	8.06692	7.88264	8.23972	8.39762	8.85272	7.72997		0.2503	8.09242	8.43862	8.83476	9.08667	7.72997	7.87529		1.2515	8.71939	9.15092	7.35687	7.51832	7.92025
0.251363	8.06213	7.90334	8.24049	8.39715	8.84764	7.71545		0.251363	8.05868	8.41846	8.77872	9.10831	7.71545	7.84077		1.25684	8.73091	9.15869	7.34704	7.51797	7.97985
0.252438	8.07508	7.85612	8.25126	8.39831	8.87833	7.7492		0.252438	8.06091	8.47955	8.78006	9.09361	7.7492	7.8466		1.2622	8.71862	9.13393	7.26808	7.49895	7.95487
0.253513	8.04182	7.87331	8.22137	8.4183	8.86467	7.72508		0.253513	8.08674	8.43365	8.83507	9.1115	7.72508	7.84271		1.26758	8.7476	9.18009	7.34797	7.57602	7.92219
0.2546	8.06174	7.84797	8.25336	8.44366	8.92776	7.7089		0.2546	8.04785	8.45758	8.81111	9.05597	7.7089	7.8514		1.27297	8.7049	9.17271	7.3498	7.5552	7.9243
0.255675	8.05227	7.92611	8.28023	8.40976	8.87143	7.72883		0.255675	8.06956	8.44405	8.85237	9.13068	7.72883	7.8644		1.27839	8.69516	9.18871	7.35806	7.5581	7.95736
0.256763	8.03989	7.95199	8.28304	8.43238	8.87102	7.75887		0.256763	8.02711	8.45418	8.90031	9.10406	7.75887	7.85913		1.28383	8.70146	9.17572	7.31018	7.55341	7.95106
0.257863	8.02141	7.90402	8.28009	8.43204	8.90157	7.76047		0.257863	8.05723	8.44453	8.82553	9.04166	7.76047	7.84763		1.28929	8.77982	9.11299	7.32743	7.50504	7.95897
0.25895	8.02424	7.92736	8.25391	8.42876	8.89607	7.71617		0.25895	8.07403	8.47907	8.88805	9.08493	7.71617	7.87134		1.29476	8.7465	9.18785	7.34301	7.57522	8.00903
0.26005	8.06488	7.93764	8.28491	8.44216	8.86691	7.71326		0.26005	8.07244	8.44289	8.80064	9.04889	7.71326	7.8732		1.30027	8.73644	9.16422	7.33672	7.54996	7.9369
0.261162	8.07408	7.88156	8.26592	8.46903	8.90303	7.77923		0.261162	8.06114	8.4869	8.84732	9.11221	7.77923	7.81565		1.30579	8.69167	9.15998	7.37007	7.56641	7.964
0.262262	8.04167	7.95576	8.24768	8.39582	8.83977	7.72652		0.262262	8.08257	8.44181	8.83235	9.11717	7.72652	7.8652		1.31134	8.66804	9.14642	7.35399	7.55368	7.93375
0.263375	8.01451	7.89067	8.25571	8.42068	8.86642	7.75832		0.263375	8.00347	8.48092	8.87012	9.11557	7.75832	7.88795		1.3169	8.7189	9.18268	7.35699	7.55331	7.99463
0.2645	7.98722	7.89272	8.26574	8.4828	8.82326	7.75195		0.2645	8.07696	8.44912	8.8714	9.12544	7.75195	7.87773		1.32249	8.72458	9.17427	7.3766	7.56322	7.98727
0.265613	8.01919	7.89182	8.26726	8.41434	8.9101	7.69056		0.265613	8.04657	8.42551	8.87216	9.07306	7.69056	7.86394		1.32809	8.69354	9.17383	7.34186	7.53867	8.00587
0.26675	8.05828	7.95209	8.21319	8.48357	8.88316	7.76061		0.26675	8.08053	8.48812	8.85219	9.15634	7.76061	7.87015		1.33372	8.6898	9.13931	7.34874	7.57007	8.00464
0.267875	8.03211	7.9094	8.26912	8.42486	8.90088	7.74223		0.267875	8.04303	8.48046	8.82591	9.11462	7.74223	7.8972		1.33938	8.74127	9.2449	7.38644	7.52821	7.97996
0.269013	8.03144	7.9287	8.27131	8.43862	8.90028	7.76281		0.269013	8.08673	8.47345	8.84276	9.06035	7.76281	7.85558		1.34504	8.6876	9.22403	7.32133	7.60661	7.9832
0.27015	8.04971	7.95027	8.23201	8.43708	8.8542	7.71865		0.27015	8.07598	8.46152	8.82948	9.0929	7.71865	7.88067		1.35074	8.72629	9.18592	7.32065	7.58707	7.9832
0.271288	8.04642	7.92174	8.25981	8.47199	8.88068	7.72699		0.271288	8.0972	8.48259	8.87822	9.14413	7.72699	7.82719		1.35645	8.6957	9.23098	7.36125	7.57541	8.00074
0.272438	8.04131	7.92449	8.2318	8.42582	8.92142	7.76372		0.272438	8.05146	8.42397	8.90211	9.09644	7.76372	7.88196		1.36219	8.7638	9.18314	7.38997	7.58204	8.00584
0.273587	8.05033	7.91584	8.2868	8.50952	8.90123	7.78099		0.273587	8.06383	8.43528	8.83836	9.12453	7.78099	7.86258		1.36794	8.72184	9.18896	7.34374	7.58685	7.98501
0.27475	8.0063	7.9149	8.24583	8.44729	8.87939	7.73764		0.27475	8.06673	8.43231	8.90851	9.14087	7.73764	7.85973		1.37373	8.73613	9.17458	7.35832	7.56201	8.02214
0.2759	8.08605	7.90453	8.26835	8.46755	8.89334	7.76218		0.2759	8.02488	8.44221	8.82225	9.12854	7.76218	7.87142		1.37952	8.74589	9.14106	7.36542	7.58541	8.0221
0.277075	8.05087	7.88101	8.24914	8.46363	8.88522	7.7551		0.277075	8.05645	8.42628	8.89137	9.09001	7.7551	7.8445		1.38535	8.77699	9.2313	7.3771	7.5646	7.99878
0.278237	8.07456	7.90865	8.27767	8.49683	8.90712	7.76639		0.278237	8.06773	8.42982	8.91292	9.10901	7.76639	7.8719		1.39119	8.72129	9.22424	7.38904	7.6078	8.02481
0.279413	8.10229	7.90217	8.22244	8.50186	8.89243	7.72361		0.279413	8.05064	8.42879	8.86118	9.08817	7.72361	7.89077		1.39706	8.7849	9.24053	7.34852	7.60254	8.03776
0.280587	8.04002	7.89363	8.3096	8.45387	8.90602	7.71614		0.280587	8.07777	8.43261	8.87115	9.15005	7.71614	7.88606		1.40295	8.75437	9.17961	7.37585	7.55419	8.01055
0.281775	8.05637	7.89696	8.29255	8.42671	8.91948	7.78471		0.281775	8.07691	8.43475	8.8515	9.08978	7.78471	7.87312		1.40886	8.74732	9.18772	7.38443	7.59753	8.04408
0.282963	8.05442	7.87983	8.26764	8.39484	8.90399	7.7248		0.282963	8.07098	8.45178	8.84985	9.08412	7.7248	7.87409		1.4148	8.71226	9.21547	7.36713	7.61626	8.01672
0.28415	8.04744	7.96612	8.22	8.44185	8.922	7.77783		0.28415	8.04885	8.44955	8.95328	9.12637	7.77783	7.84472		1.42076	8.74282	9.2111	7.39387	7.57819	8.02208
0.28535	8.07347	7.91834	8.28743	8.40395	8.88792	7.77568		0.28535	8.03853	8.47961	8.8735	9.06464	7.77568	7.88045		1.42674	8.73515	9.18776	7.40314	7.60484	8.06081
0.28655	8.03261	7.93161	8.26838	8.46502	8.92348	7.74622		0.28655	8.11428	8.44313	8.90245	9.16551	7.74622	7.88511		1.43274	8.7133	9.19199	7.41541	7.5813	8.04799
0.28775	8.06034	7.93692	8.29596	8.46108	8.93649	7.76447		0.28775	8.06597	8.45396	8.89299	9.10912	7.76447	7.85091		1.43877	8.7082	9.25936	7.39354	7.60286	8.04008
0.288963	8.0488	7.87508	8.24578	8.41336	8.95157	7.74525		0.288963	8.04669	8.43514	8.87416	9.10938	7.74525	7.85444		1.44483	8.72533	9.20994	7.40802	7.62215	8.03742
0.290175	8.07537	7.91616	8.28978	8.47172	8.95583	7.74247		0.290175	8.02039	8.41776	8.86702	9.07901	7.74247	7.89151		1.45089	8.70584	9.21215	7.38119	7.63034	8.02122
0.2914	8.05253	7.95243	8.27554	8.4234	8.96196	7.81901		0.2914	8.02871	8.45387	8.89301	9.11336	7.81901	7.89965		1.45699	8.757	9.15789	7.39478	7.60519	8.08808
0.292625	8.07118	7.90748	8.29008	8.49	8.96536	7.73711		0.292625	8.04381	8.48874	8.84459	9.11823	7.73711	7.90096		1.46311	8.75313	9.19226	7.42907	7.6482	8.02479
0.29385	8.06935	7.92636	8.27023	8.42029	8.97708	7.73465		0.29385	8.06593	8.49206	8.85001	9.15572	7.73465	7.89382		1.46925	8.70996	9.21507	7.44498	7.58627	8.05052
0.295087	8.08276	7.88122	8.25868	8.46373	8.88617	7.75953		0.295087	8.02846	8.39988	8.89111	9.10938	7.75953	7.87004		1.47541	8.7192	9.15956	7.41266	7.6153	8.04557
0.296325	8.03704	7.92364	8.28786	8.47226	8.9222	7.77538		0.296325	8.058	8.45806	8.86436	9.05696	7.77538	7.90565		1.4816	8.75735	9.28146	7.42985	7.59552	8.09833
0.297563	8.07638	7.93204	8.29712	8.45032	8.90405	7.73643		0.297563	8.05398	8.45428	8.87843	9.05515	7.73643	7.86443		1.48781	8.7389	9.19376	7.42849	7.59256	8.09402
0.298813	8.01816	7.9095	8.29533	8.48149	8.9362	7.78939		0.298813	8.05927	8.45322	8.92758	9.14429	7.78939	7.86245		1.49405	8.79097	9.19178	7.40134	7.64363	8.05944
0.300063	8.06803	7.86294	8.28139	8.50209	8.9286	7.76841		0.300063	8.0765	8.47511	8.82442	9.16708	7.76841	7.92081		1.50031	8.78211	9.25407	7.40803	7.63239	8.11171
0.301325	8.03645	7.87481	8.2677	8.49243	8.95119	7.74189		0.301325	8.06925	8.44787	8.84862	9.10455	7.74189	7.84207		1.5066	8.73574	9.22937	7.42692	7.65004	8.07597
0.302575	8.07244	7.94065	8.30239	8.46001	8.896	7.70791		0.302575	8.05726	8.41885	8.85916	9.06984	7.70791	7.87725		1.5129	8.79991	9.24007	7.40114	7.65952	8.0981
0.30385	8.07702	7.9217	8.28891	8.46276	8.95163	7.79075		0.30385	8.05868	8.4462	8.81068	9.10675	7.79075	7.88865		1.51924	8.77099	9.20294	7.43732	7.62363	8.09289
0.305113	8.05144	7.94162	8.25585	8.44789	8.95874	7.74228		0.305113	8.08461	8.4138	8.85188	9.14133	7.74228	7.8943		1.52559	8.75718	9.15102	7.41556	7.66822	8.09244
0.3064	8.08715	7.9308	8.31947	8.49379	8.96416	7.79308		0.3064	8.07549	8.45901	8.87164	9.08516	7.79308	7.90349		1.53198	8.72077	9.22073	7.46975	7.6164	8.14517
0.307675	8.01282	7.93738	8.32262	8.43185	8.93665	7.77227		0.307675	8.09733	8.46257	8.82404	9.14088	7.77227	7.89627		1.53838	8.72758	9.24377	7.3945	7.62871	8.13275
0.308962	8.05849	7.94559	8.26502	8.45718	8.88885	7.77999		0.308962	8.05272	8.47495	8.85265	9.09271	7.77999	7.8806		1.5448	8.77206	9.22171	7.44388	7.65853	8.04756
0.31025	8.01541	7.87286	8.3233	8.4997	8.92278	7.73051		0.31025	8.06457	8.40363	8.86688	9.11731	7.73051	7.88564		1.55126	8.75498	9.24507	7.42075	7.71272	8.11591
0.31155	8.03741	7.9343	8.23634	8.47573	8.90477	7.80732		0.31155	8.09216	8.47318	8.86888	9.06357	7.80732	7.89837		1.55774	8.73768	9.19722	7.4367	7.67394	8.07289
0.31285	8.07691	7.92911	8.2599	8.47216	8.92671	7.76037		0.31285	8.07347	8.48182	8.85349	9.14018	7.76037	7.90716		1.56424	8.75828	9.25272	7.39354	7.71214	8.10814
0.31415	8.08726	7.91639	8.29524	8.49207	8.95305	7.83446		0.31415	8.08137	8.45351	8.90247	9.12558	7.83446	7.89665		1.57076	8.73688	9.27635	7.39791	7.65099	8.14053
0.315462	8.01698	7.95636	8.29936	8.51544	8.91232	7.7282		0.315462	8.0384	8.44711	8.83003	9.17043	7.7282	7.87206		1.57731	8.75592	9.20237	7.40908	7.67561	8.13266
0.316775	8.08631	7.93345	8.27964	8.53683	8.95404	7.78125		0.316775	8.02306	8.46164	8.82704	9.15636	7.78125	7.89123		1.5839	8.75373	9.24955	7.40702	7.67289	8.13873
0.3181	8.05365	7.92338	8.25772	8.48569	8.91966	7.75808		0.3181	8.07113	8.43524	8.87782	9.16476	7.75808	7.88606		1.5905	8.75207	9.26144	7.4184	7.70863	8.12751
0.319425	8.0766	7.91615	8.28036	8.49524	8.93367	7.75888		0.319425	8.08977	8.42889	8.82701	9.15881	7.75888	7.86218		1.59713	8.75319	9.2915	7.47347	7.68259	8.14656
0.32075	8.1098	7.94267	8.25914	8.46893	8.95451	7.78169		0.32075	8.0712	8.40005	8.89371	9.12257	7.78169	7.88256		1.60378	8.79323	9.27153	7.43441	7.69537	8.09066
0.322087	8.03767	7.90305	8.28709	8.46291	8.97372	7.79619		0.322087	8.07154	8.44086	8.9034	9.16554	7.79619	7.88373		1.61045	8.78595	9.20729	7.49565	7.70309	8.11813
0.323438	8.06829	7.93486	8.27542	8.434	8.90675	7.75859		0.323438	8.08512	8.48418	8.89948	9.11653	7.75859	7.87981		1.61716	8.75952	9.23473	7.43574	7.64977	8.13856
0.324775	8.05548	7.92869	8.25073	8.44795	8.88857	7.75722		0.324775	8.05107	8.48628	8.86331	9.1441	7.75722	7.88565		1.62389	8.75576	9.26723	7.44262	7.67994	8.13603
0.326125	8.06977	7.90339	8.30598	8.47852	8.93417	7.76572		0.326125	8.08363	8.45811	8.89168	9.16129	7.76572	7.87883		1.63064	8.78037	9.2618	7.43164	7.67885	8.16338
0.327487	8.0768	7.99136	8.28185	8.46699	8.92665	7.75926		0.327487	8.06867	8.48452	8.90877	9.12888	7.75926	7.88152		1.63742	8.7466	9.30666	7.44253	7.68489	8.14496
0.32885	8.07613	7.95256	8.33736	8.45639	8.95891	7.78538		0.32885	8.045	8.45405	8.87885	9.07835	7.78538	7.90111		1.64423	8.78998	9.2972	7.44066	7.67679	8.12253
0.330213	8.05667	7.93499	8.31166	8.47055	8.94405	7.78634		0.330213	8.10093	8.50874	8.91507	9.08353	7.78634	7.91975		1.65106	8.76656	9.2235	7.46115	7.67907	8.1151
0.331587	8.03068	7.90833	8.33256	8.45099	8.94601	7.77313		0.331587	8.0674	8.45354	8.86385	9.16576	7.77313	7.88697		1.65791	8.76539	9.22752	7.43738	7.69367	8.17792
0.332963	8.04989	7.88862	8.28108	8.44271	8.95714	7.81552		0.332963	8.06976	8.45846	8.94821	9.16084	7.81552	7.87531		1.6648	8.72812	9.29752	7.47183	7.74792	8.17908
0.334338	8.00206	7.9128	8.25788	8.44027	8.91618	7.77733		0.334338	8.06885	8.43443	8.85745	9.11371	7.77733	7.89059		1.67171	8.74679	9.29335	7.44392	7.70242	8.14851
0.335725	8.02824	7.91237	8.29828	8.48357	8.97827	7.76645		0.335725	8.04072	8.44955	8.85245	9.14563	7.76645	7.89501		1.67865	8.76551	9.28461	7.46691	7.66613	8.17551
0.337125	8.06947	7.95289	8.28534	8.4909	8.96704	7.80034		0.337125	8.11454	8.47653	8.84854	9.10747	7.80034	7.88313		1.68561	8.74695	9.29644	7.51634	7.69795	8.17312
0.338525	8.06005	7.91355	8.307	8.48141	8.9131	7.82052		0.338525	8.08767	8.48055	8.93315	9.14171	7.82052	7.89273		1.6926	8.78802	9.28719	7.46982	7.70029	8.15442
0.339925	8.09659	7.95385	8.28589	8.50684	9.00989	7.78522		0.339925	8.0764	8.48105	8.86386	9.12129	7.78522	7.91878		1.69961	8.75702	9.32682	7.47742	7.72769	8.1892
0.341338	8.07339	7.95735	8.28341	8.48289	8.93878	7.76591		0.341338	8.06482	8.51222	8.92484	9.12987	7.76591	7.86106		1.70666	8.78397	9.35646	7.50186	7.73714	8.19682
0.34275	8.0352	7.9396	8.30204	8.48149	8.94608	7.77557		0.34275	8.07616	8.46911	8.88712	9.16492	7.77557	7.86461		1.71372	8.74804	9.2115	7.50596	7.73992	8.2148
0.344162	8.08708	7.87808	8.31401	8.49469	8.91895	7.76031		0.344162	8.07218	8.48257	8.91632	9.16714	7.76031	7.90878		1.72082	8.77839	9.25148	7.50555	7.77869	8.2188
0.345587	8.01543	7.92313	8.30862	8.47202	8.95308	7.79071		0.345587	8.06906	8.51257	8.91432	9.13013	7.79071	7.90384		1.72795	8.82361	9.2996	7.45936	7.67294	8.18795
0.347025	8.06384	7.93985	8.24295	8.49136	8.9816	7.76347		0.347025	8.10767	8.46431	8.90155	9.16385	7.76347	7.87446		1.7351	8.75466	9.32388	7.46677	7.77622	8.21448
0.34845	8.05496	7.97005	8.33492	8.52727	8.99535	7.83635		0.34845	8.08376	8.50764	8.83965	9.11441	7.83635	7.92273		1.74227	8.70498	9.29321	7.49651	7.76409	8.20603
0.3499	8.06932	7.91564	8.34748	8.44976	8.92708	7.80726		0.3499	8.10108	8.45774	8.90005	9.12514	7.80726	7.90395		1.74949	8.80448	9.25194	7.47147	7.7145	8.20715
0.351337	8.09005	7.89587	8.28122	8.51157	8.97371	7.80542		0.351337	8.0957	8.47632	8.87808	9.16975	7.80542	7.88769		1.75671	8.77019	9.32154	7.51361	7.74509	8.20689
0.3528	8.06506	7.93995	8.29667	8.47846	8.97545	7.77743		0.3528	8.08684	8.44921	8.90515	9.12929	7.77743	7.92164		1.76398	8.76074	9.305	7.47074	7.71285	8.20605
0.35425	8.03682	7.96058	8.33207	8.5092	8.96582	7.82475		0.35425	8.05932	8.42375	8.88419	9.17268	7.82475	7.88377		1.77126	8.7947	9.26937	7.47409	7.74226	8.20182
0.355713	8.08373	7.91333	8.30036	8.48761	8.97821	7.82718		0.355713	8.09373	8.51914	8.90239	9.16411	7.82718	7.89775		1.77857	8.7661	9.26371	7.48388	7.75936	8.17543
0.357188	8.03884	7.87803	8.25848	8.51436	9.00914	7.78701		0.357188	8.09051	8.45331	8.88783	9.14827	7.78701	7.89776		1.78593	8.77743	9.36569	7.52312	7.77806	8.21155
0.358662	8.05882	7.91775	8.32089	8.49703	9.0374	7.79452		0.358662	8.02514	8.52727	8.92377	9.17001	7.79452	7.90628		1.79329	8.80737	9.31952	7.51524	7.7176	8.23322
0.360137	8.03709	7.88798	8.30828	8.50057	8.98434	7.75841		0.360137	8.11187	8.51385	8.8878	9.19418	7.75841	7.94717		1.80069	8.81563	9.2968	7.51175	7.81485	8.25298
0.361625	8.0505	7.89995	8.31739	8.48023	9.01604	7.80642		0.361625	8.07275	8.49152	8.86275	9.17952	7.80642	7.90024		1.80813	8.81136	9.33117	7.50676	7.75565	8.24063
0.363113	8.08032	7.94031	8.30844	8.46191	8.95306	7.78199		0.363113	8.05833	8.4351	8.94193	9.13321	7.78199	7.91547		1.81558	8.79463	9.27933	7.52403	7.75691	8.24589
0.364612	8.08411	7.91696	8.26739	8.4808	8.97162	7.8093		0.364612	8.07705	8.44083	8.89082	9.17969	7.8093	7.93195		1.82306	8.78486	9.31942	7.48816	7.79862	8.25923
0.366113	8.0974	7.97178	8.31174	8.47872	8.98167	7.80221		0.366113	8.10202	8.50224	8.85965	9.10089	7.80221	7.90411		1.83057	8.75976	9.35286	7.48747	7.72296	8.23414
0.367625	8.07515	7.93009	8.37336	8.51482	8.94685	7.77601		0.367625	8.098	8.49431	8.87286	9.16685	7.77601	7.88561		1.83811	8.73281	9.30389	7.57988	7.75805	8.21774
0.369137	8.09311	7.94436	8.34848	8.46927	8.96062	7.8332		0.369137	8.02339	8.45749	8.92665	9.16396	7.8332	7.86467		1.84569	8.80377	9.32449	7.50629	7.81866	8.24672
0.370663	8.03776	7.92985	8.32341	8.5062	8.96698	7.84499		0.370663	8.08923	8.51102	8.89438	9.18851	7.84499	7.93454		1.85329	8.76735	9.31536	7.5453	7.82948	8.26346
0.372187	8.03737	7.92673	8.32127	8.51479	8.96613	7.81542		0.372187	8.07693	8.50018	8.93617	9.15675	7.81542	7.93162		1.86091	8.7499	9.35781	7.50482	7.80277	8.2926
0.373713	8.02242	7.88843	8.32854	8.5079	9.03363	7.82193		0.373713	8.08583	8.48097	8.8978	9.15242	7.82193	7.92107		1.86856	8.75879	9.29667	7.53609	7.78409	8.22884
0.37525	8.05949	7.93305	8.29941	8.49952	9.00851	7.81705		0.37525	8.0688	8.47019	8.90358	9.18224	7.81705	7.92583		1.87625	8.75005	9.307	7.54708	7.76898	8.29086
0.3768	8.0936	7.93638	8.29503	8.48992	9.01947	7.83555		0.3768	8.06493	8.4874	8.92001	9.16507	7.83555	7.95842		1.88398	8.78933	9.34748	7.54197	7.80094	8.27544
0.378338	8.06629	7.89094	8.32573	8.51228	9.02167	7.79928		0.378338	8.08913	8.5393	8.8723	9.18663	7.79928	7.91034		1.89171	8.81084	9.32238	7.54139	7.80642	8.28213
0.3799	8.04567	7.96175	8.33464	8.45807	8.98955	7.8289		0.3799	8.02572	8.52206	8.90912	9.14813	7.8289	7.89552		1.89949	8.77998	9.32804	7.57265	7.79722	8.29353
0.381463	8.05206	7.97691	8.28017	8.52198	9.0083	7.80535		0.381463	8.15818	8.44296	8.93353	9.15135	7.80535	7.9767		1.90729	8.77028	9.29794	7.57008	7.82283	8.27144
0.383025	8.09868	7.92725	8.27743	8.54552	9.01639	7.85197		0.383025	8.06587	8.49229	8.91524	9.18517	7.85197	7.95523		1.91513	8.82811	9.35751	7.52141	7.81091	8.30567
0.3846	8.05973	7.96699	8.30236	8.49066	8.97301	7.85623		0.3846	8.08895	8.49634	8.89627	9.17735	7.85623	7.91719		1.92299	8.76359	9.32634	7.55245	7.84453	8.27066
0.386175	8.07562	7.97976	8.28061	8.53821	8.9619	7.80981		0.386175	8.07361	8.50251	8.87434	9.15103	7.80981	7.88551		1.93089	8.80414	9.31835	7.59213	7.80577	8.23142
0.387762	8.07112	7.89935	8.29199	8.51173	8.92641	7.80904		0.387762	8.05013	8.45832	8.87262	9.15894	7.80904	7.94793		1.9388	8.79841	9.38637	7.52529	7.81625	8.30191
0.38935	8.04289	7.94793	8.23456	8.51918	9.00391	7.82857		0.38935	8.08632	8.48795	8.94724	9.16145	7.82857	7.94589		1.94676	8.78773	9.37876	7.56224	7.8127	8.30242
0.39095	8.04754	7.98002	8.34492	8.47167	8.97847	7.81765		0.39095	8.01895	8.45802	8.90334	9.19792	7.81765	7.9184		1.95474	8.81612	9.36548	7.59311	7.81237	8.28369
0.39255	8.03505	7.93518	8.29785	8.51096	9.02635	7.80761		0.39255	8.07869	8.49744	8.91628	9.14545	7.80761	7.91857		1.96276	8.80648	9.29911	7.55351	7.84039	8.29187
0.394163	8.1187	7.96394	8.34166	8.50531	9.00554	7.80864		0.394163	8.05003	8.4501	8.94429	9.15778	7.80864	7.92971		1.9708	8.82888	9.39026	7.58404	7.84609	8.28932
0.395775	8.0312	7.91401	8.35741	8.4607	9.04047	7.85652		0.395775	8.12751	8.41734	8.90784	9.1436	7.85652	7.91711		1.97888	8.78021	9.33958	7.56956	7.82035	8.29668
0.3974	8.07163	7.93664	8.30183	8.50413	9.00536	7.85248		0.3974	8.06669	8.47258	8.89619	9.17078	7.85248	7.93279		1.98699	8.8032	9.36342	7.62253	7.79921	8.37495
0.399025	8.01991	7.94334	8.32951	8.5481	8.98734	7.87017		0.399025	8.10182	8.43905	8.98799	9.14238	7.87017	7.91187		1.99513	8.82483	9.32018	7.57231	7.80719	8.31144
0.400663	8.01236	7.92947	8.32525	8.50686	8.97772	7.83267		0.400663	8.11492	8.51975	8.90985	9.17186	7.83267	7.93369		2.00329	8.82903	9.35694	7.60924	7.8459	8.30404
0.4023	8.05309	7.8969	8.30782	8.554	8.98557	7.83715		0.4023	8.07884	8.46466	8.96863	9.14693	7.83715	7.88634		2.01149	8.78563	9.31362	7.61605	7.8195	8.31249
0.403937	8.09268	7.95571	8.35682	8.52515	9.00238	7.84962		0.403937	8.04744	8.49817	8.90219	9.15759	7.84962	7.97859		2.01971	8.81812	9.37534	7.5898	7.84125	8.32071
0.4056	8.07215	7.93931	8.33412	8.52628	8.99507	7.80505		0.4056	8.08212	8.48875	8.91183	9.17908	7.80505	7.94909		2.02798	8.77973	9.32411	7.52941	7.81553	8.33348
0.40725	8.05026	7.93144	8.34891	8.5124	9.00017	7.79149		0.40725	8.08423	8.51199	8.9001	9.10121	7.79149	7.96307		2.03627	8.78422	9.39871	7.59049	7.85073	8.34284
0.408925	8.04163	7.89594	8.34507	8.53954	9.02844	7.80092		0.408925	8.08722	8.48323	8.96364	9.19669	7.80092	7.97035		2.0446	8.80681	9.38395	7.59094	7.87704	8.33381
0.410587	8.08212	7.93689	8.31052	8.54191	8.98726	7.83842		0.410587	8.06557	8.44091	8.91901	9.18555	7.83842	7.91039		2.05295	8.80051	9.41746	7.56721	7.82143	8.35713
0.412262	8.09227	7.95972	8.41878	8.52618	8.95268	7.8446		0.412262	8.09581	8.46371	8.90192	9.16867	7.8446	7.89317		2.06134	8.8107	9.3449	7.61369	7.87291	8.37665
0.41395	8.06797	7.90471	8.32432	8.51371	9.02206	7.82518		0.41395	8.09401	8.46209	8.96574	9.19119	7.82518	7.97234		2.06976	8.86003	9.41797	7.58679	7.85232	8.3344
0.415637	8.02823	7.93549	8.32581	8.55278	9.03728	7.83365		0.415637	8.09824	8.46373	8.9415	9.1817	7.83365	7.97567		2.07821	8.86443	9.42268	7.60194	7.9071	8.35824
0.417338	8.09426	7.96164	8.29723	8.49494	9.02254	7.81743		0.417338	8.1188	8.51116	8.85968	9.16048	7.81743	7.9414		2.0867	8.82142	9.34458	7.6252	7.86141	8.36286
0.419037	8.03683	7.93611	8.31381	8.54291	8.99379	7.85697		0.419037	8.10104	8.50847	8.94073	9.18738	7.85697	7.94892		2.09521	8.81269	9.32055	7.6186	7.88331	8.33529
0.42075	8.08801	7.98193	8.29777	8.52534	9.02133	7.84417		0.42075	8.09084	8.51616	8.93733	9.19044	7.84417	7.95484		2.10376	8.81996	9.38238	7.59601	7.89026	8.38024
0.422475	8.08087	7.92471	8.32068	8.51842	9.03191	7.828		0.422475	8.11538	8.46597	8.95398	9.19305	7.828	7.9368		2.11235	8.84312	9.41826	7.59583	7.87557	8.36456
0.424188	8.07759	7.99302	8.33426	8.5315	9.03903	7.78707		0.424188	8.09647	8.51215	8.89987	9.21309	7.78707	7.95776		2.12096	8.83287	9.41532	7.64207	7.90177	8.41105
0.425925	7.99913	7.92377	8.2897	8.4873	9.00574	7.88417		0.425925	8.08426	8.49014	8.97244	9.18069	7.88417	7.96567		2.12961	8.84783	9.44084	7.56124	7.86668	8.34244
0.427662	8.04402	7.95152	8.28523	8.53826	8.98932	7.82064		0.427662	8.0941	8.48666	8.91171	9.15338	7.82064	7.92236		2.13829	8.83554	9.40742	7.6307	7.82461	8.38812
0.4294	8.02561	7.9288	8.30139	8.50155	8.98512	7.8532		0.4294	8.067	8.42805	8.9673	9.1714	7.8532	7.96612		2.147	8.84664	9.45313	7.6186	7.88383	8.41742
0.43115	8.05178	7.9462	8.35358	8.57458	9.04236	7.86191		0.43115	8.09647	8.48656	8.92145	9.14191	7.86191	7.9496		2.15575	8.80655	9.43541	7.63597	7.92052	8.39945
0.4329	8.04265	7.9369	8.37203	8.5084	9.00809	7.85647		0.4329	8.08008	8.491	8.93358	9.18498	7.85647	7.96074		2.16453	8.77537	9.36928	7.62014	7.88931	8.41578
0.434662	8.09515	7.97751	8.35228	8.55424	8.98778	7.86902		0.434662	8.11479	8.45026	8.91829	9.19322	7.86902	7.95118		2.17334	8.82473	9.36159	7.62585	7.90242	8.36286
0.436437	8.09006	7.99845	8.33972	8.45358	9.03828	7.8441		0.436437	8.10868	8.50309	8.89986	9.21304	7.8441	7.93565		2.18219	8.85745	9.39798	7.60439	7.9068	8.41962
0.438213	8.06165	7.93945	8.34968	8.56937	9.01476	7.81486		0.438213	8.08485	8.51544	8.94252	9.21507	7.81486	7.93609		2.19106	8.88222	9.43268	7.63447	7.89584	8.41123
0.44	8.05515	7.92619	8.30819	8.54963	8.98564	7.81298		0.44	8.11186	8.47109	8.91733	9.20316	7.81298	7.93903		2.19998	8.79598	9.44189	7.62765	7.94961	8.43331
0.441788	8.11065	7.98428	8.31336	8.59361	9.0302	7.82688		0.441788	8.08211	8.48324	8.95097	9.20523	7.82688	7.96411		2.20893	8.83411	9.42629	7.61546	7.95357	8.40316
0.443588	8.03549	7.94665	8.36467	8.54057	9.05132	7.88614		0.443588	8.08158	8.42949	8.99606	9.17047	7.88614	7.94168		2.21791	8.87989	9.47599	7.61342	7.91409	8.44022
0.445388	8.06547	7.96681	8.35227	8.55766	9.03983	7.84676		0.445388	8.0903	8.46448	8.97234	9.2043	7.84676	7.94503		2.22692	8.83729	9.47998	7.62847	7.96401	8.43682
0.4472	8.03193	7.91948	8.32844	8.53952	9.0164	7.86526		0.4472	8.09415	8.44485	8.94276	9.22601	7.86526	7.91184		2.23598	8.80951	9.39011	7.64462	7.85944	8.43377
0.449012	8.05795	7.95672	8.35572	8.62534	9.02469	7.86034		0.449012	8.09823	8.48213	8.94719	9.2052	7.86034	7.95269		2.24506	8.83827	9.48433	7.60934	7.91924	8.36339
0.450837	8.08373	7.94678	8.32291	8.54508	9.04855	7.81729		0.450837	8.08672	8.5154	8.98761	9.20119	7.81729	7.95592		2.25419	8.86107	9.41166	7.65838	7.96236	8.39856
0.452662	8.08277	7.92909	8.29098	8.54863	9.02977	7.8465		0.452662	8.07532	8.51743	8.94385	9.20967	7.8465	7.96103		2.26334	8.84735	9.4388	7.65093	7.94141	8.42731
0.4545	8.00668	7.94303	8.2886	8.49861	9.07889	7.8447		0.4545	8.11263	8.49121	8.95461	9.18404	7.8447	7.9502		2.27253	8.8519	9.49696	7.6275	7.96604	8.417
0.45635	8.06532	7.95297	8.38894	8.55503	9.05949	7.84511		0.45635	8.093	8.46156	8.94585	9.1584	7.84511	7.9609		2.28175	8.81304	9.42745	7.66345	7.9226	8.4472
0.4582	8.04282	7.95196	8.31662	8.5338	9.03505	7.87886		0.4582	8.06689	8.50863	8.91327	9.13989	7.87886	7.95766		2.29101	8.81453	9.40796	7.65479	7.9583	8.44128
0.460063	8.08302	7.93202	8.36441	8.55098	9.04878	7.88179		0.460063	8.04957	8.47345	8.95634	9.20154	7.88179	7.95588		2.3003	8.8119	9.46665	7.69964	7.93187	8.40596
0.461925	8.0853	7.92093	8.40382	8.52561	9.07152	7.84603		0.461925	8.11039	8.50548	8.90306	9.21255	7.84603	7.93865		2.30964	8.8348	9.48889	7.66116	7.97504	8.41708
0.4638	8.05688	7.98346	8.37491	8.55823	9.01161	7.8652		0.4638	8.11631	8.49763	8.93039	9.22412	7.8652	7.9808		2.319	8.87422	9.45692	7.68179	7.94133	8.47588
0.465675	8.10457	7.95093	8.27728	8.45794	9.03374	7.86104		0.465675	8.06326	8.4868	8.92383	9.18935	7.86104	7.98273		2.3284	8.8386	9.47111	7.67568	7.9509	8.47866
0.467562	8.07872	7.97395	8.32275	8.53332	8.99817	7.90189		0.467562	8.0963	8.53194	8.98355	9.19943	7.90189	7.95979		2.33784	8.82272	9.49207	7.67984	7.96875	8.42782
0.469463	8.07271	7.96564	8.33417	8.50476	9.03947	7.86872		0.469463	8.11538	8.50304	8.9088	9.20113	7.86872	7.9647		2.34731	8.86845	9.45492	7.65304	7.99413	8.43784
0.471363	8.04389	7.9685	8.3405	8.54274	9.01797	7.88007		0.471363	8.06666	8.49564	8.97986	9.21051	7.88007	7.97185		2.35681	8.8849	9.44099	7.71528	7.98849	8.45854
0.473275	8.0784	7.94204	8.33721	8.52374	9.03415	7.85239		0.473275	8.01859	8.48108	8.98148	9.15059	7.85239	7.94401		2.36636	8.89507	9.44172	7.69848	7.92435	8.48574
0.475188	8.06816	7.9804	8.34198	8.62594	9.08115	7.85784		0.475188	8.08085	8.5219	8.97655	9.22066	7.85784	7.92649		2.37595	8.8666	9.48118	7.7068	7.99161	8.46818
0.477113	8.08488	7.96726	8.34651	8.53497	9.07867	7.86304		0.477113	8.10631	8.47285	8.97751	9.24191	7.86304	7.97897		2.38556	8.82693	9.44792	7.68732	7.94564	8.4432
0.479037	8.10139	7.96036	8.36155	8.55983	9.03065	7.84092		0.479037	8.16314	8.48838	8.89964	9.2083	7.84092	7.92295		2.39521	8.86658	9.42532	7.7131	7.94058	8.4809
0.480987	8.05289	7.94101	8.37361	8.54794	9.02945	7.86591		0.480987	8.07025	8.48477	8.95845	9.20602	7.86591	8.01835		2.40491	8.86256	9.4772	7.74233	7.9542	8.4752
0.482925	8.03145	7.97315	8.36987	8.54214	9.02708	7.8558		0.482925	8.0679	8.47849	8.97342	9.16527	7.8558	7.99883		2.41464	8.88349	9.46062	7.68652	7.94202	8.49429
0.484875	8.05445	7.95016	8.34344	8.5388	9.04407	7.8722		0.484875	8.10028	8.49593	8.95952	9.19246	7.8722	7.97571		2.4244	8.88156	9.49503	7.67752	7.97962	8.47622
0.486838	8.03665	7.92143	8.39294	8.54514	9.03889	7.90716		0.486838	8.1363	8.54563	8.93256	9.24594	7.90716	7.97793		2.4342	8.85274	9.45148	7.75911	7.95001	8.50308
0.488813	8.03467	7.96405	8.334	8.52638	9.07231	7.86353		0.488813	8.09057	8.45927	8.96683	9.20329	7.86353	7.99395		2.44405	8.92919	9.49715	7.69678	7.98915	8.4808
0.490788	8.08514	7.92642	8.3681	8.50698	9.04559	7.86717		0.490788	8.09011	8.46563	8.93744	9.19518	7.86717	7.98143		2.45392	8.86023	9.50911	7.74577	7.97863	8.51041
0.492763	8.04296	7.9524	8.37408	8.56075	9.05217	7.86544		0.492763	8.07051	8.50573	8.97214	9.22447	7.86544	7.96535		2.46384	8.87529	9.53568	7.73929	8.01297	8.47474
0.494763	8.03032	7.94839	8.36105	8.57488	9.08032	7.84015		0.494763	8.14523	8.53619	8.94434	9.21924	7.84015	7.95155		2.47379	8.87983	9.46697	7.69795	7.95284	8.52423
0.49675	8.07168	7.94912	8.35064	8.49539	9.05975	7.87608		0.49675	8.11821	8.49893	9.00914	9.18497	7.87608	7.98592		2.48377	8.86557	9.4976	7.73983	8.01587	8.52174
0.498762	8.0426	7.89951	8.38851	8.60233	8.99039	7.86736		0.498762	8.0687	8.49924	8.96718	9.18503	7.86736	7.98656		2.49381	8.8922	9.46899	7.72042	7.98857	8.49617
0.500775	8.07816	7.92617	8.34567	8.60361	9.06433	7.91755		0.500775	8.0767	8.50276	8.94839	9.2052	7.91755	7.92205		2.50388	8.88411	9.48725	7.73276	7.98425	8.52881
0.5028	8.10396	7.965	8.37046	8.50359	9.02614	7.86678		0.5028	8.08885	8.50027	8.93181	9.23271	7.86678	7.95121		2.51397	8.90742	9.50777	7.70989	8.01078	8.51795
0.504825	8.06462	7.97962	8.38771	8.56123	9.04118	7.83437		0.504825	8.08748	8.51308	8.93082	9.26964	7.83437	7.97459		2.52413	8.82979	9.57527	7.7323	8.03164	8.53722
0.506863	8.10735	7.93588	8.33713	8.52254	9.06021	7.86664		0.506863	8.08352	8.48517	8.95142	9.2112	7.86664	7.95128		2.53431	8.92287	9.51214	7.75209	8.01164	8.54966
0.5089	8.06389	7.98316	8.32608	8.55218	9.04112	7.88861		0.5089	8.08981	8.51146	8.91927	9.23105	7.88861	7.95025		2.54452	8.8743	9.49392	7.7288	8.03441	8.49225
0.510962	8.1235	7.98176	8.33097	8.53072	9.06523	7.86515		0.510962	8.07672	8.49435	8.96899	9.20488	7.86515	7.98376		2.55479	8.84225	9.52587	7.72977	7.97437	8.56622
0.513013	8.05746	7.95591	8.31511	8.5445	9.03783	7.88477		0.513013	8.03419	8.52196	8.90276	9.23357	7.88477	7.99041		2.56509	8.87646	9.59249	7.73725	7.99284	8.53687
0.515087	8.11358	7.94291	8.31703	8.58522	9.04422	7.89345		0.515087	8.10249	8.49966	8.95692	9.16798	7.89345	7.96401		2.57542	8.82901	9.53465	7.76054	8.05993	8.55534
0.517163	8.06703	7.98354	8.40419	8.59933	9.0811	7.91072		0.517163	8.05954	8.47929	8.97485	9.19412	7.91072	7.98894		2.5858	8.88725	9.53804	7.74345	8.03412	8.54202
0.51925	8.03369	7.99151	8.3738	8.58447	9.07895	7.87223		0.51925	8.04016	8.5127	8.98532	9.22508	7.87223	8.01818		2.59623	8.86023	9.50697	7.73591	8.04431	8.5343
0.521338	8.06303	7.9879	8.38563	8.55348	9.04932	7.87228		0.521338	8.1086	8.46891	8.9191	9.25351	7.87228	8.00585		2.60667	8.83209	9.52229	7.72681	8.02888	8.59336
0.523438	8.08766	7.98011	8.35204	8.52731	9.08778	7.86179		0.523438	8.08622	8.53735	8.95132	9.22827	7.86179	7.9852		2.61718	8.83217	9.49198	7.76289	8.02531	8.55049
0.525537	8.0806	8.02018	8.4054	8.55276	9.06828	7.89534		0.525537	8.13521	8.52544	9.00586	9.2299	7.89534	7.97423		2.62771	8.91253	9.53964	7.75697	8.02173	8.58178
0.527663	8.02721	7.96468	8.3812	8.61646	9.08844	7.92602		0.527663	8.11568	8.5631	8.96078	9.23973	7.92602	7.98883		2.63829	8.90697	9.53548	7.73923	8.0404	8.59546
0.529775	8.0719	7.92604	8.40445	8.55396	9.09872	7.88597		0.529775	8.12063	8.51486	9.00058	9.23352	7.88597	7.96205		2.6489	8.86434	9.50689	7.77347	8.0538	8.59756
0.531913	8.06243	8.02415	8.37727	8.5938	9.11392	7.87742		0.531913	8.1297	8.51279	8.98259	9.19945	7.87742	8.00546		2.65956	8.84524	9.52932	7.75125	8.04228	8.58782
0.53405	8.18188	7.94914	8.35768	8.58079	9.02966	7.92105		0.53405	8.07878	8.55846	8.90523	9.1964	7.92105	7.98953		2.67026	8.87513	9.52557	7.72666	8.04867	8.62383
0.5362	8.02668	7.99078	8.34427	8.55235	9.10063	7.87917		0.5362	8.05742	8.51099	8.97148	9.21497	7.87917	7.99024		2.681	8.89379	9.57422	7.7598	8.06826	8.58028
0.53835	8.07699	7.95269	8.36665	8.53671	9.11258	7.89369		0.53835	8.06198	8.5139	8.99791	9.18018	7.89369	7.9955		2.69178	8.88388	9.51063	7.77985	8.04551	8.56169
0.540525	8.07505	7.99339	8.37001	8.57058	9.0901	7.91895		0.540525	8.05401	8.5499	8.98618	9.22241	7.91895	7.99024		2.7026	8.88096	9.57926	7.8004	8.07768	8.59582
0.542687	8.03665	8.01289	8.36802	8.55819	9.04124	7.90026		0.542687	8.12677	8.53026	8.99129	9.23209	7.90026	7.96449		2.71346	8.89526	9.55099	7.7847	8.10489	8.60771
0.544875	8.07835	7.97911	8.35822	8.54933	9.09448	7.90473		0.544875	8.0765	8.54042	8.97379	9.19554	7.90473	7.95466		2.72436	8.92585	9.54023	7.7814	8.08237	8.61042
0.547063	8.11516	7.91236	8.38786	8.54624	9.11588	7.85636		0.547063	8.09194	8.52937	8.9838	9.17255	7.85636	7.99242		2.73531	8.91693	9.49377	7.77713	8.09628	8.63416
0.549263	8.04609	7.96399	8.36512	8.58083	9.06654	7.97034		0.549263	8.07048	8.55263	8.95837	9.21176	7.97034	7.99783		2.74629	8.93286	9.51674	7.80684	8.01431	8.61627
0.551462	8.0883	7.99199	8.41293	8.57914	9.07649	7.90157		0.551462	8.08645	8.47789	8.95317	9.28073	7.90157	7.9746		2.75732	8.8969	9.55776	7.78697	8.10703	8.62429
0.553675	8.07647	7.99044	8.38016	8.56196	9.09059	7.88595		0.553675	8.09163	8.55492	8.95268	9.28734	7.88595	8.02427		2.76839	8.85302	9.56593	7.78353	8.08478	8.59208
0.5559	8.09719	7.97871	8.3646	8.59347	9.10316	7.90485		0.5559	8.1068	8.48814	9.00523	9.24625	7.90485	7.99539		2.7795	8.84188	9.63465	7.79945	8.08205	8.58856
0.558137	8.0854	7.97686	8.37576	8.53717	9.12	7.90094		0.558137	8.04189	8.4939	8.97333	9.26266	7.90094	8.00852		2.79066	8.89537	9.53775	7.78395	8.11561	8.65407
0.560375	8.08247	7.95707	8.43459	8.5652	9.09523	7.87593		0.560375	8.07949	8.49785	8.93408	9.21689	7.87593	8.00045		2.80185	8.88964	9.56993	7.78168	8.0792	8.62705
0.562625	8.06134	7.97968	8.40398	8.55695	9.0733	7.89219		0.562625	8.13324	8.53822	8.98453	9.26985	7.89219	7.99543		2.8131	8.91282	9.55139	7.80981	8.06837	8.61642
0.564875	8.11847	8.01169	8.33975	8.60513	9.07277	7.90338		0.564875	8.11471	8.52548	9.00719	9.22546	7.90338	7.97461		2.82437	8.91922	9.58485	7.79234	8.07827	8.6327
0.567137	8.0757	7.978	8.39397	8.63374	9.12828	7.92366		0.567137	8.1209	8.53264	9.01523	9.24065	7.92366	7.99331		2.8357	8.9109	9.53377	7.83156	8.11696	8.61186
0.569413	8.06557	7.9703	8.37794	8.56833	9.02478	7.90115		0.569413	8.11488	8.58648	8.9463	9.16721	7.90115	7.99728		2.84707	8.92541	9.60863	7.79214	8.13801	8.65891
0.5717	8.10056	8.00011	8.39119	8.54497	9.10477	7.90755		0.5717	8.1178	8.51987	8.96036	9.215	7.90755	7.98323		2.85849	8.87188	9.61891	7.81396	8.08528	8.64528
0.573987	8.09818	7.98768	8.42386	8.57104	9.13467	7.92767		0.573987	8.10359	8.51588	8.98308	9.22545	7.92767	8.01534		2.86994	8.90319	9.58839	7.82391	8.12045	8.65711
0.576288	8.04406	7.9626	8.428	8.60457	9.08292	7.91273		0.576288	8.08902	8.53732	8.98448	9.19801	7.91273	7.99938		2.88144	8.90714	9.59089	7.81997	8.12609	8.68778
0.5786	8.10267	7.99586	8.42054	8.62471	9.02515	7.91651		0.5786	8.10178	8.51574	9.01575	9.30261	7.91651	8.01208		2.89298	8.89557	9.57262	7.79346	8.13111	8.68433
0.580912	8.13371	7.95508	8.39315	8.64993	9.09358	7.90064		0.580912	8.13857	8.4755	8.96199	9.25972	7.90064	8.00289		2.90456	8.86953	9.56766	7.82525	8.11441	8.65777
0.583238	8.09828	7.97827	8.41571	8.58674	9.08183	7.91754		0.583238	8.1362	8.49617	9.01842	9.27254	7.91754	7.97125		2.9162	8.93641	9.56718	7.82321	8.15894	8.67678
0.585575	8.08016	7.96364	8.39939	8.62379	9.03683	7.94764		0.585575	8.05147	8.53722	8.93884	9.22272	7.94764	8.01143		2.92788	8.90141	9.60323	7.83879	8.19873	8.67483
0.587912	8.01613	7.91183	8.36282	8.61116	9.1071	7.9526		0.587912	8.1275	8.52176	8.9967	9.2542	7.9526	7.98929		2.93959	8.89094	9.6348	7.80406	8.14466	8.68527
0.590275	8.0745	8.00059	8.37061	8.62161	9.13354	7.95175		0.590275	8.16732	8.50427	8.991	9.2346	7.95175	7.98382		2.95136	8.88154	9.60648	7.83734	8.1448	8.68969
0.592637	8.07978	7.97957	8.39379	8.59162	9.12126	7.92108		0.592637	8.11963	8.52843	8.96228	9.26987	7.92108	8.00482		2.96316	8.89431	9.63633	7.85397	8.16804	8.68995
0.595	8.08591	7.94277	8.35795	8.57677	9.11517	7.90011		0.595	8.09924	8.54155	8.94165	9.19864	7.90011	7.99574		2.97502	8.89851	9.60569	7.84759	8.16653	8.69279
0.597387	8.08319	7.98838	8.38682	8.62667	9.12646	7.92685		0.597387	8.11467	8.58836	9.01108	9.21631	7.92685	8.03607		2.98691	8.93772	9.61592	7.85513	8.18308	8.65171
0.599775	8.07736	7.9543	8.38654	8.60492	9.13106	7.92752		0.599775	8.09251	8.5358	9.0141	9.24648	7.92752	7.98897		2.99886	8.90069	9.55875	7.87571	8.18078	8.64176
0.602175	8.09308	7.99181	8.39899	8.64183	9.08046	7.90456		0.602175	8.11446	8.57785	8.95055	9.23682	7.90456	7.99171		3.01085	8.89172	9.63522	7.81152	8.17381	8.67884
0.604575	8.092	7.94545	8.39574	8.59406	9.09135	7.89227		0.604575	8.10992	8.49383	9.02026	9.27472	7.89227	8.0018		3.02289	8.91598	9.59984	7.86286	8.16619	8.68439
0.607	8.09468	7.97483	8.42729	8.62106	9.09673	7.90059		0.607	8.10966	8.55567	9.04529	9.22899	7.90059	7.99573		3.03498	8.97724	9.63129	7.86956	8.17744	8.70411
0.609425	8.11335	8.04308	8.46237	8.59882	9.09288	7.89334		0.609425	8.08986	8.51712	8.97789	9.25757	7.89334	8.00631		3.0471	8.93659	9.59635	7.88103	8.19936	8.71994
0.61185	8.09832	7.99739	8.37289	8.62133	9.11171	7.91533		0.61185	8.15282	8.53185	9.04202	9.20593	7.91533	7.99496		3.05927	8.93325	9.59965	7.85913	8.23738	8.74067
0.6143	8.10835	8.03441	8.40497	8.58798	9.06009	7.97642		0.6143	8.09324	8.48224	8.96837	9.25703	7.97642	8.01716		3.07149	8.92471	9.60716	7.82795	8.16347	8.69251
0.61675	8.11447	7.94421	8.40025	8.59597	9.13426	7.89941		0.61675	8.10666	8.52843	8.96564	9.2648	7.89941	7.9977		3.08376	8.93764	9.60537	7.84553	8.18603	8.75948
0.619213	8.10506	7.97728	8.40192	8.6349	9.09836	7.87196		0.619213	8.08784	8.57268	9.03738	9.26535	7.87196	8.00748		3.09608	8.9049	9.6405	7.84977	8.22811	8.74575
0.621687	8.05179	8.00335	8.39249	8.67327	9.08521	7.92231		0.621687	8.09376	8.50251	8.9926	9.27347	7.92231	8.03845		3.10842	8.94515	9.68962	7.88533	8.19742	8.7308
0.624162	8.10762	8.02143	8.3758	8.67847	9.11758	7.89718		0.624162	8.10303	8.55233	8.99791	9.28123	7.89718	8.03105		3.12084	8.91972	9.59015	7.87449	8.19808	8.7248
0.626662	8.02984	7.9885	8.37847	8.62236	9.15247	7.89336		0.626662	8.07795	8.53927	9.01338	9.27023	7.89336	8.04093		3.13329	8.9292	9.67728	7.85387	8.18593	8.72564
0.629162	8.10848	8.03369	8.36288	8.59943	9.09657	7.92844		0.629162	8.11288	8.51571	8.95308	9.25735	7.92844	8.01248		3.14579	8.96239	9.71455	7.90125	8.20684	8.73239
0.631662	8.03133	7.99941	8.39945	8.65047	9.16898	7.90969		0.631662	8.07089	8.57408	8.97491	9.2383	7.90969	8.02272		3.15834	8.96315	9.64489	7.88273	8.20012	8.72613
0.634188	8.07766	7.98993	8.434	8.63326	9.129	7.90562		0.634188	8.08321	8.56164	9.03316	9.2581	7.90562	7.98111		3.17094	8.93401	9.60217	7.90007	8.23701	8.7542
0.636712	8.05695	8.0377	8.39813	8.66368	9.14938	7.88571		0.636712	8.0882	8.52572	9.00424	9.24423	7.88571	8.00976		3.18359	8.9628	9.61672	7.93259	8.23504	8.7852
0.63925	8.08573	7.99433	8.4067	8.6124	9.12881	7.92128		0.63925	8.11049	8.53755	9.01546	9.23387	7.92128	7.99782		3.19627	8.95588	9.64592	7.89135	8.20965	8.77795
0.6418	8.0976	8.003	8.39939	8.6357	9.05217	7.97686		0.6418	8.05779	8.50661	8.95956	9.26588	7.97686	7.96481		3.20902	8.93304	9.64636	7.92578	8.18617	8.79126
0.644363	8.09704	7.99842	8.39751	8.5787	9.13432	7.90376		0.644363	8.06424	8.50064	8.96585	9.26357	7.90376	7.97022		3.22181	8.89121	9.62849	7.89511	8.23369	8.74779
0.646925	8.05797	8.03623	8.35785	8.55493	9.14584	7.95613		0.646925	8.09667	8.49371	8.98245	9.28003	7.95613	7.99364		3.23465	8.97633	9.70043	7.90021	8.28366	8.77776
0.649513	8.11692	8.01034	8.40641	8.65382	9.11655	7.88933		0.649513	8.05813	8.49662	9.01945	9.2757	7.88933	8.0279		3.24754	9.00349	9.61878	7.91211	8.27968	8.80305
0.6521	8.09679	7.98662	8.42338	8.61291	9.10971	7.92306		0.6521	8.09891	8.53254	8.96959	9.23238	7.92306	8.03154		3.26047	8.92721	9.66347	7.88466	8.25128	8.79454
0.654688	8.12489	8.02066	8.41842	8.58161	9.17029	7.9265		0.654688	8.07622	8.56386	8.99666	9.28476	7.9265	8.01195		3.27346	8.90807	9.64458	7.95177	8.24928	8.81742
0.6573	8.09878	7.98197	8.40941	8.63972	9.15189	7.97716		0.6573	8.10063	8.51416	8.9902	9.26973	7.97716	8.01614		3.2865	8.94801	9.64125	7.90868	8.20148	8.83369
0.659913	8.09264	7.9823	8.40854	8.61899	9.16978	7.95431		0.659913	8.05305	8.53564	8.99849	9.3278	7.95431	7.99681		3.29958	8.94292	9.73902	7.89549	8.29615	8.76746
0.662538	8.08709	7.96851	8.38428	8.59586	9.13902	7.94646		0.662538	8.10219	8.54518	8.9915	9.27307	7.94646	8.0407		3.31271	8.99048	9.66005	7.89627	8.27803	8.79464
0.665175	8.10153	8.00403	8.38885	8.61784	9.14291	7.9022		0.665175	8.0985	8.51885	8.96251	9.25078	7.9022	8.01975		3.3259	8.91835	9.67829	7.91253	8.25487	8.80063
0.667825	8.11794	7.98632	8.41307	8.59786	9.11055	7.93549		0.667825	8.11318	8.56638	9.00256	9.29004	7.93549	8.00606		3.33914	8.95311	9.66684	7.93158	8.23199	8.83483
0.670488	8.08894	7.97607	8.38669	8.63033	9.15875	7.9396		0.670488	8.11112	8.58948	9.00006	9.2766	7.9396	8.0431		3.35243	8.96975	9.69273	7.90585	8.25645	8.81844
0.67315	8.06026	8.01535	8.40191	8.61414	9.17134	7.9206		0.67315	8.13607	8.54376	8.96552	9.27766	7.9206	8.03835		3.36575	8.97346	9.67428	7.88656	8.24655	8.78884
0.675825	8.0653	7.99604	8.42512	8.61222	9.16911	7.91656		0.675825	8.11079	8.495	9.0105	9.25119	7.91656	7.9749		3.37914	8.96605	9.70459	7.90744	8.28412	8.78036
0.678513	8.10107	8.0084	8.38783	8.62488	9.11559	7.94613		0.678513	8.09164	8.53181	8.98724	9.29549	7.94613	8.02415		3.39258	8.94971	9.69271	7.9374	8.23119	8.82198
0.681212	8.10028	8.01009	8.41702	8.56125	9.09802	7.91162		0.681212	8.12671	8.50574	8.98534	9.2236	7.91162	8.02453		3.40608	8.99398	9.67371	7.95599	8.25843	8.81418
0.683925	8.04504	7.97576	8.40916	8.67892	9.11351	7.89851		0.683925	8.07451	8.55935	9.015	9.27711	7.89851	8.04361		3.41961	8.91029	9.71094	7.92436	8.26572	8.80698
0.686638	8.08008	8.02352	8.42464	8.58176	9.14319	7.95643		0.686638	8.08316	8.51724	9.07573	9.30363	7.95643	8.02398		3.4332	8.97449	9.7187	7.90407	8.26802	8.80877
0.689375	8.08834	8.04126	8.41767	8.60757	9.1196	7.95738		0.689375	8.09107	8.51096	9.02498	9.26328	7.95738	8.0101		3.44685	8.92727	9.71518	7.95456	8.2692	8.81748
0.692113	8.06614	7.98781	8.39246	8.59618	9.15605	7.96761		0.692113	8.06719	8.50438	8.98415	9.27435	7.96761	8.01843		3.46054	8.97324	9.68374	7.91408	8.29586	8.82148
0.694862	8.15343	8.00208	8.40859	8.6023	9.13455	7.92315		0.694862	8.1222	8.52739	8.96346	9.28322	7.92315	8.02425		3.47429	8.97741	9.7089	7.93858	8.31123	8.82819
0.697613	8.10414	8.02988	8.462	8.6033	9.13124	7.93569		0.697613	8.10803	8.54567	8.96503	9.27528	7.93569	7.98349		3.48809	9.00035	9.68655	8.0037	8.26208	8.90532
0.700387	8.12097	8.01523	8.40755	8.64347	9.15779	7.95665		0.700387	8.10659	8.53542	9.00671	9.27324	7.95665	7.98992		3.50194	8.99975	9.76534	7.9973	8.33705	8.87756
0.703175	8.06058	7.97253	8.41331	8.68755	9.13025	7.95092		0.703175	8.12761	8.56253	8.99962	9.26945	7.95092	8.04641		3.51585	8.95654	9.70316	7.98081	8.3036	8.90448
0.705962	8.0685	8.03558	8.42441	8.65344	9.18028	7.91084		0.705962	8.05683	8.52757	8.97664	9.25644	7.91084	8.02382		3.5298	8.99508	9.69002	7.99497	8.26435	8.86312
0.708763	8.12088	7.98649	8.39646	8.64601	9.12653	7.95094		0.708763	8.13191	8.55837	8.99484	9.27945	7.95094	8.00184		3.54381	8.97964	9.69841	7.94554	8.34257	8.86316
0.711575	8.05696	8.00408	8.45226	8.66299	9.17621	7.91869		0.711575	8.15095	8.53214	9.01796	9.24298	7.91869	8.02713		3.55789	8.99478	9.74928	7.97392	8.29571	8.86193
0.7144	8.07496	8.043	8.44855	8.54719	9.12076	7.97276		0.7144	8.09436	8.57903	8.98616	9.26814	7.97276	8.03646		3.572	8.96371	9.74043	7.97888	8.30246	8.83971
0.717237	8.07812	8.04487	8.47476	8.56842	9.16968	7.99809		0.717237	8.06391	8.53558	9.00406	9.27565	7.99809	8.00874		3.58617	9.0104	9.69536	8.0148	8.31226	8.87126
0.720075	8.02776	8.00013	8.46755	8.64551	9.15337	7.93954		0.720075	8.13817	8.56523	9.01294	9.2766	7.93954	7.98234		3.6004	8.93103	9.80679	7.96904	8.31491	8.83966
0.722938	8.0932	7.99912	8.43151	8.61334	9.17561	7.93632		0.722938	8.10188	8.56353	9.07498	9.27599	7.93632	8.00361		3.61468	9.00635	9.77266	7.99885	8.35197	8.90867
0.7258	8.103	8.00883	8.35719	8.61141	9.16374	7.97755		0.7258	8.11415	8.53784	8.99902	9.23305	7.97755	8.03536		3.62901	8.96346	9.72685	7.99595	8.32407	8.88393
0.728675	8.12288	8.03745	8.38409	8.63341	9.13431	7.95119		0.728675	8.09938	8.59929	9.0168	9.34784	7.95119	8.0319		3.6434	8.98404	9.7398	7.94516	8.35709	8.91407
0.731575	8.03772	8.01202	8.39933	8.64613	9.16122	7.95107		0.731575	8.17818	8.54598	8.97778	9.28558	7.95107	8.0413		3.65785	8.96595	9.74337	8.00644	8.32028	8.92459
0.734475	8.08976	7.98425	8.42792	8.63086	9.19061	7.96252		0.734475	8.1146	8.56191	9.05461	9.26796	7.96252	8.0544		3.67235	9.01204	9.79715	8.03084	8.34904	8.91318
0.737375	8.08914	8.0175	8.43542	8.65187	9.14413	7.94101		0.737375	8.1767	8.54463	9.00696	9.27098	7.94101	8.04092		3.6869	9.00321	9.74592	7.95302	8.36214	8.9123
0.7403	8.05745	7.95876	8.41692	8.6419	9.15335	7.93167		0.7403	8.0946	8.52011	9.05884	9.28766	7.93167	8.01823		3.70151	8.97507	9.75943	7.99686	8.38874	8.92247
0.743237	8.09378	8.06665	8.41936	8.61966	9.13968	7.95362		0.743237	8.10592	8.57294	8.98494	9.25296	7.95362	8.02227		3.71618	8.98471	9.7506	8.05207	8.35363	8.90737
0.746175	8.10965	8.01575	8.44386	8.66121	9.18135	7.89771		0.746175	8.1139	8.61572	9.0139	9.27287	7.89771	8.00009		3.7309	9.02673	9.72124	8.04141	8.30714	8.89425
0.749138	8.12041	7.99855	8.45757	8.64945	9.14728	7.96658		0.749138	8.09188	8.5703	9.01155	9.30136	7.96658	8.02732		3.74568	8.97264	9.78046	8.00805	8.35077	8.87815
0.7521	8.07693	7.99849	8.44378	8.67675	9.1169	7.95422		0.7521	8.15749	8.58575	9.06087	9.28291	7.95422	8.07002		3.76051	9.02771	9.77539	8.05313	8.34566	8.93571
0.755075	8.11646	7.96903	8.41341	8.61065	9.13666	7.95185		0.755075	8.16406	8.55093	9.00156	9.28729	7.95185	8.02888		3.7754	8.99994	9.75346	8.04927	8.35634	8.94984
0.758075	8.1027	7.97962	8.44261	8.64702	9.15607	7.94331		0.758075	8.10362	8.57186	9.01732	9.28365	7.94331	8.023		3.79035	8.99597	9.7867	8.01829	8.36258	8.92745
0.761075	8.06346	8.01867	8.42366	8.66904	9.16466	7.95451		0.761075	8.1307	8.53139	9.07169	9.30405	7.95451	8.02448		3.80535	9.00674	9.77119	8.04444	8.35676	8.93224
0.764087	8.06559	7.95601	8.45927	8.6935	9.18181	8.00926		0.764087	8.11002	8.5849	9.00668	9.33963	8.00926	8.02657		3.82041	8.94159	9.76557	8.07794	8.3662	8.94522
0.7671	8.08849	7.99935	8.42586	8.66598	9.18643	7.98368		0.7671	8.09432	8.53807	8.96182	9.28328	7.98368	8.01358		3.83553	8.96231	9.83265	8.03968	8.39262	8.95425
0.770137	8.095	7.98845	8.40384	8.62669	9.15192	7.95986		0.770137	8.08953	8.52837	8.96657	9.27438	7.95986	8.02682		3.8507	8.96992	9.82094	8.07255	8.36881	8.95234
0.773188	8.08615	7.99173	8.43069	8.60143	9.18092	7.99103		0.773188	8.09455	8.54414	9.02075	9.26431	7.99103	8.01079		3.86594	9.011	9.77127	8.00702	8.38873	8.94906
0.77625	8.03949	7.99341	8.45592	8.63321	9.11293	7.99716		0.77625	8.11203	8.56111	9.06577	9.32605	7.99716	7.99836		3.88123	9.0277	9.70837	8.0374	8.37813	8.96356
0.779312	8.08531	8.01269	8.43259	8.62327	9.19714	8.01649		0.779312	8.0796	8.5687	9.02333	9.27135	8.01649	8.02025		3.89657	8.96184	9.83391	8.05454	8.38188	8.9495
0.7824	8.12414	7.99888	8.44923	8.62175	9.15448	7.94657		0.7824	8.11443	8.60334	9.04765	9.30373	7.94657	8.06723		3.91199	8.93309	9.73955	8.04978	8.40281	8.95515
0.785487	8.11219	8.02297	8.43969	8.6909	9.15376	7.97161		0.785487	8.10862	8.52102	9.02161	9.30521	7.97161	8.02872		3.92745	9.02208	9.78485	8.01705	8.41997	8.95943
0.7886	8.08162	8.01738	8.48478	8.69788	9.25629	7.96803		0.7886	8.05175	8.53928	9.03979	9.29877	7.96803	8.05439		3.94298	9.04928	9.76255	8.07384	8.36683	8.94922
0.791713	8.07636	7.99683	8.44192	8.62042	9.16003	7.96004		0.791713	8.13134	8.57452	9.0695	9.29326	7.96004	8.02784		3.95856	9.00382	9.83097	8.06431	8.40627	8.95396
0.794837	8.08239	7.99504	8.4268	8.66986	9.21237	7.98749		0.794837	8.13159	8.55882	9.01701	9.29942	7.98749	8.07048		3.9742	9.00967	9.7764	8.07826	8.38726	8.95696
0.797988	8.08565	8.01122	8.42953	8.62428	9.12393	7.9508		0.797988	8.09844	8.60841	9.02753	9.32947	7.9508	8.0601		3.98991	9.03628	9.79961	8.04187	8.4254	8.99968
0.801138	8.09447	7.97423	8.49104	8.61629	9.22191	7.97643		0.801138	8.11952	8.53622	9.06241	9.27977	7.97643	8.02739		4.00567	9.03228	9.79252	8.08825	8.41717	9.00152
0.8043	8.12197	7.97685	8.44469	8.67374	9.16867	7.97474		0.8043	8.09261	8.58479	8.95573	9.28094	7.97474	8.05337		4.0215	9.02531	9.87705	8.03951	8.45612	8.98907
0.807475	8.11206	8.014	8.43771	8.6599	9.16145	8.00268		0.807475	8.10848	8.58654	9.03552	9.341	8.00268	8.03393		4.03737	8.97526	9.73694	8.13541	8.42949	8.9883
0.810663	8.11585	8.00062	8.43978	8.67022	9.14024	7.9698		0.810663	8.1289	8.63645	9.03432	9.25172	7.9698	8.03669		4.05333	8.98534	9.81544	8.10914	8.42512	9.02064
0.813863	8.10455	8.01488	8.43101	8.65413	9.1398	7.96544		0.813863	8.1001	8.57207	9.05225	9.28015	7.96544	8.04704		4.06932	8.98336	9.86927	8.08029	8.44209	8.99506
0.817075	8.0675	8.04801	8.41767	8.61728	9.23753	7.99939		0.817075	8.10814	8.56664	9.0692	9.32152	7.99939	8.01563		4.0854	9.04784	9.90582	8.09026	8.42874	8.99782
0.8203	8.07015	8.05715	8.46261	8.63279	9.17195	8.00275		0.8203	8.1314	8.56288	9.04446	9.34369	8.00275	8.04361		4.10152	9.02808	9.84314	8.05765	8.42274	8.97989
0.823538	8.10408	8.02841	8.44419	8.713	9.19942	7.90884		0.823538	8.08347	8.52245	9.05815	9.3214	7.90884	8.03656		4.11771	9.05357	9.78374	8.12355	8.48824	9.03976
0.826787	8.11044	7.94349	8.44714	8.67842	9.16882	7.9963		0.826787	8.08394	8.57539	9.02362	9.26988	7.9963	8.04594		4.13396	9.06846	9.85859	8.06514	8.47995	8.99423
0.83005	8.09229	8.01839	8.45695	8.68159	9.20689	8.02837		0.83005	8.12533	8.55101	9.0334	9.31454	8.02837	8.02947		4.15028	8.97034	9.83044	8.07986	8.44858	9.00656
0.833325	8.07822	8.00575	8.40749	8.71751	9.18317	7.9858		0.833325	8.05523	8.61685	9.03215	9.26305	7.9858	8.04569		4.16665	9.00759	9.87083	8.07833	8.46918	9.06718
0.836613	8.08648	8.03675	8.50089	8.68246	9.22549	7.94299		0.836613	8.09232	8.58581	8.98061	9.32883	7.94299	8.08945		4.18309	8.99565	9.84226	8.12527	8.49266	9.03342
0.839912	8.08112	8.01981	8.44946	8.65585	9.23056	7.99986		0.839912	8.17704	8.55022	9.02655	9.30289	7.99986	8.05532		4.19959	9.02022	9.82357	8.09551	8.46024	9.0112
0.843225	8.11617	8.03565	8.41553	8.6983	9.19705	7.99339		0.843225	8.09374	8.5759	9.01302	9.31075	7.99339	8.08725		4.21615	9.02482	9.81873	8.09842	8.51471	9.03111
0.84655	8.10308	8.0122	8.40568	8.65279	9.23946	7.97185		0.84655	8.10552	8.58855	9.06168	9.30089	7.97185	8.056		4.23278	9.01454	9.85275	8.0911	8.42982	9.0214
0.849887	8.055	7.98602	8.42669	8.63244	9.20845	7.98837		0.849887	8.1131	8.55497	9.02388	9.37083	7.98837	8.01173		4.24946	9.06122	9.88796	8.11671	8.4453	9.08304
0.853238	8.11265	8.0389	8.4763	8.7376	9.21306	7.95673		0.853238	8.10557	8.60427	9.00668	9.28389	7.95673	8.03626		4.26621	9.0052	9.8864	8.10406	8.47588	9.08727
0.8566	8.06241	8.0139	8.46241	8.66224	9.1851	7.95844		0.8566	8.14668	8.54254	9.04591	9.28598	7.95844	8.05052		4.28302	9.0792	9.87015	8.10173	8.51589	9.07954
0.859975	8.12873	8.02441	8.46329	8.63293	9.16933	7.96064		0.859975	8.07043	8.55969	9.02945	9.2865	7.96064	8.067		4.2999	9.06132	9.88945	8.13469	8.48154	9.07201
0.863375	8.13951	8.01868	8.44887	8.67467	9.17847	7.98145		0.863375	8.06596	8.52119	9.07878	9.30847	7.98145	8.07825		4.31685	9.05235	9.87846	8.12532	8.44405	9.04231
0.866775	8.08905	8.10067	8.47359	8.69814	9.19475	7.97046		0.866775	8.13377	8.59138	8.96487	9.27405	7.97046	8.04483		4.33385	9.06283	9.86195	8.08287	8.43988	9.07453
0.870188	8.1073	8.00212	8.44203	8.67969	9.17802	7.97808		0.870188	8.14031	8.59944	9.02565	9.31007	7.97808	8.05432		4.35092	9.05829	9.84104	8.15736	8.48442	9.08452
0.873613	8.05435	8.01436	8.50111	8.64345	9.20145	7.95189		0.873613	8.1116	8.5741	9.07668	9.28969	7.95189	8.00339		4.36806	9.1006	9.91379	8.08819	8.50266	9.07443
0.87705	8.05276	8.02641	8.45676	8.70497	9.15974	7.98415		0.87705	8.1179	8.57696	9.04037	9.2924	7.98415	8.07158		4.38527	9.06123	9.92229	8.14568	8.51823	9.03413
0.880512	8.10572	8.00065	8.43098	8.66317	9.22781	7.94152		0.880512	8.09956	8.56442	9.03815	9.29576	7.94152	8.05239		4.40254	9.04442	9.88602	8.10753	8.48871	9.07233
0.883975	8.07324	8.03154	8.44374	8.67927	9.25513	7.9847		0.883975	8.1231	8.64285	9.00427	9.31767	7.9847	8.08649		4.41988	9.03071	9.86214	8.18267	8.55644	9.06375
0.88745	8.08166	8.06223	8.45067	8.67692	9.23346	8.00774		0.88745	8.10688	8.60706	9.05437	9.26901	8.00774	8.05452		4.43727	9.02737	9.86069	8.13709	8.51656	9.10018
0.89095	8.05983	8.0045	8.4291	8.66723	9.22121	7.95623		0.89095	8.11749	8.55726	9.04599	9.29103	7.95623	8.07584		4.45474	9.01648	9.87358	8.15676	8.54323	9.15371
0.89445	8.10707	8.03899	8.39835	8.71973	9.21231	7.9619		0.89445	8.11622	8.55152	9.04889	9.27104	7.9619	8.03774		4.47227	9.04535	9.88838	8.1453	8.50595	9.09987
0.897975	8.11309	8.01102	8.43618	8.67709	9.20778	8.03982		0.897975	8.11143	8.56936	9.07393	9.33243	8.03982	8.07734		4.48987	9.06039	9.86179	8.19218	8.51444	9.02646
0.901513	8.13894	8.01615	8.45004	8.69859	9.20877	8.01307		0.901513	8.12165	8.55921	9.06441	9.42619	8.01307	8.05447		4.50754	9.0505	9.8732	8.16121	8.55666	9.15141
0.90505	8.11091	7.99404	8.51408	8.68208	9.18028	8.01123		0.90505	8.12514	8.61834	9.05579	9.32027	8.01123	8.05354		4.52528	9.06279	9.85317	8.17326	8.52419	9.10817
0.908612	8.05062	8.06672	8.48347	8.66811	9.22357	8.01232		0.908612	8.09633	8.5355	9.07433	9.32961	8.01232	8.04		4.54308	9.04496	9.91486	8.15096	8.48854	9.12586
0.912188	8.07854	8.05367	8.50687	8.69762	9.18309	8.01742		0.912188	8.09465	8.56026	9.05588	9.31075	8.01742	8.08341		4.56095	9.0538	9.87926	8.19327	8.49249	9.1275
0.915775	8.09037	8.01361	8.45779	8.64213	9.19568	7.96873		0.915775	8.11171	8.61416	9.01614	9.30362	7.96873	8.07518		4.57889	9.07922	9.90444	8.19557	8.57746	9.16532
0.919375	8.10488	8.04011	8.48554	8.72105	9.1917	7.99185		0.919375	8.12972	8.53703	9.01163	9.26668	7.99185	8.04107		4.59689	9.08488	9.87904	8.19101	8.57889	9.11968
0.922988	8.06945	8.04065	8.46417	8.70554	9.21509	8.01332		0.922988	8.15939	8.55265	9.08292	9.35715	8.01332	8.08212		4.61496	9.07673	9.86217	8.17395	8.51315	9.13987
0.926625	8.12381	8.02594	8.46708	8.69184	9.24896	7.99792		0.926625	8.08912	8.5519	9.09351	9.31006	7.99792	8.0469		4.63311	9.08016	9.94236	8.1385	8.5284	9.1334
0.930263	8.11459	8.05027	8.43922	8.66342	9.22165	7.98373		0.930263	8.12854	8.61459	9.07887	9.32118	7.98373	8.07873		4.65133	9.02074	9.939	8.23058	8.51545	9.1865
0.933925	8.05457	8.02001	8.43763	8.65771	9.20908	8.0285		0.933925	8.11077	8.54014	9.05798	9.29816	8.0285	8.07272		4.6696	9.0727	9.98798	8.17497	8.53623	9.14771
0.937587	8.10415	7.97441	8.48228	8.72861	9.24347	8.02698		0.937587	8.16978	8.585	9.0491	9.37155	8.02698	8.06804		4.68796	9.03824	9.89155	8.21662	8.56391	9.17784
0.941275	8.11857	8.04054	8.50207	8.69523	9.20932	8.02457		0.941275	8.09929	8.58872	9.07411	9.3299	8.02457	8.09692		4.70638	9.075	9.89594	8.15678	8.58231	9.14482
0.944975	8.12426	8.07527	8.43427	8.71162	9.20734	7.97435		0.944975	8.15044	8.6091	9.0587	9.2775	7.97435	8.07369		4.72487	9.10973	9.89597	8.22182	8.58107	9.15684
0.948687	8.09541	8.05482	8.4826	8.69116	9.19107	8.04995		0.948687	8.12187	8.58794	9.01761	9.30081	8.04995	8.03516		4.74344	9.08259	9.89365	8.19269	8.60899	9.14913
0.952412	8.12173	8.0587	8.4976	8.67693	9.19954	8.04331		0.952412	8.11518	8.63428	9.05832	9.34618	8.04331	8.08958		4.76206	9.06106	9.87717	8.23016	8.55743	9.12942
0.95615	8.11489	8.01497	8.47612	8.69482	9.16182	7.99773		0.95615	8.12766	8.62957	9.04605	9.30734	7.99773	8.04417		4.78076	9.0558	9.93607	8.27228	8.57748	9.16785
0.959912	8.11567	8.0823	8.50346	8.69873	9.23694	7.9975		0.959912	8.11298	8.52646	9.01308	9.3131	7.9975	8.0476		4.79954	9.03342	9.92641	8.25835	8.60217	9.19083
0.963675	8.09441	8.03449	8.44948	8.67481	9.19336	8.05574		0.963675	8.13352	8.57261	9.03242	9.33243	8.05574	8.10594		4.81839	9.09374	9.92668	8.21415	8.56348	9.19834
0.967462	8.13063	8.05526	8.47625	8.70924	9.21577	8.00294		0.967462	8.11689	8.56638	9.04424	9.32733	8.00294	8.04844		4.83731	9.12577	9.91539	8.23125	8.58382	9.17159
0.971263	8.10917	8.01921	8.51691	8.70094	9.31264	7.98649		0.971263	8.11082	8.6142	9.00752	9.3365	7.98649	8.0218		4.8563	9.10708	9.95632	8.21719	8.58234	9.22081
0.975075	8.04423	8.00899	8.4176	8.73462	9.17909	7.99774		0.975075	8.08318	8.57696	9.04781	9.31889	7.99774	8.06759		4.87536	9.11536	9.91993	8.17398	8.61512	9.18383
0.9789	8.07185	8.05018	8.48052	8.71823	9.23383	8.00509		0.9789	8.1177	8.59763	9.07347	9.35286	8.00509	8.04103		4.8945	9.09421	9.92123	8.29614	8.61612	9.22742
0.982737	8.07767	8.03626	8.43461	8.68533	9.2352	8.01612		0.982737	8.11539	8.58167	9.06026	9.36562	8.01612	8.06305		4.9137	9.03308	9.97768	8.23575	8.5923	9.19999
0.9866	8.09895	8.0387	8.4902	8.73061	9.24429	8.01138		0.9866	8.0874	8.53635	9.03906	9.33157	8.01138	8.08263		4.93299	9.13395	9.91917	8.27115	8.65543	9.15521
0.990462	8.03489	8.07878	8.49117	8.68312	9.21216	8.00233		0.990462	8.15081	8.61032	9.05876	9.34264	8.00233	8.06509		4.95234	9.0817	9.94446	8.20068	8.63752	9.14429
0.99435	8.11452	8.07453	8.55897	8.69946	9.22139	8.01927		0.99435	8.12872	8.59778	9.01785	9.28865	8.01927	8.08218		4.97176	9.08534	9.97845	8.21797	8.61713	9.2091
0.99825	8.11182	8.01068	8.45435	8.63063	9.26878	8.05904		0.99825	8.11016	8.57098	9.08667	9.3512	8.05904	8.06888		4.99126	9.0992	9.96864	8.2474	8.61552	9.21108
1.00217	8.09565	8.00537	8.5237	8.70371	9.21162	8.01646		1.00217	8.10645	8.57957	9.03891	9.299	8.01646	8.07131		5.01085	9.05827	9.96613	8.29253	8.60046	9.22087
1.0061	8.11393	8.06575	8.46338	8.69589	9.29778	8.00726		1.0061	8.11289	8.60172	9.04031	9.30571	8.00726	8.05773		5.0305	9.09241	9.95449	8.26626	8.65591	9.24182
1.01005	8.08455	8.01656	8.52505	8.68741	9.24982	8.00483		1.01005	8.14931	8.5895	9.05641	9.37532	8.00483	8.07543		5.05022	9.11461	9.97021	8.26479	8.57759	9.22038
1.014	8.08855	8.03684	8.44016	8.73264	9.21004	8.02474		1.014	8.12283	8.60694	9.0556	9.32635	8.02474	8.03103		5.07002	9.0816	10.0018	8.28805	8.6136	9.23618
1.01797	8.16323	8.02573	8.49984	8.70865	9.24091	8.01538		1.01797	8.11022	8.58096	9.08566	9.35541	8.01538	8.05879		5.0899	9.12388	9.95781	8.28571	8.60285	9.21427
1.02198	8.09855	8.08102	8.48091	8.69511	9.25652	8.03128		1.02198	8.11497	8.54432	9.12399	9.37129	8.03128	8.08925		5.10985	9.09167	9.9617	8.27434	8.63788	9.21321
1.02597	8.0793	8.01999	8.45465	8.7036	9.22714	8.0334		1.02597	8.13734	8.55417	9.05066	9.30272	8.0334	8.07753		5.12988	9.12813	10.031	8.26248	8.63423	9.28523
1.03	8.08199	8.04099	8.51599	8.71544	9.27393	8.00675		1.03	8.0799	8.5695	9.10332	9.37585	8.00675	8.0847		5.14997	9.17946	9.95499	8.31251	8.63561	9.26145
1.03404	8.09401	8.06294	8.43983	8.71835	9.27155	8.02754		1.03404	8.15028	8.60309	9.0885	9.35448	8.02754	8.06454		5.17016	9.12064	9.96349	8.30047	8.66137	9.2362
1.03809	8.09124	8.03406	8.47327	8.69203	9.21674	7.95223		1.03809	8.10469	8.5695	9.09422	9.34561	7.95223	8.07829		5.19042	9.16912	10.0279	8.27115	8.62918	9.2716
1.04215	8.11501	8.03508	8.46986	8.68454	9.20535	8.02543		1.04215	8.05752	8.6114	9.07985	9.3149	8.02543	8.07626		5.21075	9.092	9.99287	8.32032	8.68306	9.23392
1.04624	8.13826	8.07499	8.4824	8.74139	9.20239	8.04461		1.04624	8.11988	8.59493	9.07985	9.34926	8.04461	8.05418		5.23116	9.12256	10.0508	8.30712	8.68575	9.26373
1.05033	8.1122	8.02339	8.47714	8.70862	9.22318	8.0044		1.05033	8.12458	8.5962	9.0168	9.32251	8.0044	8.06962		5.25165	9.08798	10.05	8.29547	8.67664	9.29033
1.05445	8.13705	8.03973	8.44948	8.71446	9.23521	7.98015		1.05445	8.12321	8.52591	9.1037	9.31906	7.98015	8.04195		5.27222	9.10469	10.0047	8.31726	8.66044	9.29226
1.05858	8.12843	8.03712	8.49264	8.65216	9.25574	8.00818		1.05858	8.14186	8.61246	9.06485	9.32382	8.00818	8.06122		5.29287	9.16765	10.0132	8.33674	8.69736	9.27315
1.06272	8.12707	8.03204	8.47543	8.70644	9.29567	8.00791		1.06272	8.1533	8.57133	9.06931	9.34592	8.00791	8.08342		5.3136	9.11362	10.0477	8.28451	8.64007	9.31372
1.06687	8.1419	8.04313	8.53007	8.69721	9.26317	8.00097		1.06687	8.13233	8.59686	9.05614	9.3503	8.00097	8.0395		5.3344	9.10245	10.0238	8.31955	8.73901	9.26941
1.07105	8.07326	8.06998	8.49547	8.73879	9.24367	8.07894		1.07105	8.10168	8.60796	9.08203	9.33907	8.07894	8.07043		5.35528	9.09677	10.0239	8.33881	8.68132	9.29906
1.07525	8.10682	8.04399	8.43002	8.73599	9.25298	8.02305		1.07525	8.12271	8.63094	9.04816	9.34825	8.02305	8.08201		5.37624	9.11312	10.0631	8.34666	8.65957	9.327
1.07946	8.10406	8.01469	8.48015	8.74863	9.23639	8.03526		1.07946	8.16842	8.62113	9.06525	9.32841	8.03526	8.07491		5.39729	9.12594	10.0303	8.34487	8.67561	9.29259
1.08369	8.14112	8.08614	8.50365	8.7084	9.28477	8.00985		1.08369	8.15901	8.58725	9.10858	9.39601	8.00985	8.09153		5.41841	9.10342	9.98241	8.33667	8.68722	9.29929
1.08792	8.09869	7.99882	8.50705	8.71501	9.23683	8.0527		1.08792	8.14886	8.50471	9.08553	9.34026	8.0527	8.0525		5.43961	9.16523	10.0196	8.33196	8.72089	9.34525
1.09218	8.1097	8.00634	8.46638	8.71172	9.28476	8.04281		1.09218	8.11309	8.55606	9.08366	9.37045	8.04281	8.09525		5.4609	9.13226	10.0457	8.28484	8.72206	9.30101
1.09645	8.10825	8.01194	8.48444	8.71687	9.28069	8.00861		1.09645	8.1545	8.58298	9.04005	9.37125	8.00861	8.08273		5.48226	9.13457	9.99954	8.34318	8.74789	9.2775
1.10074	8.12149	7.98934	8.46815	8.73793	9.26939	8.04268		1.10074	8.1413	8.63342	9.10522	9.30823	8.04268	8.05681		5.5037	9.06802	10.0435	8.31154	8.67988	9.34523
1.10505	8.1031	8.02139	8.50729	8.7016	9.28575	8.00229		1.10505	8.10228	8.58813	9.06859	9.35207	8.00229	8.07143		5.52524	9.13277	10.0924	8.31199	8.72709	9.32206
1.10936	8.16758	8.0276	8.43488	8.67239	9.28249	8.00921		1.10936	8.09065	8.61926	8.99802	9.31628	8.00921	8.05465		5.54684	9.14405	10.0741	8.34964	8.71639	9.30793
1.11371	8.06734	8.03132	8.4782	8.71127	9.25162	8.06372		1.11371	8.18089	8.5845	9.09758	9.2887	8.06372	8.05061		5.56854	9.12841	9.98596	8.35387	8.73594	9.32303
1.11806	8.12553	8.08278	8.51309	8.76006	9.25845	8.01853		1.11806	8.10621	8.58508	9.06143	9.32362	8.01853	8.1011		5.59031	9.12661	10.0698	8.3334	8.76014	9.33891
1.12244	8.08686	8.03693	8.45795	8.74799	9.27049	7.99753		1.12244	8.13014	8.60323	9.07684	9.3737	7.99753	8.06763		5.61216	9.19701	10.039	8.33267	8.73288	9.32296
1.12682	8.14526	8.05201	8.4904	8.71938	9.23473	8.01527		1.12682	8.12326	8.63646	9.08357	9.40976	8.01527	8.09081		5.6341	9.10322	10.0705	8.38162	8.76589	9.31147
1.13122	8.11899	8.07186	8.50243	8.72226	9.2905	8.02879		1.13122	8.10788	8.5491	9.04398	9.34477	8.02879	8.06825		5.65613	9.13659	10.1292	8.36019	8.75763	9.34458
1.13565	8.12849	8.06859	8.4964	8.67575	9.27617	8.03879		1.13565	8.15225	8.5975	9.08186	9.33154	8.03879	8.06703		5.67824	9.15521	10.0732	8.33791	8.73477	9.35485
1.14009	8.12353	8.06196	8.45529	8.79073	9.2132	7.97312		1.14009	8.15376	8.59045	9.10603	9.36311	7.97312	8.08065		5.70043	9.14094	10.1619	8.3451	8.73798	9.33411
1.14454	8.09647	8.06029	8.45506	8.7412	9.24846	8.08877		1.14454	8.09631	8.58385	9.06303	9.35765	8.08877	8.06195		5.7227	9.15723	10.0607	8.38787	8.72989	9.3509
1.14901	8.12718	8.09989	8.50078	8.74632	9.26691	8.02012		1.14901	8.1091	8.5751	9.08023	9.39487	8.02012	8.07906		5.74506	9.13232	10.0529	8.33999	8.76561	9.36373
1.1535	8.10838	8.06116	8.51872	8.73042	9.29619	8.02026		1.1535	8.1691	8.5722	9.04358	9.33893	8.02026	8.08473		5.76751	9.14593	10.0823	8.32991	8.75521	9.39608
1.15801	8.10442	8.05731	8.4437	8.75687	9.25351	8.01004		1.15801	8.1347	8.56552	9.03101	9.38991	8.01004	8.07845		5.79005	9.13869	10.0824	8.38631	8.75647	9.36887
1.16254	8.12307	8.07373	8.51333	8.70076	9.27449	8.04347		1.16254	8.09656	8.60642	9.12057	9.3735	8.04347	8.04704		5.81266	9.1375	10.0758	8.38945	8.77944	9.38035
1.16708	8.1629	8.02958	8.48795	8.73022	9.26782	8.05283		1.16708	8.12415	8.61657	9.10704	9.31192	8.05283	8.06638		5.83536	9.17314	10.0858	8.38496	8.77132	9.40439
1.17164	8.11047	8.06373	8.49489	8.70635	9.31963	8.02698		1.17164	8.12328	8.61732	9.16069	9.38174	8.02698	8.05516		5.85816	9.17669	10.144	8.38965	8.79341	9.38599
1.17621	8.11984	8.05808	8.51009	8.75479	9.21921	8.0401		1.17621	8.12291	8.58144	9.12091	9.33553	8.0401	8.08693		5.88104	9.11396	10.0346	8.38346	8.7918	9.35769
1.1808	8.08952	8.04901	8.50696	8.72755	9.31082	8.08016		1.1808	8.14749	8.58562	9.09561	9.3567	8.08016	8.11595		5.904	9.13272	10.0733	8.42583	8.76006	9.39526
1.18541	8.11109	8.02494	8.54295	8.73021	9.25066	8.04719		1.18541	8.12607	8.62309	9.09721	9.3562	8.04719	8.08019		5.92705	9.15771	10.0591	8.38251	8.81355	9.41597
1.19004	8.08412	8.0468	8.4874	8.75758	9.33441	8.06141		1.19004	8.1188	8.57276	9.10051	9.37572	8.06141	8.08559		5.95019	9.21185	10.1965	8.40626	8.77591	9.36854
1.19469	8.1104	8.04552	8.50235	8.73352	9.28726	8.03152		1.19469	8.15738	8.59413	9.11719	9.37416	8.03152	8.1114		5.97341	9.20198	10.1404	8.40253	8.77991	9.42809
1.19935	8.10857	8.08521	8.48877	8.77609	9.2505	7.99664		1.19935	8.16714	8.58736	9.03391	9.31139	7.99664	8.06682		5.99674	9.18388	10.1642	8.42012	8.83549	9.41668
1.20403	8.0971	8.07551	8.51815	8.75417	9.29301	8.08399		1.20403	8.0935	8.64854	9.142	9.3856	8.08399	8.0746		6.02014	9.21539	10.2034	8.41611	8.83431	9.36924
1.20872	8.132	8.02229	8.47953	8.73257	9.2637	8.02837		1.20872	8.1025	8.58403	9.0826	9.37299	8.02837	8.09208		6.04364	9.20661	10.1358	8.41487	8.77689	9.42558
1.21344	8.0813	8.06771	8.524	8.68061	9.29942	8.06572		1.21344	8.09943	8.58958	9.1127	9.3895	8.06572	8.11615		6.06721	9.16436	10.1489	8.37507	8.84814	9.42605
1.21818	8.08749	8.04266	8.47427	8.68854	9.27802	8.06727		1.21818	8.13063	8.61432	9.09021	9.39369	8.06727	8.08259		6.09089	9.15956	10.1164	8.41088	8.81817	9.39373
1.22292	8.12917	8.03216	8.52876	8.72588	9.2924	8.07462		1.22292	8.10356	8.58234	9.06213	9.37575	8.07462	8.07519		6.11465	9.18533	10.1305	8.41743	8.83314	9.45636
1.2277	8.11488	8.07041	8.53084	8.69132	9.31116	8.02993		1.2277	8.09124	8.62025	9.10753	9.36414	8.02993	8.06038		6.13851	9.2085	10.2192	8.39122	8.82913	9.45475
1.23249	8.1425	8.04619	8.5312	8.77053	9.23219	8.08802		1.23249	8.12589	8.6279	9.06306	9.39479	8.08802	8.05917		6.16245	9.15642	10.0824	8.44261	8.88462	9.44445
1.2373	8.15747	8.04132	8.54146	8.73399	9.27658	8.06503		1.2373	8.19799	8.57772	9.04076	9.36314	8.06503	8.09649		6.18649	9.12924	10.1489	8.45882	8.83398	9.4186
1.24213	8.11044	8.08669	8.56387	8.73475	9.299	8.03217		1.24213	8.06686	8.58336	9.10661	9.38643	8.03217	8.07006		6.21061	9.14743	10.1377	8.41157	8.80087	9.44606
1.24696	8.1178	8.07994	8.51741	8.71677	9.26591	8.01486		1.24696	8.09647	8.58842	9.11395	9.38577	8.01486	8.08566		6.23484	9.23014	10.179	8.47019	8.80432	9.47492
1.25182	8.10531	8.05639	8.50797	8.7679	9.29471	8.04732		1.25182	8.11392	8.60715	9.10152	9.37843	8.04732	8.0797		6.25915	9.1899	10.1457	8.42261	8.81812	9.45128
1.25671	8.07711	8.06247	8.4571	8.75687	9.31627	8.09245		1.25671	8.16868	8.59892	9.06981	9.38396	8.09245	8.08585		6.28355	9.19226	10.1706	8.44956	8.8607	9.46201
1.26161	8.17528	8.08282	8.53678	8.72402	9.31554	8.04968		1.26161	8.13254	8.62269	9.12006	9.3799	8.04968	8.09785		6.30805	9.21772	10.2034	8.45974	8.83455	9.45311
1.26653	8.14479	8.08041	8.54005	8.79371	9.31573	8.05583		1.26653	8.12597	8.59256	9.09517	9.37508	8.05583	8.08871		6.33264	9.19342	10.1854	8.46528	8.8759	9.46977
1.27146	8.14066	8.06977	8.5291	8.74852	9.2897	8.02611		1.27146	8.17079	8.5786	9.14874	9.39099	8.02611	8.11499		6.35733	9.22932	10.1865	8.47292	8.86839	9.47353
1.27643	8.1265	8.05244	8.54233	8.7349	9.32809	8.0777		1.27643	8.14588	8.60037	9.11978	9.38713	8.0777	8.10155		6.3821	9.21781	10.1521	8.44465	8.82413	9.48259
1.2814	8.11744	8.07099	8.55685	8.73347	9.30609	8.03327		1.2814	8.14603	8.60054	9.09698	9.43872	8.03327	8.06181		6.40697	9.1953	10.1837	8.50617	8.89107	9.46496
1.28639	8.11319	8.07387	8.50774	8.73965	9.24814	8.06279		1.28639	8.10326	8.59276	9.13162	9.33606	8.06279	8.11772		6.43194	9.18363	10.1897	8.4491	8.83487	9.47567
1.2914	8.10817	8.08199	8.55402	8.78367	9.32466	8.06166		1.2914	8.16491	8.59178	9.07553	9.38315	8.06166	8.07856		6.457	9.18224	10.1592	8.43916	8.88846	9.49359
1.29642	8.09366	8.04732	8.5424	8.78338	9.32849	8.09499		1.29642	8.13444	8.60259	9.11299	9.32161	8.09499	8.05078		6.48215	9.20403	10.2556	8.48429	8.86371	9.4879
1.30149	8.15172	8.08622	8.4897	8.70306	9.32776	8.09264		1.30149	8.1145	8.61618	9.12094	9.39832	8.09264	8.06819		6.50741	9.20184	10.1525	8.51798	8.88539	9.51317
1.30655	8.12215	8.08383	8.53502	8.77665	9.30075	8.0489		1.30655	8.12568	8.6113	9.19415	9.34448	8.0489	8.13896		6.53276	9.24987	10.2863	8.45405	8.88292	9.48758
1.31164	8.10271	8.08262	8.52763	8.77728	9.2959	8.05219		1.31164	8.14874	8.59602	9.11211	9.38933	8.05219	8.09955		6.5582	9.17847	10.2028	8.52466	8.94687	9.48602
1.31675	8.11442	8.11761	8.47885	8.72921	9.29852	8.01736		1.31675	8.13292	8.64853	9.09673	9.37328	8.01736	8.10019		6.58375	9.2327	10.1901	8.50206	8.91092	9.53098
1.32187	8.10446	8.05639	8.505	8.77645	9.30554	8.06982		1.32187	8.1758	8.5894	9.10274	9.33316	8.06982	8.09578		6.60939	9.25259	10.1934	8.52465	8.91766	9.5063
1.32703	8.14181	8.06351	8.55226	8.79415	9.26979	8.03041		1.32703	8.09951	8.62183	9.11487	9.38933	8.03041	8.04206		6.63513	9.19898	10.1925	8.50537	8.90627	9.50572
1.33219	8.1392	8.06846	8.54172	8.75546	9.30424	8.05984		1.33219	8.0644	8.63116	9.12288	9.39696	8.05984	8.12036		6.66096	9.19292	10.2365	8.48876	8.9043	9.54922
1.33738	8.11969	8.05523	8.58502	8.7802	9.3333	8.12042		1.33738	8.1725	8.57082	9.1255	9.33615	8.12042	8.08923		6.6869	9.22871	10.2005	8.48913	8.94472	9.51421
1.34259	8.12028	8.04693	8.54308	8.74754	9.29518	8.05703		1.34259	8.12663	8.5948	9.09897	9.37123	8.05703	8.08717		6.71292	9.25296	10.1892	8.48944	8.87668	9.50314
1.34781	8.11013	8.05395	8.52456	8.7855	9.28929	8.09675		1.34781	8.13435	8.64619	9.12392	9.39119	8.09675	8.10852		6.73906	9.27991	10.2578	8.49757	8.93655	9.51716
1.35306	8.11352	8.05987	8.54314	8.69462	9.28918	8.07392		1.35306	8.12962	8.58577	9.14844	9.37149	8.07392	8.10239		6.76529	9.19773	10.1902	8.53853	8.94305	9.49292
1.35833	8.13873	8.08628	8.55066	8.74544	9.28999	8.06523		1.35833	8.10252	8.59887	9.06525	9.33226	8.06523	8.07559		6.79163	9.20925	10.2232	8.5085	8.92632	9.57666
1.36361	8.11884	8.04411	8.53686	8.75514	9.2883	8.0788		1.36361	8.13499	8.60322	9.11131	9.43687	8.0788	8.11191		6.81805	9.21855	10.108	8.51482	8.98062	9.55519
1.36891	8.15989	8.1269	8.49128	8.772	9.27477	8.02411		1.36891	8.1287	8.60414	9.09607	9.38339	8.02411	8.12826		6.84459	9.17573	10.2741	8.52909	8.94345	9.54706
1.37424	8.17114	8.0929	8.55428	8.76488	9.29356	8.07294		1.37424	8.13052	8.60714	9.09163	9.32886	8.07294	8.10068		6.87121	9.26041	10.1956	8.53318	8.92676	9.58703
1.37959	8.17838	8.0738	8.5477	8.776	9.34645	8.0585		1.37959	8.1485	8.6282	9.09431	9.3987	8.0585	8.11672		6.89795	9.20133	10.2604	8.54035	8.94592	9.54947
1.38496	8.12991	8.07533	8.52386	8.70425	9.30313	8.06289		1.38496	8.13703	8.63831	9.11876	9.38184	8.06289	8.12947		6.92479	9.2513	10.2341	8.55298	8.94237	9.59049
1.39035	8.0697	8.1057	8.55621	8.75235	9.29668	8.08197		1.39035	8.12821	8.60393	9.10159	9.40172	8.08197	8.11332		6.95173	9.19676	10.2843	8.52687	8.92949	9.55119
1.39575	8.15009	8.07039	8.5309	8.73808	9.34355	8.07919		1.39575	8.16774	8.64928	9.09233	9.3587	8.07919	8.11358		6.97876	9.25055	10.2748	8.5313	8.96564	9.59124
1.40119	8.12431	8.12016	8.58051	8.77215	9.2787	8.0716		1.40119	8.12932	8.60552	9.11763	9.4003	8.0716	8.09095		7.00591	9.238	10.2525	8.53664	8.96072	9.58707
1.40664	8.12017	8.07648	8.55166	8.74212	9.32933	8.10143		1.40664	8.1445	8.57516	9.10063	9.39102	8.10143	8.06421		7.03316	9.24332	10.2582	8.54383	8.98038	9.57383
1.4121	8.10804	8.07729	8.49873	8.74358	9.27959	8.07431		1.4121	8.09773	8.56275	9.05087	9.39586	8.07431	8.15204		7.06051	9.20033	10.2831	8.54389	8.9567	9.56392
1.41759	8.10392	8.06494	8.55543	8.76079	9.31216	8.04439		1.41759	8.12933	8.61462	9.10634	9.41673	8.04439	8.0844		7.08796	9.25922	10.2715	8.57231	8.9539	9.62486
1.4231	8.11479	8.04578	8.53157	8.73994	9.31279	8.07367		1.4231	8.13207	8.63647	9.11374	9.43954	8.07367	8.09231		7.11552	9.25162	10.2823	8.55933	8.98427	9.58022
1.42864	8.14597	8.11568	8.51264	8.794	9.27925	8.0901		1.42864	8.11838	8.64125	9.06894	9.40463	8.0901	8.14925		7.14319	9.26481	10.2539	8.58159	8.95088	9.59295
1.43419	8.07032	8.07532	8.53211	8.78075	9.3289	8.04188		1.43419	8.0926	8.57561	9.11864	9.40488	8.04188	8.05998		7.17096	9.18452	10.2826	8.57986	8.97032	9.57928
1.43976	8.10929	8.06153	8.49855	8.71672	9.34685	8.07896		1.43976	8.11297	8.63561	9.10466	9.36047	8.07896	8.11786		7.19884	9.23537	10.2902	8.61115	8.96556	9.54782
1.44536	8.10343	8.07965	8.51568	8.78153	9.29893	8.05767		1.44536	8.11752	8.59747	9.11894	9.3644	8.05767	8.10653		7.22683	9.27785	10.2795	8.56481	9.01622	9.60929
1.45099	8.11636	8.04599	8.50771	8.79029	9.29631	8.07788		1.45099	8.13209	8.59945	9.09669	9.39943	8.07788	8.08399		7.25491	9.27044	10.3304	8.58099	8.99513	9.63437
1.45662	8.14161	8.06023	8.53911	8.78457	9.30983	8.1127		1.45662	8.14351	8.60175	9.11589	9.38322	8.1127	8.11044		7.2831	9.26685	10.3038	8.59013	9.00653	9.60724
1.46228	8.12988	8.04425	8.54561	8.76308	9.29768	8.06533		1.46228	8.12726	8.62621	9.10727	9.44502	8.06533	8.08181		7.3114	9.24341	10.2415	8.56936	8.9796	9.64565
1.46796	8.10528	8.14081	8.51891	8.74539	9.40283	8.11021		1.46796	8.12801	8.66016	9.14645	9.38873	8.11021	8.11824		7.33981	9.26364	10.2556	8.581	8.98654	9.65059
1.47366	8.143	8.06901	8.55649	8.78596	9.37144	8.06733		1.47366	8.14872	8.60038	9.07083	9.44621	8.06733	8.09031		7.36834	9.28806	10.2393	8.59115	8.9953	9.6792
1.47939	8.10434	8.07909	8.56318	8.77259	9.34334	8.06176		1.47939	8.13835	8.60959	9.11005	9.43245	8.06176	8.08792		7.39696	9.25782	10.2797	8.5803	8.9816	9.64011
1.48514	8.11961	8.06774	8.56181	8.81521	9.28889	8.07051		1.48514	8.15582	8.60464	9.11572	9.41508	8.07051	8.11752		7.4257	9.31844	10.3173	8.61598	9.01738	9.59668
1.49091	8.14941	8.08788	8.57082	8.77425	9.39488	8.05739		1.49091	8.17526	8.63299	9.12703	9.41652	8.05739	8.09231		7.45455	9.26866	10.3331	8.59387	8.99774	9.64465
1.4967	8.07993	8.09773	8.55335	8.76532	9.31294	8.03672		1.4967	8.1672	8.64091	9.15123	9.39198	8.03672	8.11406		7.4835	9.26416	10.3138	8.60629	9.00443	9.6227
1.50251	8.13521	8.0568	8.53486	8.74983	9.34126	8.04431		1.50251	8.17242	8.59988	9.14317	9.43091	8.04431	8.10065		7.51256	9.28123	10.3123	8.61846	9.03432	9.66771
1.50835	8.13167	8.11948	8.53275	8.79023	9.3399	8.07966		1.50835	8.20251	8.55515	9.1066	9.38829	8.07966	8.12568		7.54174	9.31857	10.3821	8.6115	9.02196	9.66654
1.51421	8.11109	8.07727	8.53417	8.76705	9.35307	8.09329		1.51421	8.12477	8.66518	9.15002	9.42548	8.09329	8.07954		7.57104	9.29684	10.336	8.60541	9.05637	9.64315
1.52009	8.14356	8.11935	8.56244	8.81849	9.28368	8.10063		1.52009	8.1191	8.66101	9.11548	9.37573	8.10063	8.10608		7.60042	9.23448	10.3195	8.65831	9.01015	9.67209
1.52599	8.12878	8.06111	8.54099	8.77466	9.36552	8.06367		1.52599	8.20067	8.60226	9.10878	9.39044	8.06367	8.0854		7.62994	9.27096	10.298	8.5894	9.08191	9.64535
1.53191	8.09108	8.12768	8.54314	8.74477	9.32716	8.06225		1.53191	8.14355	8.63879	9.12439	9.44095	8.06225	8.10705		7.65956	9.31136	10.3391	8.61625	9.04459	9.67105
1.53786	8.13517	8.09836	8.51901	8.79237	9.35724	8.05782		1.53786	8.1265	8.65901	9.10098	9.39366	8.05782	8.10844		7.6893	9.29345	10.3456	8.63458	9.05215	9.6595
1.54383	8.12777	8.08008	8.60578	8.80576	9.32898	8.07629		1.54383	8.14471	8.58402	9.13405	9.41374	8.07629	8.14721		7.71915	9.33762	10.3368	8.63398	9.04948	9.64812
1.54982	8.11896	8.12338	8.56424	8.74168	9.31378	8.1027		1.54982	8.0982	8.6257	9.1022	9.3755	8.1027	8.11031		7.74911	9.27794	10.3249	8.63468	9.05162	9.70908
1.55584	8.11883	8.09603	8.60353	8.79441	9.3264	8.03711		1.55584	8.15045	8.62032	9.10942	9.42758	8.03711	8.08048		7.77919	9.27928	10.3234	8.65713	9.0551	9.69308
1.56187	8.15336	8.07143	8.55019	8.80782	9.33528	8.08853		1.56187	8.14606	8.6055	9.12914	9.40422	8.08853	8.06751		7.80939	9.3243	10.3496	8.65432	9.02449	9.7223
1.56794	8.13218	8.08035	8.56119	8.81856	9.32684	8.09746		1.56794	8.13635	8.59007	9.07422	9.41922	8.09746	8.10777		7.83969	9.24358	10.3841	8.65658	9.09941	9.70954
1.57403	8.13632	8.09618	8.51843	8.73196	9.35649	8.05533		1.57403	8.10919	8.61842	9.12021	9.42354	8.05533	8.11471		7.87011	9.283	10.3972	8.68344	9.03375	9.73253
1.58012	8.16363	8.07876	8.60012	8.74787	9.33382	8.07078		1.58012	8.15429	8.63936	9.12872	9.41708	8.07078	8.13601		7.90065	9.31355	10.4057	8.64082	9.01817	9.66789
1.58626	8.16678	8.02677	8.52514	8.79465	9.36748	8.12062		1.58626	8.12127	8.65896	9.14803	9.37698	8.12062	8.12888		7.9313	9.31948	10.3517	8.68482	9.06586	9.68011
1.59241	8.12614	8.09441	8.56416	8.77489	9.33678	8.0668		1.59241	8.14697	8.62427	9.1162	9.38364	8.0668	8.13243		7.96208	9.31086	10.3824	8.68222	9.08897	9.72083
1.59859	8.12389	8.06046	8.56295	8.80596	9.34514	8.09866		1.59859	8.19413	8.61845	9.17178	9.42627	8.09866	8.09017		7.99296	9.3018	10.3802	8.6521	9.06256	9.72184
1.6048	8.09432	8.03112	8.50804	8.77229	9.33833	8.06119		1.6048	8.12053	8.62978	9.10529	9.46106	8.06119	8.07403		8.02398	9.31744	10.337	8.68861	9.07776	9.7179
1.61102	8.13359	8.05109	8.61016	8.82096	9.34729	8.08745		1.61102	8.14822	8.66486	9.14725	9.37633	8.08745	8.11344		8.0551	9.29902	10.3432	8.71332	9.05876	9.7393
1.61726	8.12815	8.07676	8.55663	8.74555	9.35249	8.05962		1.61726	8.15371	8.6142	9.12073	9.45551	8.05962	8.0951		8.08634	9.26903	10.3896	8.69308	9.06767	9.73529
1.62354	8.11982	8.07793	8.49928	8.81735	9.36751	8.07401		1.62354	8.1475	8.62041	9.1127	9.39275	8.07401	8.10395		8.1177	9.25014	10.3926	8.68849	9.10068	9.69707
1.62984	8.13268	8.08739	8.56422	8.77612	9.4024	8.11075		1.62984	8.11631	8.62775	9.14948	9.45099	8.11075	8.08383		8.14917	9.3209	10.4139	8.69033	9.11882	9.74275
1.63615	8.19748	8.07424	8.53073	8.80013	9.36559	8.0675		1.63615	8.17196	8.61368	9.06326	9.3456	8.0675	8.14875		8.18077	9.30829	10.342	8.68854	9.14716	9.76271
1.6425	8.14305	8.09896	8.55865	8.79665	9.34386	8.12599		1.6425	8.15532	8.61289	9.12727	9.50163	8.12599	8.12597		8.2125	9.36062	10.423	8.644	9.10921	9.7677
1.64886	8.13144	8.07889	8.53721	8.76432	9.38191	8.11153		1.64886	8.14841	8.63926	9.13414	9.37666	8.11153	8.10161		8.24434	9.32673	10.4437	8.68066	9.12082	9.77118
1.65526	8.10317	8.10062	8.59602	8.7991	9.34279	8.07752		1.65526	8.16869	8.65678	9.09196	9.47559	8.07752	8.12155		8.2763	9.29564	10.3988	8.70158	9.15457	9.73128
1.66167	8.12755	8.0745	8.55944	8.82559	9.33919	8.07442		1.66167	8.15041	8.63023	9.11214	9.39604	8.07442	8.12382		8.30839	9.33915	10.4485	8.71174	9.12653	9.74889
1.66813	8.15787	8.11551	8.54522	8.7962	9.37685	8.07264		1.66813	8.09863	8.63029	9.1548	9.41698	8.07264	8.11574		8.3406	9.3261	10.4001	8.7274	9.17064	9.79046
1.67459	8.08291	8.1046	8.56086	8.79217	9.30315	8.086		1.67459	8.15855	8.58215	9.09587	9.42734	8.086	8.11391		8.37292	9.3103	10.4479	8.72197	9.08076	9.71942
1.68107	8.17913	8.09855	8.59538	8.79504	9.31519	8.11408		1.68107	8.19082	8.61192	9.16399	9.44659	8.11408	8.13142		8.40537	9.30703	10.3929	8.73816	9.15332	9.78792
1.68759	8.14144	8.0547	8.56719	8.81536	9.44739	8.07127		1.68759	8.10318	8.65442	9.08861	9.37456	8.07127	8.12077		8.43795	9.28281	10.4373	8.71644	9.16832	9.77718
1.69413	8.14055	8.06089	8.54743	8.81802	9.29352	8.1178		1.69413	8.16609	8.58917	9.08023	9.36984	8.1178	8.15508		8.47065	9.322	10.462	8.74004	9.19603	9.76486
1.7007	8.14245	8.11928	8.5388	8.81729	9.40645	8.1028		1.7007	8.16295	8.61971	9.13518	9.41637	8.1028	8.08866		8.50348	9.29366	10.4216	8.73497	9.16208	9.75538
1.70729	8.13698	8.08605	8.61738	8.74171	9.41982	8.10578		1.70729	8.12902	8.62291	9.14264	9.41061	8.10578	8.12295		8.53642	9.31118	10.4443	8.74882	9.14995	9.75539
1.7139	8.16427	8.1232	8.58418	8.84875	9.39908	8.09235		1.7139	8.17558	8.60119	9.15163	9.39133	8.09235	8.10459		8.5695	9.3526	10.4865	8.77323	9.19499	9.79533
1.72054	8.12372	8.06173	8.55414	8.79092	9.31232	8.06576		1.72054	8.14769	8.62028	9.12871	9.42772	8.06576	8.09575		8.6027	9.33851	10.4468	8.7655	9.17503	9.76941
1.72721	8.14226	8.1355	8.54128	8.80002	9.3624	8.10859		1.72721	8.16025	8.61336	9.11293	9.39986	8.10859	8.11602		8.63604	9.34489	10.4063	8.75092	9.21063	9.81375
1.7339	8.14694	8.08964	8.53375	8.72676	9.33624	8.0893		1.7339	8.15767	8.56805	9.18581	9.40897	8.0893	8.14426		8.66949	9.34756	10.4331	8.73915	9.18053	9.82103
1.74061	8.15082	8.07147	8.58298	8.81606	9.35663	8.09095		1.74061	8.17836	8.59064	9.13226	9.43672	8.09095	8.14568		8.70308	9.34057	10.5368	8.72688	9.188	9.82032
1.74735	8.10462	8.07806	8.5667	8.8076	9.37526	8.08297		1.74735	8.1295	8.61207	9.16153	9.46408	8.08297	8.11743		8.73678	9.31614	10.4686	8.75757	9.20688	9.76824
1.75412	8.1671	8.10031	8.58174	8.76851	9.35757	8.06191		1.75412	8.19235	8.61297	9.12025	9.4003	8.06191	8.13779		8.77061	9.39819	10.4674	8.70372	9.18744	9.75568
1.76091	8.14019	8.07992	8.56286	8.81741	9.37029	8.07279		1.76091	8.17949	8.60113	9.12846	9.42046	8.07279	8.11324		8.80459	9.34299	10.4688	8.76168	9.21884	9.80835
1.76774	8.12937	8.07049	8.61023	8.84413	9.37859	8.13323		1.76774	8.14119	8.63395	9.16145	9.41301	8.13323	8.14485		8.83867	9.35936	10.4784	8.74834	9.19426	9.82623
1.77457	8.12797	8.10905	8.54887	8.77939	9.3567	8.14075		1.77457	8.19074	8.61696	9.12056	9.51393	8.14075	8.0977		8.8729	9.31442	10.4966	8.79314	9.23058	9.84221
1.78145	8.08542	8.04837	8.56469	8.79588	9.42574	8.11541		1.78145	8.15795	8.60649	9.19617	9.43898	8.11541	8.15225		8.90726	9.3228	10.4329	8.78293	9.20888	9.78664
1.78835	8.09642	8.08276	8.55732	8.82977	9.37207	8.08235		1.78835	8.10427	8.6145	9.1156	9.384	8.08235	8.1103		8.94175	9.35799	10.5046	8.74799	9.25922	9.78282
1.79527	8.11724	8.10625	8.57755	8.82201	9.33272	8.14164		1.79527	8.15328	8.64065	9.16057	9.44891	8.14164	8.11578		8.97636	9.42399	10.5121	8.75402	9.20544	9.8295
1.80222	8.10473	8.06455	8.57192	8.81073	9.37045	8.05412		1.80222	8.13382	8.58655	9.10945	9.45596	8.05412	8.12074		9.01111	9.3287	10.4565	8.77781	9.20799	9.82245
1.8092	8.14081	8.10842	8.56309	8.87157	9.39531	8.13526		1.8092	8.21484	8.64508	9.09322	9.4424	8.13526	8.12379		9.046	9.35596	10.4766	8.79622	9.23946	9.83849
1.8162	8.15349	8.04248	8.6083	8.82845	9.38521	8.11728		1.8162	8.14021	8.64449	9.16112	9.4357	8.11728	8.13926		9.08101	9.35482	10.5077	8.77083	9.23882	9.86663
1.82324	8.15667	8.07037	8.61161	8.79068	9.37466	8.10462		1.82324	8.11371	8.69035	9.14243	9.39742	8.10462	8.11783		9.11616	9.36372	10.4837	8.81362	9.21143	9.87081
1.83029	8.09247	8.12949	8.57127	8.80858	9.386	8.093		1.83029	8.11317	8.66715	9.12764	9.45496	8.093	8.10459		9.15145	9.35952	10.5302	8.78241	9.2466	9.83387
1.83738	8.18342	8.11755	8.62199	8.8481	9.33321	8.09179		1.83738	8.15171	8.67645	9.16081	9.41679	8.09179	8.12361		9.18686	9.32846	10.5161	8.77372	9.23067	9.90345
1.84449	8.12191	8.12955	8.51865	8.85812	9.33473	8.07623		1.84449	8.11851	8.60207	9.158	9.48207	8.07623	8.16332		9.22241	9.32243	10.5225	8.74767	9.25403	9.88076
1.85162	8.12838	8.15095	8.58672	8.77249	9.3269	8.10734		1.85162	8.19564	8.61311	9.10362	9.49342	8.10734	8.16183		9.2581	9.33591	10.4805	8.78938	9.25757	9.84142
1.85879	8.13208	8.09758	8.59269	8.80208	9.31593	8.15094		1.85879	8.17456	8.6089	9.15079	9.45412	8.15094	8.12724		9.29393	9.36263	10.4525	8.8696	9.21176	9.85757
1.86598	8.16342	8.07742	8.58973	8.79698	9.35214	8.08839		1.86598	8.15015	8.65632	9.13118	9.41493	8.08839	8.13533		9.32989	9.35379	10.5102	8.82024	9.2462	9.8344
1.8732	8.13979	8.14038	8.59657	8.84364	9.40176	8.13413		1.8732	8.16586	8.61375	9.16203	9.47055	8.13413	8.08053		9.36599	9.3808	10.5841	8.79094	9.3101	9.88773
1.88044	8.15836	8.1425	8.55543	8.80719	9.35985	8.08544		1.88044	8.17844	8.64183	9.14366	9.41872	8.08544	8.14512		9.40221	9.39846	10.5418	8.80877	9.25485	9.90596
1.88771	8.12967	8.06753	8.55377	8.83621	9.35287	8.1643		1.88771	8.13106	8.62021	9.12561	9.39828	8.1643	8.11659		9.43859	9.36562	10.5151	8.83629	9.2317	9.85926
1.89503	8.16568	8.06337	8.59415	8.78992	9.36919	8.1028		1.89503	8.1903	8.62378	9.12076	9.45764	8.1028	8.13606		9.4751	9.37091	10.5149	8.8533	9.27229	9.85016
1.90235	8.12717	8.08862	8.55575	8.80858	9.36821	8.11764		1.90235	8.16174	8.63493	9.14124	9.4173	8.11764	8.11557		9.51175	9.36799	10.529	8.87016	9.25232	9.89535
1.90971	8.14243	8.11111	8.53352	8.83167	9.3661	8.11589		1.90971	8.14569	8.68594	9.15424	9.46829	8.11589	8.12607		9.54854	9.37606	10.5242	8.84527	9.23743	9.87178
1.91709	8.16138	8.05818	8.58512	8.78325	9.39986	8.09872		1.91709	8.11811	8.66177	9.1658	9.40987	8.09872	8.12433		9.58546	9.39872	10.5293	8.81652	9.30743	9.8775
1.92451	8.17789	8.07564	8.55948	8.76349	9.34689	8.12202		1.92451	8.19342	8.65217	9.18188	9.43202	8.12202	8.11854		9.62254	9.40728	10.436	8.82237	9.29597	9.89901
1.93195	8.14799	8.06805	8.54392	8.82558	9.44661	8.10716		1.93195	8.18641	8.59335	9.10052	9.38449	8.10716	8.10241		9.65975	9.35187	10.5326	8.83624	9.2852	9.93345
1.93942	8.14603	8.09983	8.57406	8.86806	9.37569	8.06635		1.93942	8.14867	8.6764	9.09946	9.452	8.06635	8.12344		9.6971	9.3652	10.5109	8.85581	9.30743	9.89876
1.94691	8.13952	8.11488	8.5506	8.83167	9.3466	8.10775		1.94691	8.17491	8.6043	9.15222	9.41336	8.10775	8.12662		9.73459	9.40058	10.5637	8.85897	9.31169	9.93017
1.95445	8.16492	8.12867	8.55074	8.82306	9.36264	8.09611		1.95445	8.19558	8.66887	9.17371	9.45671	8.09611	8.16425		9.77223	9.40598	10.5426	8.88448	9.33827	9.95781
1.962	8.15457	8.03461	8.59166	8.87183	9.38185	8.10934		1.962	8.08206	8.66972	9.16544	9.4545	8.10934	8.12161		9.81001	9.35514	10.5836	8.91326	9.23462	9.94166
1.96959	8.16725	8.05402	8.54573	8.86755	9.35919	8.13407		1.96959	8.11137	8.63123	9.13196	9.50499	8.13407	8.17966		9.84794	9.38145	10.5088	8.89383	9.29556	9.90669
1.9772	8.12429	8.07477	8.61024	8.88887	9.34378	8.10829		1.9772	8.16595	8.65715	9.16652	9.43181	8.10829	8.07086		9.886	9.4316	10.553	8.8824	9.34814	9.9397
1.98484	8.13544	8.11778	8.62537	8.77118	9.42502	8.1361		1.98484	8.17451	8.64072	9.16795	9.3826	8.1361	8.12658		9.92421	9.35987	10.5646	8.84944	9.31398	9.88965
1.99251	8.12504	8.1117	8.58044	8.84055	9.36664	8.11584		1.99251	8.17245	8.63589	9.14391	9.41031	8.11584	8.12119		9.96257	9.42371	10.5477	8.85081	9.31798	9.93668
2.00021	8.14869	8.15163	8.55618	8.81534	9.41127	8.10679		2.00021	8.12174	8.61964	9.11304	9.50189	8.10679	8.10808		10.0011	9.39672	10.5939	8.86455	9.34312	9.94352
2.00795	8.14864	8.09789	8.57113	8.82732	9.38361	8.11523		2.00795	8.12278	8.65937	9.12067	9.40712	8.11523	8.11864		10.0397	9.40139	10.5796	8.88003	9.32425	9.91679
2.01571	8.16024	8.07755	8.55858	8.84451	9.36293	8.1071		2.01571	8.14612	8.6326	9.15892	9.43777	8.1071	8.1086		10.0785	9.42308	10.6432	8.86851	9.29327	9.96119
2.0235	8.13964	8.13417	8.56915	8.82875	9.3824	8.1231		2.0235	8.14028	8.62889	9.08641	9.44022	8.1231	8.1378		10.1175	9.42101	10.5558	8.88227	9.29199	9.95305
2.03131	8.13101	8.13723	8.58941	8.7937	9.40327	8.13698		2.03131	8.10446	8.68328	9.11098	9.44345	8.13698	8.09734		10.1566	9.41921	10.521	8.84915	9.36658	9.92785
2.03916	8.15187	8.09921	8.59086	8.83286	9.38638	8.09696		2.03916	8.16983	8.63185	9.18294	9.41989	8.09696	8.13499		10.1958	9.39476	10.6211	8.86927	9.32347	9.94644
2.04704	8.15538	8.13881	8.6115	8.8286	9.37683	8.11967		2.04704	8.12859	8.66355	9.14063	9.46576	8.11967	8.10906		10.2352	9.39785	10.5765	8.88449	9.37863	9.98194
2.05495	8.12834	8.06548	8.56577	8.80434	9.37021	8.113		2.05495	8.17026	8.6578	9.15843	9.4491	8.113	8.15709		10.2748	9.41765	10.6059	8.90794	9.34015	10.0303
2.06289	8.17613	8.11319	8.6038	8.80695	9.37282	8.07534		2.06289	8.17478	8.64211	9.17389	9.4527	8.07534	8.11153		10.3145	9.39353	10.5898	8.93702	9.36687	9.99115
2.07086	8.11612	8.09276	8.55251	8.81203	9.38194	8.07866		2.07086	8.15625	8.62424	9.12863	9.45001	8.07866	8.15094		10.3543	9.43036	10.6283	8.89584	9.39716	10.004
2.07886	8.16018	8.09705	8.57864	8.8089	9.3875	8.10136		2.07886	8.16227	8.68697	9.15703	9.45154	8.10136	8.1637		10.3943	9.40205	10.6775	8.90813	9.37535	10.0262
2.08689	8.16912	8.11882	8.57756	8.8111	9.39088	8.10878		2.08689	8.1706	8.62428	9.1299	9.46053	8.10878	8.17947		10.4345	9.44731	10.6403	8.89737	9.39902	10.0203
2.09495	8.15485	8.08344	8.59035	8.83539	9.3302	8.14317		2.09495	8.15024	8.59692	9.15396	9.48227	8.14317	8.15364		10.4747	9.3988	10.6906	8.92464	9.35876	9.99199
2.10304	8.09299	8.15886	8.62582	8.81537	9.38139	8.13774		2.10304	8.19	8.65096	9.16739	9.43544	8.13774	8.14792		10.5152	9.4379	10.6343	8.94148	9.34282	9.97327
2.11116	8.11994	8.15005	8.60841	8.83133	9.43102	8.14516		2.11116	8.13837	8.63509	9.14426	9.44022	8.14516	8.14455		10.5558	9.44515	10.6092	8.94081	9.35904	10.0257
2.11931	8.16516	8.12046	8.64549	8.88428	9.40619	8.06935		2.11931	8.11055	8.67589	9.14	9.44792	8.06935	8.1406		10.5966	9.43773	10.5753	8.96103	9.36948	10.0318
2.1275	8.14587	8.06694	8.57568	8.81792	9.41481	8.19376		2.1275	8.15442	8.6194	9.138	9.43015	8.19376	8.11393		10.6375	9.41152	10.6086	8.94767	9.40051	10.0048
2.13571	8.1996	8.07872	8.6159	8.85181	9.39557	8.09513		2.13571	8.1936	8.65971	9.1731	9.43015	8.09513	8.09751		10.6786	9.39737	10.6211	8.93746	9.40457	10.0008
2.14396	8.16136	8.14602	8.61915	8.81956	9.40973	8.13445		2.14396	8.1489	8.64583	9.11017	9.42461	8.13445	8.13838		10.7198	9.36618	10.6375	8.9397	9.41068	9.98281
2.15224	8.09399	8.14351	8.55544	8.81601	9.38083	8.15156		2.15224	8.13154	8.6526	9.16808	9.37936	8.15156	8.1706		10.7612	9.43549	10.6883	8.96562	9.41142	10.0345
2.16055	8.19872	8.12275	8.54883	8.84711	9.44479	8.09506		2.16055	8.1863	8.64156	9.17039	9.45978	8.09506	8.08852		10.8027	9.44457	10.637	8.9173	9.39059	9.98166
2.16889	8.1763	8.12591	8.59905	8.82602	9.41139	8.12404		2.16889	8.12436	8.58172	9.17032	9.47227	8.12404	8.13549		10.8444	9.44956	10.5682	8.95645	9.41823	10.0401
2.17726	8.14388	8.08528	8.60639	8.80089	9.42796	8.0676		2.17726	8.10972	8.60017	9.16174	9.409	8.0676	8.10485		10.8863	9.422	10.5966	8.97897	9.38162	10.0574
2.18566	8.1711	8.09092	8.63992	8.83052	9.42448	8.13831		2.18566	8.16697	8.69572	9.15067	9.4561	8.13831	8.11748		10.9283	9.43408	10.616	8.95851	9.40302	10.0573
2.1941	8.13407	8.14866	8.61852	8.83487	9.46065	8.11434		2.1941	8.13531	8.62646	9.15892	9.43678	8.11434	8.14939		10.9705	9.453	10.6782	8.96844	9.40652	10.0581
2.20257	8.13906	8.12471	8.55186	8.85597	9.35933	8.12352		2.20257	8.20725	8.62865	9.15781	9.40471	8.12352	8.13128		11.0128	9.50081	10.6757	8.95102	9.44691	10.1005
2.21108	8.13148	8.08485	8.61388	8.84227	9.44472	8.11669		2.21108	8.14962	8.66371	9.15701	9.43079	8.11669	8.13792		11.0554	9.4479	10.6488	9.01361	9.43446	10.0558
2.2196	8.15437	8.16559	8.6238	8.83475	9.34019	8.13477		2.2196	8.16296	8.69179	9.16814	9.4671	8.13477	8.13081		11.098	9.47647	10.6737	8.96156	9.45686	10.032
2.22817	8.16397	8.09624	8.57736	8.81572	9.38086	8.13587		2.22817	8.1939	8.64442	9.1599	9.41182	8.13587	8.12293		11.1409	9.52137	10.6504	8.95723	9.38617	10.0452
2.23677	8.13653	8.14424	8.6323	8.79848	9.42853	8.13223		2.23677	8.14146	8.66648	9.13489	9.42642	8.13223	8.18137		11.1839	9.43995	10.6807	8.99637	9.43103	10.0913
2.2454	8.10817	8.13963	8.67516	8.81541	9.4312	8.15744		2.2454	8.17738	8.67292	9.13405	9.47775	8.15744	8.12244		11.227	9.42247	10.713	9.02482	9.41748	10.0241
2.25406	8.17142	8.1312	8.59838	8.86157	9.38535	8.15922		2.25406	8.15794	8.67491	9.1638	9.50185	8.15922	8.13749		11.2703	9.47058	10.6888	8.97241	9.42862	10.1046
2.26276	8.12196	8.13199	8.56728	8.85904	9.3998	8.11455		2.26276	8.18191	8.61486	9.11041	9.47456	8.11455	8.16394		11.3138	9.47535	10.6812	9.01555	9.4422	10.0852
2.27149	8.15982	8.12331	8.59706	8.83234	9.42174	8.09856		2.27149	8.16311	8.62767	9.16576	9.40996	8.09856	8.16323		11.3575	9.42535	10.7255	9.04489	9.46716	10.0631
2.28025	8.12831	8.16835	8.62164	8.80847	9.38728	8.09191		2.28025	8.13681	8.64416	9.22307	9.4528	8.09191	8.16547		11.4013	9.47063	10.7215	9.01511	9.50063	10.0605
2.28905	8.1775	8.13888	8.58309	8.84396	9.35716	8.16578		2.28905	8.14282	8.68837	9.1458	9.46318	8.16578	8.16947		11.4453	9.44804	10.697	9.01755	9.43016	10.1227
2.29789	8.15643	8.09118	8.5746	8.82593	9.46904	8.1471		2.29789	8.10562	8.65785	9.13773	9.38229	8.1471	8.13918		11.4894	9.47797	10.6932	9.03112	9.48285	10.0419
2.30675	8.18893	8.17868	8.64507	8.86435	9.36626	8.12862		2.30675	8.09911	8.66824	9.16513	9.42976	8.12862	8.16913		11.5337	9.48555	10.6527	9.01786	9.45114	10.0972
2.31564	8.20236	8.12767	8.60841	8.86023	9.40108	8.09258		2.31564	8.13081	8.71622	9.16364	9.43547	8.09258	8.11438		11.5782	9.4655	10.7038	9.00979	9.43799	10.1061
2.32457	8.12964	8.1349	8.58263	8.84605	9.38614	8.17913		2.32457	8.11895	8.63139	9.19978	9.44742	8.17913	8.10457		11.6229	9.45627	10.707	8.98234	9.4767	10.0722
2.33354	8.16196	8.14357	8.62163	8.817	9.38625	8.10042		2.33354	8.168	8.63331	9.19366	9.47708	8.10042	8.11438		11.6677	9.48313	10.7212	9.0146	9.49617	10.1251
2.34254	8.14874	8.13705	8.63496	8.92989	9.44295	8.1609		2.34254	8.15548	8.64408	9.17857	9.48885	8.1609	8.16131		11.7127	9.4806	10.73	9.06586	9.50685	10.1264
2.35157	8.13725	8.11863	8.59468	8.8744	9.3821	8.08279		2.35157	8.12835	8.69019	9.17256	9.43867	8.08279	8.12986		11.7579	9.478	10.6929	9.0222	9.47633	10.1334
2.36064	8.16284	8.09553	8.55365	8.83937	9.44641	8.17305		2.36064	8.16475	8.5994	9.15236	9.4666	8.17305	8.16964		11.8032	9.4695	10.7395	9.00875	9.49973	10.1016
2.36975	8.15053	8.13372	8.57344	8.83524	9.42357	8.13215		2.36975	8.16058	8.64452	9.17065	9.50427	8.13215	8.09763		11.8487	9.46499	10.7195	9.0516	9.47026	10.1303
2.37889	8.15531	8.13749	8.61685	8.88072	9.38885	8.12672		2.37889	8.14373	8.60318	9.20192	9.44086	8.12672	8.16294		11.8944	9.54259	10.7439	9.03477	9.5578	10.1324
2.38805	8.13428	8.14685	8.62614	8.85873	9.38272	8.1299		2.38805	8.11586	8.64185	9.16731	9.42342	8.1299	8.17805		11.9403	9.52852	10.6575	9.05441	9.5027	10.1193
2.39726	8.1582	8.14385	8.64294	8.90523	9.44542	8.16709		2.39726	8.19119	8.64647	9.18517	9.45737	8.16709	8.13838		11.9863	9.44907	10.7267	9.04757	9.4912	10.1008
2.4065	8.15642	8.12783	8.61062	8.81187	9.38306	8.10974		2.4065	8.14754	8.68348	9.1808	9.44965	8.10974	8.13147		12.0325	9.49273	10.7714	9.05457	9.50368	10.1458
2.41579	8.20283	8.11711	8.63173	8.87279	9.42741	8.14994		2.41579	8.16084	8.6162	9.17	9.38037	8.14994	8.15356		12.0789	9.45744	10.7822	9.07476	9.50134	10.0865
2.4251	8.13449	8.11179	8.58658	8.82222	9.44031	8.1242		2.4251	8.09595	8.67978	9.1812	9.46985	8.1242	8.12453		12.1255	9.517	10.741	9.07305	9.52196	10.1354
2.43444	8.1204	8.14974	8.63751	8.84105	9.42439	8.11587		2.43444	8.19364	8.68971	9.17175	9.43719	8.11587	8.134		12.1722	9.47928	10.7476	9.03028	9.50879	10.1047
2.44383	8.15683	8.13823	8.62643	8.83806	9.42184	8.15469		2.44383	8.14927	8.67758	9.14322	9.46605	8.15469	8.14058		12.2191	9.45805	10.7217	9.10613	9.53351	10.1682
2.45325	8.13798	8.11544	8.61591	8.87563	9.38359	8.09441		2.45325	8.11872	8.6256	9.21204	9.41588	8.09441	8.14447		12.2662	9.49059	10.7744	9.08419	9.50887	10.1368
2.4627	8.13993	8.08243	8.58804	8.82381	9.39233	8.15838		2.4627	8.16346	8.64959	9.12418	9.41788	8.15838	8.1507		12.3135	9.52217	10.7672	9.05019	9.56232	10.1367
2.47219	8.15866	8.05986	8.63386	8.80113	9.43408	8.07643		2.47219	8.13455	8.72276	9.14339	9.44048	8.07643	8.16666		12.361	9.52305	10.7649	9.07167	9.50403	10.1571
2.48172	8.17159	8.15851	8.60891	8.86346	9.4212	8.12346		2.48172	8.11989	8.66422	9.13916	9.47075	8.12346	8.15617		12.4086	9.45597	10.7697	9.11254	9.54994	10.1809
2.49129	8.11611	8.15588	8.60378	8.84151	9.39287	8.1707		2.49129	8.15318	8.67487	9.20447	9.42352	8.1707	8.10929		12.4564	9.53145	10.8408	9.03651	9.52211	10.1642
2.50089	8.12054	8.11979	8.6141	8.8689	9.42656	8.11755		2.50089	8.13798	8.63396	9.10175	9.49619	8.11755	8.17077		12.5044	9.53266	10.7861	9.13223	9.57669	10.1561
2.51052	8.1285	8.12517	8.60709	8.90004	9.43895	8.12213		2.51052	8.13483	8.63724	9.17542	9.43745	8.12213	8.12055		12.5526	9.52168	10.776	9.03314	9.54364	10.1681
2.5202	8.1201	8.17828	8.62915	8.84132	9.44212	8.12376		2.5202	8.14957	8.65837	9.19913	9.41609	8.12376	8.17113		12.601	9.5186	10.8015	9.12112	9.57391	10.2178
2.5299	8.1755	8.10613	8.62373	8.85756	9.43007	8.13777		2.5299	8.10065	8.61382	9.20758	9.44901	8.13777	8.16356		12.6495	9.53035	10.8456	9.10155	9.5419	10.1691
2.53965	8.10022	8.16937	8.5948	8.88321	9.44978	8.13748		2.53965	8.1816	8.65582	9.15912	9.43317	8.13748	8.15295		12.6983	9.54763	10.7729	9.11555	9.53246	10.2057
2.54944	8.17887	8.14296	8.61688	8.84058	9.41602	8.18726		2.54944	8.12291	8.65159	9.15503	9.52409	8.18726	8.17583		12.7472	9.54335	10.8402	9.11664	9.55487	10.1727
2.55926	8.19551	8.10005	8.58653	8.86504	9.37285	8.12739		2.55926	8.18049	8.64598	9.19405	9.47481	8.12739	8.13593		12.7963	9.4924	10.789	9.07506	9.58884	10.1963
2.56911	8.12667	8.15941	8.64111	8.86055	9.44928	8.16343		2.56911	8.17617	8.6889	9.15706	9.44276	8.16343	8.14607		12.8456	9.56225	10.8038	9.0921	9.54234	10.1877
2.57901	8.14184	8.17479	8.61202	8.86725	9.3976	8.11145		2.57901	8.16003	8.62863	9.11281	9.4487	8.11145	8.11368		12.8951	9.50324	10.8096	9.081	9.56464	10.2068
2.58895	8.10908	8.14492	8.68906	8.86511	9.37656	8.17902		2.58895	8.17233	8.64069	9.19438	9.45157	8.17902	8.14584		12.9447	9.55816	10.7757	9.12334	9.5385	10.2187
2.59893	8.14851	8.1228	8.60651	8.78468	9.45967	8.14871		2.59893	8.17001	8.68782	9.13251	9.43488	8.14871	8.12759		12.9946	9.55957	10.8135	9.1259	9.55855	10.2025
2.60893	8.15835	8.08829	8.58901	8.87492	9.38138	8.13441		2.60893	8.1657	8.66103	9.16776	9.51729	8.13441	8.13575		13.0447	9.54198	10.8216	9.08366	9.57825	10.2727
2.61897	8.16432	8.12006	8.66334	8.91029	9.44954	8.15782		2.61897	8.14605	8.63147	9.1606	9.48906	8.15782	8.18495		13.0949	9.53733	10.8524	9.11685	9.58481	10.2092
2.62906	8.1993	8.1457	8.6586	8.80495	9.40988	8.17952		2.62906	8.1479	8.63341	9.1376	9.47566	8.17952	8.18672		13.1453	9.56346	10.8386	9.10797	9.64865	10.2198
2.63919	8.08261	8.11971	8.60378	8.86354	9.43059	8.1515		2.63919	8.13834	8.62104	9.13675	9.43044	8.1515	8.13657		13.1959	9.52752	10.9035	9.09286	9.62785	10.2201
2.64935	8.14045	8.13857	8.61642	8.88403	9.45699	8.16428		2.64935	8.12892	8.6795	9.16888	9.44778	8.16428	8.1563		13.2468	9.55392	10.8487	9.13516	9.66826	10.2105
2.65955	8.1113	8.09753	8.63749	8.87579	9.44891	8.18202		2.65955	8.17458	8.66448	9.12979	9.44891	8.18202	8.11756		13.2978	9.58726	10.8907	9.1223	9.60127	10.2427
2.6698	8.13043	8.14073	8.5775	8.83702	9.35405	8.13479		2.6698	8.18986	8.63224	9.13019	9.45258	8.13479	8.14625		13.349	9.50558	10.8459	9.12944	9.60257	10.249
2.68007	8.19974	8.13608	8.62952	8.88042	9.43146	8.15402		2.68007	8.12292	8.61385	9.22783	9.47816	8.15402	8.17709		13.4004	9.56323	10.8567	9.16279	9.58035	10.2608
2.6904	8.15115	8.18947	8.57552	8.8445	9.46614	8.16235		2.6904	8.20488	8.67211	9.15256	9.45114	8.16235	8.1799		13.452	9.56533	10.7874	9.13951	9.6355	10.2078
2.70075	8.11543	8.09519	8.66579	8.87602	9.3994	8.10472		2.70075	8.15806	8.59723	9.15302	9.47472	8.10472	8.09733		13.5038	9.54137	10.8007	9.13006	9.59303	10.2545
2.71115	8.16697	8.10329	8.62933	8.87387	9.4567	8.13758		2.71115	8.2013	8.66435	9.1519	9.46565	8.13758	8.16778		13.5558	9.51005	10.8405	9.13295	9.57181	10.255
2.72159	8.12584	8.07454	8.62285	8.85706	9.40535	8.14052		2.72159	8.11652	8.60208	9.14529	9.49815	8.14052	8.11548		13.608	9.5831	10.8102	9.17983	9.62724	10.2385
2.73206	8.15563	8.13354	8.65996	8.85616	9.47696	8.15923		2.73206	8.1886	8.67625	9.18016	9.44051	8.15923	8.1247		13.6603	9.55062	10.8627	9.20907	9.66592	10.274
2.74259	8.17728	8.14356	8.63808	8.8735	9.35355	8.17589		2.74259	8.21486	8.65173	9.21753	9.43173	8.17589	8.11584		13.7129	9.58405	10.8343	9.17988	9.60295	10.2466
2.75314	8.1867	8.14991	8.60915	8.87236	9.43469	8.13216		2.75314	8.14171	8.65252	9.18861	9.45061	8.13216	8.16359		13.7657	9.53496	10.7895	9.18968	9.62303	10.253
2.76374	8.16917	8.11516	8.63525	8.85266	9.41092	8.12261		2.76374	8.10626	8.64858	9.15779	9.49013	8.12261	8.17229		13.8187	9.60746	10.8809	9.14525	9.63226	10.2962
2.77437	8.17329	8.1718	8.61201	8.86697	9.4328	8.13254		2.77437	8.21608	8.70136	9.13699	9.49301	8.13254	8.15249		13.8719	9.59094	10.8536	9.1608	9.61919	10.2635
2.78505	8.16111	8.13719	8.6312	8.8569	9.42204	8.08964		2.78505	8.1424	8.66883	9.1745	9.47498	8.08964	8.13683		13.9253	9.56353	10.9713	9.17517	9.64813	10.2686
2.79577	8.12346	8.1459	8.64423	8.87025	9.4684	8.13045		2.79577	8.17476	8.66814	9.15564	9.44427	8.13045	8.17402		13.9789	9.55442	10.8495	9.20274	9.7029	10.2822
2.80654	8.15458	8.11335	8.64651	8.8864	9.43372	8.18703		2.80654	8.18147	8.64017	9.12057	9.43987	8.18703	8.12681		14.0327	9.57348	10.8702	9.18452	9.65016	10.2691
2.81734	8.14653	8.17478	8.65278	8.81381	9.47011	8.09793		2.81734	8.18647	8.66186	9.14241	9.47429	8.09793	8.14829		14.0867	9.61878	10.891	9.22483	9.71124	10.2909
2.82818	8.14595	8.13193	8.60657	8.90668	9.47357	8.16258		2.82818	8.15198	8.66532	9.19656	9.48322	8.16258	8.16993		14.1409	9.55884	10.8379	9.21235	9.6523	10.2929
2.83906	8.15113	8.15856	8.66541	8.85381	9.3734	8.17244		2.83906	8.14354	8.67474	9.18817	9.47647	8.17244	8.17531		14.1953	9.51812	10.9188	9.19974	9.66002	10.3043
2.84999	8.14515	8.12348	8.57413	8.86615	9.42639	8.15117		2.84999	8.1357	8.6398	9.18379	9.42209	8.15117	8.13347		14.2499	9.56553	10.9602	9.20545	9.6366	10.2825
2.86095	8.16132	8.08203	8.62162	8.86235	9.48093	8.13297		2.86095	8.14627	8.66966	9.18594	9.4442	8.13297	8.13845		14.3047	9.57829	10.9483	9.19678	9.69669	10.3187
2.87195	8.13155	8.11448	8.67943	8.87419	9.47473	8.1754		2.87195	8.15551	8.67619	9.13528	9.50995	8.1754	8.16856		14.3598	9.583	10.9175	9.19538	9.66508	10.3008
2.883	8.10493	8.13565	8.61915	8.91679	9.44037	8.16784		2.883	8.16054	8.63823	9.17946	9.45779	8.16784	8.1525		14.415	9.61619	10.9527	9.19524	9.71155	10.3207
2.8941	8.12171	8.13601	8.58378	8.79587	9.4377	8.17401		2.8941	8.2007	8.67776	9.15392	9.48216	8.17401	8.1413		14.4705	9.60946	10.9282	9.18625	9.67114	10.3135
2.90524	8.17792	8.16891	8.6413	8.86574	9.42694	8.16965		2.90524	8.1874	8.6329	9.13779	9.50243	8.16965	8.14281		14.5262	9.61065	10.8972	9.20148	9.71558	10.3246
2.91641	8.18294	8.08056	8.65092	8.84669	9.41866	8.15359		2.91641	8.13542	8.70949	9.1416	9.47978	8.15359	8.16887		14.582	9.54258	10.8871	9.24272	9.66338	10.3163
2.92762	8.16159	8.1551	8.64268	8.83646	9.51918	8.19716		2.92762	8.13796	8.64969	9.16185	9.45453	8.19716	8.16785		14.6381	9.56718	10.8904	9.25658	9.70357	10.3458
2.93889	8.14139	8.12799	8.63004	8.8891	9.40112	8.14017		2.93889	8.13648	8.66463	9.17342	9.44066	8.14017	8.1458		14.6944	9.60964	10.9597	9.24435	9.68176	10.3137
2.95019	8.14385	8.17013	8.63102	8.87677	9.44286	8.13077		2.95019	8.18529	8.63029	9.16991	9.47935	8.13077	8.16281		14.751	9.63027	10.8636	9.22082	9.76463	10.3411
2.96154	8.15666	8.13956	8.62022	8.93329	9.48358	8.15369		2.96154	8.1667	8.64949	9.15063	9.48004	8.15369	8.13826		14.8077	9.59764	10.9466	9.20469	9.73889	10.3505
2.97294	8.15252	8.14114	8.58319	8.89334	9.44479	8.16776		2.97294	8.12196	8.61073	9.15144	9.47902	8.16776	8.14206		14.8647	9.60725	10.9315	9.20825	9.69736	10.3749
2.98436	8.1666	8.09998	8.61314	8.88274	9.41928	8.18913		2.98436	8.12096	8.67758	9.16982	9.47746	8.18913	8.17484		14.9218	9.51873	10.9718	9.26959	9.69159	10.3785
2.99584	8.13196	8.13293	8.58775	8.87735	9.4919	8.1169		2.99584	8.13506	8.70723	9.16655	9.46674	8.1169	8.13773		14.9792	9.61222	10.9705	9.261	9.69841	10.3417
3.00736	8.18616	8.11004	8.67078	8.8848	9.455	8.15405		3.00736	8.18428	8.66115	9.17691	9.50551	8.15405	8.16461		15.0368	9.62921	10.9483	9.28668	9.73557	10.3603
3.01892	8.14518	8.15045	8.60783	8.83379	9.44463	8.12831		3.01892	8.15614	8.63362	9.15034	9.46936	8.12831	8.14708		15.0947	9.63814	11.0098	9.24385	9.73839	10.3295
3.03054	8.16485	8.13434	8.68061	8.83366	9.4343	8.17478		3.03054	8.23695	8.70026	9.17487	9.49596	8.17478	8.19015		15.1527	9.63478	10.9265	9.23302	9.74196	10.3615
3.04219	8.14971	8.15076	8.6407	8.87027	9.43602	8.15074		3.04219	8.11187	8.70808	9.16312	9.47549	8.15074	8.17702		15.211	9.62685	10.929	9.26089	9.71658	10.3591
3.05389	8.16017	8.14089	8.60712	8.84273	9.4445	8.19896		3.05389	8.16099	8.61916	9.24156	9.43752	8.19896	8.17424		15.2695	9.63065	11.0029	9.22118	9.68884	10.373
3.06564	8.16598	8.12238	8.67516	8.86365	9.45232	8.16806		3.06564	8.16113	8.72707	9.18221	9.52263	8.16806	8.20673		15.3282	9.65856	10.9775	9.23557	9.71327	10.349
3.07743	8.1363	8.1383	8.63073	8.90909	9.44218	8.15325		3.07743	8.10302	8.65948	9.18309	9.49158	8.15325	8.15288		15.3871	9.60978	10.9617	9.20358	9.70892	10.3784
3.08925	8.18016	8.185	8.65641	8.87213	9.48157	8.21644		3.08925	8.17793	8.69437	9.22408	9.53087	8.21644	8.1438		15.4463	9.65205	11.0061	9.27893	9.7303	10.3997
3.10113	8.16389	8.15961	8.60563	8.87367	9.4453	8.17732		3.10113	8.15688	8.64764	9.17963	9.43706	8.17732	8.15156		15.5056	9.59183	10.9654	9.2809	9.73064	10.3758
3.11305	8.1644	8.18611	8.63863	8.89731	9.4536	8.15157		3.11305	8.15772	8.67077	9.21829	9.43816	8.15157	8.17665		15.5653	9.624	10.9523	9.28715	9.79477	10.4348
3.12503	8.20775	8.1455	8.64957	8.82819	9.48544	8.17969		3.12503	8.19814	8.6737	9.18298	9.50333	8.17969	8.21304		15.6251	9.64862	10.9969	9.29136	9.72188	10.3915
3.13704	8.14369	8.1391	8.58224	8.8849	9.45795	8.16374		3.13704	8.174	8.64646	9.16148	9.44865	8.16374	8.16007		15.6852	9.63837	10.9698	9.32026	9.75342	10.4035
3.14909	8.1455	8.16942	8.5904	8.89047	9.44753	8.18399		3.14909	8.20405	8.66469	9.15497	9.44867	8.18399	8.18281		15.7455	9.65377	10.9898	9.28618	9.76193	10.395
3.1612	8.15991	8.14616	8.67025	8.90393	9.48007	8.13598		3.1612	8.14835	8.63883	9.14581	9.41646	8.13598	8.17954		15.806	9.63799	11.0194	9.30611	9.76904	10.4003
3.17335	8.15853	8.06639	8.64214	8.89384	9.4677	8.15962		3.17335	8.15432	8.64719	9.16197	9.45999	8.15962	8.17533		15.8667	9.65094	10.9528	9.27661	9.78856	10.4344
3.18555	8.15042	8.13807	8.63924	8.92549	9.45503	8.14403		3.18555	8.14521	8.63327	9.20389	9.45799	8.14403	8.16279		15.9277	9.59179	11.0434	9.33735	9.79199	10.417
3.19779	8.14724	8.11952	8.6018	8.90021	9.44231	8.1172		3.19779	8.16759	8.63799	9.19708	9.46011	8.1172	8.13608		15.9889	9.62463	10.9993	9.34541	9.76111	10.422
3.21007	8.15263	8.15102	8.69273	8.88176	9.41911	8.1371		3.21007	8.11504	8.65183	9.15402	9.41553	8.1371	8.18639		16.0504	9.58572	10.9879	9.32934	9.80212	10.3894
3.22241	8.16677	8.17218	8.70769	8.88347	9.43666	8.13847		3.22241	8.12312	8.66242	9.22168	9.48447	8.13847	8.17612		16.1121	9.62477	11.0253	9.29944	9.79144	10.4198
3.2348	8.10611	8.14641	8.66393	8.87459	9.46559	8.13235		3.2348	8.16363	8.6513	9.21542	9.46193	8.13235	8.15203		16.174	9.60309	10.9717	9.285	9.75371	10.4648
3.24724	8.15197	8.10764	8.62215	8.8878	9.46843	8.15647		3.24724	8.1384	8.65521	9.18234	9.42941	8.15647	8.16279		16.2362	9.61163	11.0144	9.293	9.85132	10.4372
3.25971	8.16656	8.15053	8.65821	8.84241	9.43727	8.1961		3.25971	8.16804	8.65497	9.18483	9.48813	8.1961	8.18847		16.2986	9.64219	11.0044	9.33451	9.79668	10.4481
3.27224	8.12514	8.14573	8.66631	8.89157	9.4184	8.17625		3.27224	8.17109	8.62956	9.25128	9.45068	8.17625	8.18262		16.3612	9.58513	11.0728	9.27813	9.84761	10.4073
3.28481	8.17454	8.18793	8.63048	8.91148	9.45714	8.1454		3.28481	8.14779	8.63967	9.17226	9.45529	8.1454	8.17994		16.4241	9.63292	11.0218	9.3611	9.82025	10.4341
3.29744	8.13785	8.17625	8.64854	8.86639	9.47557	8.1633		3.29744	8.14221	8.67982	9.19881	9.46594	8.1633	8.18298		16.4872	9.64357	11.0898	9.31936	9.86555	10.4114
3.3101	8.19189	8.17473	8.65855	8.90833	9.49507	8.15006		3.3101	8.17688	8.63016	9.24178	9.49803	8.15006	8.15612		16.5505	9.6734	11.0366	9.35991	9.78406	10.4437
3.32282	8.1601	8.15158	8.6692	8.88103	9.41975	8.13688		3.32282	8.14398	8.66806	9.17267	9.47391	8.13688	8.13771		16.6141	9.65625	11.0485	9.36577	9.84914	10.4574
3.33559	8.14872	8.14693	8.63667	8.83038	9.42159	8.15715		3.33559	8.19376	8.66986	9.2115	9.45538	8.15715	8.15642		16.6779	9.65577	10.9883	9.36106	9.8044	10.4346
3.3484	8.14822	8.13771	8.6066	8.86661	9.45255	8.16504		3.3484	8.18031	8.66232	9.16653	9.52405	8.16504	8.17897		16.742	9.60739	11.0028	9.34279	9.87024	10.4266
3.36126	8.18138	8.12935	8.65791	8.92422	9.49773	8.19603		3.36126	8.2092	8.68703	9.19907	9.47382	8.19603	8.18771		16.8063	9.66026	11.0843	9.34105	9.7957	10.4404
3.37418	8.16155	8.14619	8.60542	8.87436	9.51656	8.14742		3.37418	8.12319	8.68335	9.19016	9.44463	8.14742	8.16164		16.8709	9.71368	11.0998	9.33671	9.85725	10.4915
3.38714	8.15173	8.1266	8.67901	8.8764	9.45685	8.1525		3.38714	8.18027	8.68067	9.15292	9.44875	8.1525	8.14165		16.9357	9.684	11.0443	9.3521	9.79904	10.467
3.40015	8.17236	8.19928	8.67459	8.90601	9.45178	8.16635		3.40015	8.15076	8.63958	9.25314	9.45697	8.16635	8.13364		17.0008	9.67233	10.9933	9.38103	9.85538	10.4648
3.41321	8.14978	8.11269	8.61595	8.90453	9.48445	8.15721		3.41321	8.12679	8.66437	9.20071	9.48085	8.15721	8.16469		17.0661	9.72534	11.0864	9.36634	9.84805	10.46
3.42633	8.14032	8.16577	8.67293	8.88879	9.5148	8.14432		3.42633	8.1363	8.6549	9.17239	9.53979	8.14432	8.15456		17.1316	9.59353	10.9824	9.35417	9.83817	10.4961
3.43949	8.16306	8.20254	8.62928	8.90852	9.41177	8.17329		3.43949	8.17056	8.65894	9.21483	9.43466	8.17329	8.19817		17.1974	9.65623	11.05	9.39526	9.8533	10.4919
3.4527	8.15317	8.14704	8.69781	8.84851	9.41324	8.1564		3.4527	8.2206	8.64676	9.16949	9.53784	8.1564	8.14108		17.2635	9.66971	11.088	9.38152	9.86322	10.4889
3.46596	8.13121	8.13913	8.65314	8.87099	9.50424	8.16838		3.46596	8.17113	8.64129	9.18509	9.48383	8.16838	8.14986		17.3298	9.67626	11.1026	9.39963	9.90485	10.5142
3.47926	8.17365	8.1517	8.59589	8.92203	9.47589	8.15152		3.47926	8.18404	8.64375	9.2541	9.48048	8.15152	8.17334		17.3963	9.64199	11.0386	9.38678	9.85187	10.4915
3.49262	8.18524	8.15775	8.67064	8.8374	9.45491	8.19684		3.49262	8.16874	8.67596	9.17244	9.48413	8.19684	8.18165		17.4632	9.65101	11.0218	9.40662	9.81259	10.4982
3.50604	8.1168	8.20075	8.64645	8.90611	9.51457	8.19433		3.50604	8.14679	8.70068	9.15689	9.46162	8.19433	8.20768		17.5302	9.69222	11.0861	9.41387	9.89114	10.5106
3.51951	8.15872	8.12829	8.65173	8.89388	9.40466	8.16611		3.51951	8.11818	8.63396	9.1498	9.47597	8.16611	8.1847		17.5975	9.71889	11.0892	9.3992	9.88898	10.4849
3.53303	8.15229	8.15849	8.66115	8.86919	9.4527	8.16138		3.53303	8.14547	8.69908	9.19368	9.50081	8.16138	8.14926		17.6651	9.68638	11.0834	9.40027	9.86575	10.4926
3.54659	8.13644	8.12117	8.67603	8.86911	9.41968	8.14311		3.54659	8.19449	8.63605	9.15569	9.44443	8.14311	8.15177		17.733	9.70805	11.0582	9.40811	9.91592	10.5441
3.56021	8.12846	8.18929	8.62671	8.89001	9.44537	8.14648		3.56021	8.14837	8.67587	9.16748	9.50418	8.14648	8.13363		17.801	9.71008	11.1285	9.38354	9.90622	10.4675
3.57387	8.17411	8.14134	8.62868	8.88394	9.44629	8.14818		3.57387	8.18178	8.68675	9.2047	9.5251	8.14818	8.15566		17.8694	9.69578	11.1502	9.37239	9.86508	10.4812
3.5876	8.15732	8.21022	8.61945	8.87379	9.44756	8.12958		3.5876	8.18666	8.67911	9.22028	9.4868	8.12958	8.21571		17.938	9.70936	11.0786	9.41147	9.88498	10.5156
3.60138	8.1851	8.12686	8.64912	8.92415	9.43951	8.15831		3.60138	8.1383	8.67554	9.18126	9.51105	8.15831	8.13837		18.0069	9.73939	11.1566	9.45108	9.89948	10.5246
3.6152	8.15206	8.1558	8.61987	8.88049	9.46225	8.1486		3.6152	8.16193	8.6593	9.14882	9.44405	8.1486	8.17875		18.076	9.69972	11.1573	9.41143	9.8894	10.5768
3.62909	8.13594	8.13316	8.67854	8.90387	9.48674	8.16483		3.62909	8.12249	8.71312	9.19974	9.47081	8.16483	8.1828		18.1454	9.73559	11.1719	9.39088	9.93195	10.5171
3.64301	8.12599	8.12176	8.60049	8.91844	9.50883	8.16583		3.64301	8.16137	8.6878	9.18506	9.46043	8.16583	8.17075		18.2151	9.69872	11.0668	9.40753	9.89761	10.5423
3.657	8.17636	8.14164	8.6179	8.90398	9.48769	8.18386		3.657	8.12784	8.64856	9.20683	9.49637	8.18386	8.146		18.285	9.7318	11.1458	9.42649	9.90872	10.5627
3.67104	8.14231	8.14071	8.66895	8.82053	9.48897	8.14652		3.67104	8.16976	8.65124	9.20114	9.46614	8.14652	8.18992		18.3552	9.69065	11.1206	9.41667	9.92068	10.54
3.68514	8.18547	8.12948	8.65285	8.93355	9.48909	8.20995		3.68514	8.19767	8.68262	9.1871	9.46744	8.20995	8.16706		18.4257	9.7206	11.1251	9.43845	9.95706	10.5484
3.69928	8.16667	8.18227	8.63341	8.91408	9.45668	8.14076		3.69928	8.15746	8.69108	9.1895	9.42427	8.14076	8.14172		18.4964	9.70083	11.153	9.42769	9.95825	10.5496
3.71347	8.14721	8.11232	8.66414	8.89595	9.47667	8.15125		3.71347	8.16355	8.68806	9.2498	9.52141	8.15125	8.18293		18.5674	9.67211	11.1634	9.41594	9.92801	10.5413
3.72774	8.18352	8.11203	8.60833	8.92677	9.51556	8.16839		3.72774	8.16608	8.65805	9.12979	9.5036	8.16839	8.17171		18.6387	9.6943	11.1125	9.45019	9.91769	10.613
3.74204	8.13627	8.15858	8.60336	8.9225	9.44496	8.17988		3.74204	8.16805	8.69164	9.1908	9.54579	8.17988	8.16532		18.7102	9.72383	11.0744	9.43206	9.9238	10.5305
3.7564	8.12899	8.12459	8.65402	8.88863	9.42035	8.21116		3.7564	8.16357	8.64714	9.18311	9.44734	8.21116	8.16595		18.782	9.67767	11.1015	9.39644	9.9126	10.566
3.77082	8.19147	8.15938	8.61687	8.90663	9.43326	8.14804		3.77082	8.13	8.67026	9.15559	9.48332	8.14804	8.14783		18.8541	9.71822	11.1976	9.4503	9.90973	10.5741
3.78529	8.16376	8.09894	8.62354	8.89265	9.45947	8.15173		3.78529	8.1544	8.69988	9.17191	9.49965	8.15173	8.17403		18.9265	9.70249	11.1467	9.45253	9.97739	10.5767
3.79982	8.17534	8.13163	8.67036	8.90019	9.53082	8.15681		3.79982	8.15561	8.69425	9.20174	9.47929	8.15681	8.19238		18.9991	9.69551	11.1637	9.42609	9.95023	10.5637
3.8144	8.12774	8.1176	8.64499	8.92143	9.47375	8.17674		3.8144	8.17978	8.64294	9.22031	9.48119	8.17674	8.16613		19.072	9.70565	11.1606	9.48462	9.97287	10.5993
3.82904	8.14511	8.16741	8.65734	8.89821	9.45477	8.13193		3.82904	8.14408	8.65231	9.22543	9.48537	8.13193	8.11393		19.1452	9.70375	11.0984	9.45627	9.97794	10.5906
3.84374	8.14899	8.16412	8.63953	8.89925	9.5027	8.19569		3.84374	8.18437	8.68919	9.15591	9.47682	8.19569	8.15084		19.2187	9.77515	11.1878	9.43844	9.97296	10.5872
3.85849	8.17312	8.07639	8.62251	8.92967	9.48271	8.14887		3.85849	8.21099	8.63443	9.13849	9.46841	8.14887	8.18136		19.2924	9.71298	11.1726	9.47066	9.96674	10.5696
3.87329	8.15527	8.13835	8.71168	8.8848	9.46815	8.12767		3.87329	8.16714	8.67375	9.21671	9.46219	8.12767	8.15482		19.3665	9.74467	11.1817	9.51503	10.0279	10.5915
3.88815	8.19396	8.15621	8.6741	8.89558	9.46005	8.16376		3.88815	8.15389	8.70435	9.23953	9.4778	8.16376	8.15018		19.4408	9.72993	11.1902	9.46668	10.0189	10.5879
3.90307	8.16639	8.12755	8.65119	8.9437	9.46924	8.14183		3.90307	8.20927	8.63683	9.19885	9.48022	8.14183	8.16417		19.5154	9.74414	11.1165	9.45994	9.93677	10.6009
3.91805	8.15605	8.1438	8.61598	8.89359	9.42583	8.15828		3.91805	8.2006	8.64354	9.18478	9.4702	8.15828	8.19524		19.5903	9.73996	11.1481	9.46899	10.0042	10.6124
3.93309	8.14965	8.18809	8.64803	8.90732	9.43774	8.15372		3.93309	8.1555	8.67825	9.21042	9.5186	8.15372	8.18678		19.6654	9.71747	11.1717	9.48329	9.96283	10.5933
3.94817	8.17369	8.11744	8.63482	8.90541	9.45549	8.16974		3.94817	8.17361	8.60928	9.14877	9.5163	8.16974	8.18834		19.7409	9.74608	11.1333	9.47816	9.97903	10.6154
3.96333	8.16903	8.14077	8.63947	8.85345	9.44638	8.16266		3.96333	8.13326	8.63789	9.15227	9.48756	8.16266	8.16857		19.8166	9.72106	11.1711	9.4816	9.98575	10.5991
3.97852	8.16226	8.11428	8.64487	8.895	9.44595	8.17304		3.97852	8.21182	8.69041	9.15231	9.46425	8.17304	8.17603		19.8926	9.74202	11.1861	9.47903	9.97034	10.5818
3.99379	8.14888	8.13714	8.60949	8.91983	9.50096	8.20285		3.99379	8.14855	8.64087	9.22278	9.48488	8.20285	8.18769		19.9689	9.74112	11.1434	9.48648	9.99307	10.6148
4.00911	8.15419	8.1279	8.69625	8.89145	9.4476	8.19789		4.00911	8.13802	8.65847	9.16531	9.52516	8.19789	8.18104		20.0455	9.76552	11.2322	9.52002	10.0043	10.5828
4.02449	8.193	8.15032	8.6148	8.88805	9.48763	8.20675		4.02449	8.16691	8.68234	9.18646	9.45781	8.20675	8.1676		20.1224	9.73974	11.2233	9.52066	10.0346	10.5902
4.03993	8.15465	8.14266	8.63734	8.91614	9.49901	8.17488		4.03993	8.11163	8.67121	9.18355	9.44246	8.17488	8.15395		20.1996	9.76191	11.1752	9.46463	9.96814	10.6031
4.05543	8.17115	8.15629	8.67981	8.91608	9.53381	8.15742		4.05543	8.15414	8.64038	9.22504	9.45514	8.15742	8.14249		20.2771	9.76031	11.2552	9.45053	10.0147	10.6406
4.07097	8.1427	8.1243	8.64045	8.8925	9.52621	8.14794		4.07097	8.13073	8.66629	9.17894	9.51004	8.14794	8.22971		20.3549	9.76021	11.2518	9.54689	9.95828	10.6671
4.0866	8.13853	8.13852	8.62897	8.86171	9.51572	8.13766		4.0866	8.1575	8.66134	9.20816	9.5097	8.13766	8.17336		20.433	9.70641	11.2482	9.52187	9.9967	10.6044
4.10227	8.13205	8.14949	8.60493	8.87582	9.49263	8.16262		4.10227	8.15699	8.69743	9.21968	9.47099	8.16262	8.16138		20.5114	9.76565	11.2383	9.50108	10.0264	10.6547
4.118	8.15354	8.16389	8.68883	8.92668	9.4631	8.1622		4.118	8.14472	8.68681	9.16937	9.52301	8.1622	8.17178		20.59	9.78317	11.2547	9.47158	10.0458	10.6476
4.1338	8.09606	8.17681	8.69051	8.96469	9.50246	8.22101		4.1338	8.13473	8.6376	9.17599	9.56071	8.22101	8.1728		20.669	9.76215	11.2659	9.52623	10.0301	10.6349
4.14965	8.15444	8.12021	8.6587	8.86624	9.47391	8.1266		4.14965	8.11279	8.71745	9.1431	9.52432	8.1266	8.17552		20.7483	9.73326	11.2803	9.53719	10.0368	10.6548
4.16556	8.18608	8.18583	8.66988	8.884	9.42159	8.18785		4.16556	8.17535	8.69185	9.18198	9.47972	8.18785	8.19705		20.8278	9.77473	11.2832	9.48414	10.0717	10.6298
4.18154	8.1369	8.13456	8.69164	8.89522	9.51859	8.13259		4.18154	8.2043	8.6762	9.20544	9.45381	8.13259	8.16486		20.9077	9.80237	11.1833	9.49205	10.0741	10.6179
4.19758	8.16504	8.15677	8.62644	8.91223	9.47397	8.16524		4.19758	8.1281	8.65195	9.1967	9.45396	8.16524	8.16522		20.9879	9.79031	11.216	9.57612	10.0222	10.6302
4.21368	8.10209	8.18201	8.67639	8.9471	9.49538	8.11952		4.21368	8.15469	8.68206	9.18681	9.47484	8.11952	8.19574		21.0684	9.78341	11.2054	9.56413	10.0671	10.6662
4.22984	8.21318	8.16994	8.70401	8.93773	9.48915	8.22267		4.22984	8.15878	8.63371	9.17354	9.52982	8.22267	8.17239		21.1492	9.74377	11.2158	9.52133	10.0484	10.6487
4.24605	8.16096	8.12931	8.60323	8.93765	9.49178	8.17425		4.24605	8.1623	8.66039	9.2298	9.53201	8.17425	8.20767		21.2303	9.76471	11.2045	9.55682	10.0623	10.7087
4.26234	8.18969	8.09678	8.66802	8.92191	9.47078	8.17929		4.26234	8.09734	8.66711	9.18846	9.48549	8.17929	8.21356		21.3117	9.81588	11.2833	9.55549	10.0177	10.6879
4.27868	8.17723	8.1533	8.64968	8.85951	9.49701	8.14283		4.27868	8.17376	8.68206	9.20624	9.46188	8.14283	8.18962		21.3934	9.76578	11.2472	9.52895	10.0758	10.7063
4.29509	8.17201	8.16809	8.66944	8.90926	9.46356	8.26179		4.29509	8.15892	8.66246	9.19225	9.46053	8.26179	8.17228		21.4754	9.77735	11.2997	9.59668	10.0475	10.6924
4.31155	8.15101	8.23325	8.6658	8.90025	9.48351	8.14061		4.31155	8.2016	8.67458	9.20107	9.44826	8.14061	8.15801		21.5578	9.77398	11.2313	9.55208	10.052	10.6854
4.32809	8.18897	8.12753	8.67076	8.91072	9.49574	8.15715		4.32809	8.16059	8.65924	9.23535	9.47408	8.15715	8.17636		21.6404	9.77866	11.2275	9.59727	10.0348	10.6441
4.34469	8.13451	8.21589	8.68871	8.90984	9.46361	8.1566		4.34469	8.13439	8.74278	9.21648	9.48531	8.1566	8.16431		21.7234	9.80796	11.2693	9.5457	10.0877	10.697
4.36134	8.15868	8.1609	8.63681	8.91321	9.48689	8.18981		4.36134	8.14481	8.63892	9.18996	9.55898	8.18981	8.18232		21.8067	9.73295	11.298	9.56089	10.1595	10.6595
4.37806	8.17603	8.19851	8.63172	8.90506	9.46959	8.23567		4.37806	8.14756	8.64718	9.21204	9.45624	8.23567	8.14514		21.8903	9.83083	11.3019	9.5422	10.114	10.652
4.39485	8.15468	8.15771	8.66305	8.91125	9.47838	8.18042		4.39485	8.1446	8.66017	9.18175	9.53757	8.18042	8.17348		21.9742	9.80643	11.2215	9.55865	10.0894	10.7125
4.41169	8.1749	8.17745	8.63441	8.88608	9.48444	8.16877		4.41169	8.12191	8.65697	9.18872	9.46069	8.16877	8.14772		22.0585	9.84414	11.2253	9.56938	10.0746	10.6632
4.4286	8.12019	8.12464	8.67243	8.88968	9.47487	8.22307		4.4286	8.17593	8.67773	9.18759	9.45932	8.22307	8.19031		22.143	9.76649	11.3698	9.59236	10.1025	10.6892
4.44559	8.15987	8.13269	8.61067	8.93283	9.50232	8.14634		4.44559	8.15937	8.64148	9.14946	9.40753	8.14634	8.19628		22.2279	9.82535	11.2825	9.60604	10.1155	10.6515
4.46263	8.20508	8.18078	8.59358	8.94478	9.46408	8.19514		4.46263	8.19613	8.61317	9.19025	9.44667	8.19514	8.16776		22.3131	9.8237	11.3163	9.57055	10.0727	10.6946
4.47972	8.15248	8.1553	8.61295	8.90552	9.53787	8.18331		4.47972	8.12384	8.63895	9.19579	9.50076	8.18331	8.19518		22.3986	9.85315	11.2937	9.58794	10.0613	10.7063
4.4969	8.12264	8.16062	8.65665	8.92976	9.49352	8.17835		4.4969	8.16501	8.68301	9.18254	9.41194	8.17835	8.16401		22.4845	9.82346	11.3415	9.58902	10.0898	10.7138
4.51414	8.15282	8.20648	8.6809	8.93217	9.48457	8.15572		4.51414	8.13606	8.72002	9.25264	9.50017	8.15572	8.18444		22.5707	9.7708	11.325	9.59204	10.0998	10.7065
4.53144	8.1334	8.15237	8.62946	8.93665	9.50029	8.14699		4.53144	8.11947	8.68347	9.16434	9.47968	8.14699	8.17885		22.6572	9.81955	11.2556	9.59553	10.0843	10.7427
4.54881	8.16464	8.11532	8.6674	8.89433	9.48703	8.1943		4.54881	8.20785	8.67079	9.24075	9.51434	8.1943	8.20959		22.744	9.84352	11.2521	9.60135	10.1473	10.7641
4.56625	8.18053	8.14526	8.6864	8.91705	9.49509	8.17166		4.56625	8.17556	8.64901	9.18791	9.51001	8.17166	8.16578		22.8312	9.82043	11.2685	9.59286	10.1334	10.7505
4.58375	8.13535	8.14167	8.65647	8.95158	9.47534	8.18283		4.58375	8.18085	8.66126	9.2321	9.48099	8.18283	8.15686		22.9187	9.7882	11.3988	9.61105	10.133	10.7589
4.60131	8.15421	8.10836	8.70782	8.92653	9.54965	8.23955		4.60131	8.12902	8.62323	9.15562	9.51921	8.23955	8.20657		23.0066	9.76592	11.3963	9.59827	10.115	10.7589
4.61895	8.15472	8.15162	8.68439	8.93425	9.48737	8.19079		4.61895	8.11902	8.62109	9.203	9.52	8.19079	8.15122		23.0947	9.8369	11.3425	9.56176	10.1639	10.7572
4.63665	8.16612	8.13142	8.69063	8.89693	9.46426	8.20134		4.63665	8.18159	8.66271	9.23489	9.46519	8.20134	8.13367		23.1833	9.83119	11.3523	9.62508	10.0865	10.7171
4.65441	8.15499	8.13959	8.63194	8.88893	9.48274	8.20119		4.65441	8.1327	8.68336	9.17522	9.4743	8.20119	8.19622		23.2721	9.81485	11.3357	9.6152	10.1028	10.7634
4.67225	8.17558	8.19025	8.65307	8.87907	9.48232	8.20436		4.67225	8.16866	8.75716	9.2059	9.49706	8.20436	8.15863		23.3613	9.81324	11.3221	9.60269	10.1242	10.7066
4.69016	8.18424	8.16196	8.64416	8.88622	9.51227	8.1918		4.69016	8.1563	8.67117	9.21773	9.4791	8.1918	8.2001		23.4508	9.82841	11.3429	9.64256	10.1183	10.7505
4.70814	8.10211	8.14586	8.66408	8.89711	9.45782	8.17189		4.70814	8.19734	8.71697	9.17464	9.47206	8.17189	8.18463		23.5407	9.83938	11.3761	9.62443	10.089	10.7221
4.72617	8.15317	8.16352	8.67313	8.83206	9.46371	8.20535		4.72617	8.14136	8.67715	9.19398	9.4933	8.20535	8.16452		23.6309	9.80911	11.3503	9.57621	10.1184	10.7437
4.74429	8.11973	8.14844	8.63941	8.92145	9.47913	8.2338		4.74429	8.1887	8.69304	9.1786	9.54015	8.2338	8.21349		23.7214	9.87325	11.3505	9.63168	10.1792	10.7401
4.76246	8.14004	8.17465	8.673	8.92261	9.53374	8.22213		4.76246	8.16225	8.67684	9.19194	9.5132	8.22213	8.17069		23.8123	9.86277	11.3369	9.63346	10.1806	10.7562
4.78071	8.15367	8.14826	8.66405	8.83713	9.44977	8.21609		4.78071	8.18403	8.66415	9.25244	9.50218	8.21609	8.16093		23.9036	9.89054	11.3378	9.67153	10.2111	10.7688
4.79903	8.1621	8.15746	8.57271	8.94849	9.50722	8.23331		4.79903	8.0951	8.67413	9.18306	9.4787	8.23331	8.19284		23.9951	9.84469	11.376	9.67345	10.1738	10.8154
4.81741	8.12473	8.2084	8.65188	8.95296	9.47943	8.21872		4.81741	8.14421	8.65367	9.21497	9.5139	8.21872	8.19457		24.0871	9.88447	11.3709	9.63608	10.1576	10.7808
4.83588	8.15569	8.14971	8.65886	8.92606	9.48018	8.14027		4.83588	8.17145	8.65168	9.19633	9.44739	8.14027	8.15771		24.1794	9.8381	11.3292	9.69159	10.1457	10.7497
4.8544	8.1447	8.19959	8.71227	8.91617	9.44424	8.21478		4.8544	8.15691	8.73309	9.21788	9.50854	8.21478	8.18001		24.272	9.84344	11.3672	9.71418	10.1675	10.7586
4.873	8.15606	8.22601	8.7063	8.92921	9.48782	8.16484		4.873	8.16852	8.63074	9.19225	9.5177	8.16484	8.17991		24.365	9.87422	11.3287	9.67284	10.1609	10.7447
4.89167	8.13293	8.13987	8.66503	8.91208	9.49402	8.1911		4.89167	8.13198	8.70709	9.18245	9.52168	8.1911	8.14074		24.4583	9.85428	11.3417	9.62476	10.2173	10.7559
4.91041	8.20315	8.15782	8.65568	8.95981	9.47845	8.15298		4.91041	8.15372	8.6422	9.18385	9.48393	8.15298	8.12494		24.552	9.83088	11.347	9.6821	10.157	10.8161
4.92922	8.13439	8.18266	8.66926	8.92261	9.46779	8.19732		4.92922	8.20499	8.67894	9.22015	9.48984	8.19732	8.15819		24.6461	9.87882	11.404	9.66103	10.227	10.8247
4.9481	8.16896	8.16391	8.711	8.92322	9.49648	8.14638		4.9481	8.1881	8.66914	9.15668	9.4722	8.14638	8.16618		24.7405	9.82989	11.4587	9.64001	10.1771	10.8017
4.96706	8.14705	8.19287	8.69705	8.88603	9.48538	8.15894		4.96706	8.16037	8.69807	9.18343	9.45091	8.15894	8.19567		24.8353	9.82803	11.3465	9.67407	10.2148	10.8011
4.98609	8.22756	8.17682	8.62714	8.88242	9.44644	8.18919		4.98609	8.176	8.73105	9.21567	9.47682	8.18919	8.1411		24.9304	9.82882	11.3434	9.65764	10.1589	10.7873
5.00519	8.1886	8.185	8.66695	8.92601	9.47333	8.19888		5.00519	8.19491	8.66676	9.17174	9.55936	8.19888	8.21304		25.0259	9.82661	11.4415	9.6552	10.2153	10.7808
5.02436	8.14675	8.16332	8.70013	8.93692	9.45207	8.15928		5.02436	8.18605	8.67602	9.21539	9.49792	8.15928	8.20682		25.1218	9.86371	11.447	9.64078	10.2025	10.8121
5.0436	8.21205	8.17751	8.60814	8.89696	9.48186	8.20384		5.0436	8.14521	8.66975	9.20357	9.45166	8.20384	8.17815		25.218	9.85639	11.3885	9.6608	10.1773	10.7992
5.06292	8.15812	8.167	8.66646	8.98625	9.52097	8.15396		5.06292	8.16987	8.69633	9.15221	9.51199	8.15396	8.19968		25.3146	9.88139	11.4429	9.66783	10.1993	10.8019
5.08231	8.20014	8.15851	8.65818	8.85947	9.52219	8.18055		5.08231	8.10044	8.66541	9.19075	9.52927	8.18055	8.17091		25.4116	9.87676	11.4313	9.68987	10.162	10.8368
5.10178	8.13322	8.1704	8.64474	8.91177	9.45776	8.17683		5.10178	8.1378	8.70358	9.19627	9.50372	8.17683	8.18133		25.5089	9.82925	11.3561	9.68772	10.1464	10.8379
5.12133	8.14475	8.16881	8.66978	8.98517	9.46301	8.1507		5.12133	8.11721	8.72178	9.23	9.4751	8.1507	8.18499		25.6066	9.8351	11.4199	9.66396	10.2222	10.8041
5.14094	8.15205	8.15349	8.66686	8.93964	9.47151	8.16922		5.14094	8.11911	8.61934	9.21623	9.5587	8.16922	8.16545		25.7047	9.87101	11.4187	9.72389	10.2052	10.7755
5.16062	8.18682	8.17198	8.69222	8.95685	9.51947	8.1593		5.16062	8.12207	8.67094	9.23604	9.4476	8.1593	8.2116		25.8031	9.87879	11.3935	9.68788	10.2109	10.8171
5.18039	8.12504	8.15369	8.67753	8.88202	9.51807	8.18449		5.18039	8.12681	8.66376	9.24127	9.55507	8.18449	8.18671		25.9019	9.87256	11.482	9.66484	10.2549	10.8411
5.20022	8.15254	8.20065	8.659	8.87955	9.4875	8.25338		5.20022	8.16597	8.69279	9.18909	9.49507	8.25338	8.15046		26.0011	9.83663	11.3906	9.70257	10.2023	10.7831
5.22014	8.15359	8.1169	8.65993	8.9008	9.48965	8.15783		5.22014	8.14989	8.66439	9.20554	9.51282	8.15783	8.15561		26.1007	9.89334	11.4384	9.68899	10.1655	10.8615
5.24014	8.18433	8.13672	8.66747	8.94576	9.48737	8.17401		5.24014	8.13652	8.66084	9.17082	9.44908	8.17401	8.14841		26.2007	9.84563	11.3663	9.74382	10.2261	10.8914
5.2602	8.178	8.18706	8.67186	8.90117	9.45995	8.18764		5.2602	8.18567	8.61002	9.15822	9.52567	8.18764	8.20388		26.301	9.95094	11.4096	9.67917	10.2427	10.8269
5.28035	8.15841	8.1435	8.65564	8.93895	9.49179	8.15073		5.28035	8.14066	8.62432	9.17996	9.50461	8.15073	8.21514		26.4017	9.87203	11.4438	9.73333	10.248	10.8186
5.30056	8.16	8.1662	8.69433	8.95769	9.50658	8.18567		5.30056	8.15954	8.66525	9.23708	9.50504	8.18567	8.16417		26.5028	9.91409	11.4233	9.7457	10.2565	10.8336
5.32086	8.13639	8.17431	8.68609	8.97964	9.49464	8.17484		5.32086	8.13742	8.64674	9.18089	9.50728	8.17484	8.16542		26.6043	9.90237	11.4162	9.75644	10.2794	10.823
5.34124	8.21813	8.1335	8.69102	8.9379	9.47777	8.14794		5.34124	8.19059	8.64989	9.19685	9.48489	8.14794	8.18367		26.7062	9.86905	11.5413	9.72605	10.2461	10.8733
5.36169	8.17325	8.15194	8.66925	8.85468	9.5009	8.18308		5.36169	8.12594	8.59012	9.20663	9.48837	8.18308	8.17653		26.8084	9.88909	11.4188	9.69981	10.2327	10.8643
5.38221	8.15444	8.1805	8.62984	8.92641	9.51341	8.1802		5.38221	8.17366	8.66646	9.22833	9.48436	8.1802	8.13447		26.9111	9.9381	11.3924	9.7062	10.2593	10.8613
5.40282	8.09707	8.12615	8.67029	8.96893	9.53911	8.23994		5.40282	8.18624	8.70754	9.20848	9.4735	8.23994	8.19042		27.0141	9.891	11.4503	9.7334	10.2526	10.8274
5.42351	8.1582	8.16006	8.62847	8.9464	9.46252	8.21335		5.42351	8.1008	8.64521	9.25166	9.46625	8.21335	8.20663		27.1176	9.89906	11.4813	9.76877	10.2753	10.8935
5.44427	8.16017	8.14847	8.65191	8.94012	9.53703	8.15971		5.44427	8.17717	8.65302	9.17258	9.46321	8.15971	8.16387		27.2214	9.82498	11.4489	9.74317	10.1942	10.8557
5.46513	8.19076	8.23837	8.6927	8.907	9.50771	8.12569		5.46513	8.16225	8.6855	9.17928	9.46422	8.12569	8.18426		27.3256	9.8808	11.4611	9.73983	10.2651	10.8523
5.48605	8.15379	8.16134	8.65728	8.85535	9.49059	8.20744		5.48605	8.13437	8.70016	9.22708	9.52406	8.20744	8.2078		27.4302	9.89792	11.4972	9.75983	10.3222	10.8952
5.50705	8.15559	8.18528	8.68366	8.84923	9.51265	8.19894		5.50705	8.1927	8.6403	9.22356	9.49872	8.19894	8.19161		27.5352	9.89461	11.5038	9.72866	10.2827	10.9101
5.52814	8.15154	8.16371	8.66104	8.93059	9.51884	8.16508		5.52814	8.16562	8.62602	9.17073	9.52661	8.16508	8.17669		27.6407	9.93281	11.4784	9.76649	10.2731	10.9103
5.5493	8.16741	8.1642	8.6437	8.92233	9.52708	8.15147		5.5493	8.16102	8.63402	9.20056	9.48778	8.15147	8.20537		27.7465	9.9086	11.5374	9.71362	10.2869	10.9105
5.57054	8.18512	8.10741	8.6329	8.93797	9.54184	8.18817		5.57054	8.17149	8.67935	9.22769	9.51497	8.18817	8.23016		27.8527	9.91214	11.4714	9.76231	10.2465	10.9401
5.59186	8.16968	8.18702	8.66723	8.90979	9.494	8.15162		5.59186	8.20267	8.68906	9.19562	9.47267	8.15162	8.17585		27.9593	9.93233	11.4788	9.74572	10.3069	10.9145
5.61328	8.14188	8.1564	8.66007	8.88257	9.52869	8.199		5.61328	8.24297	8.69256	9.17964	9.4975	8.199	8.16763		28.0664	9.8881	11.4838	9.78891	10.2624	10.9105
5.63476	8.1517	8.15584	8.66914	8.88161	9.52687	8.19018		5.63476	8.16694	8.64417	9.17677	9.45607	8.19018	8.17041		28.1738	9.93815	11.4922	9.76143	10.2884	10.9193
5.65632	8.19471	8.15836	8.63641	8.88474	9.45612	8.16929		5.65632	8.18326	8.64617	9.22922	9.49574	8.16929	8.14684		28.2816	9.91636	11.472	9.73729	10.296	10.8798
5.67798	8.16313	8.15394	8.72601	8.89934	9.54245	8.1515		5.67798	8.1301	8.67242	9.24721	9.46786	8.1515	8.18169		28.3899	9.9455	11.5384	9.78821	10.3633	10.9189
5.69971	8.18372	8.22444	8.65317	8.9335	9.46152	8.24295		5.69971	8.22842	8.63179	9.2061	9.50591	8.24295	8.22902		28.4986	9.92691	11.4647	9.75202	10.2774	10.9593
5.72154	8.14528	8.14774	8.64507	8.91054	9.49832	8.21329		5.72154	8.17973	8.64646	9.24323	9.49706	8.21329	8.19156		28.6077	9.93668	11.4772	9.7738	10.3114	10.8904
5.74344	8.19626	8.15111	8.64985	8.95306	9.50172	8.16824		5.74344	8.16547	8.69187	9.19057	9.53864	8.16824	8.20011		28.7172	9.92839	11.4756	9.78944	10.2678	10.9023
5.76541	8.16076	8.16792	8.69798	8.9454	9.4767	8.20342		5.76541	8.17228	8.6372	9.20013	9.52934	8.20342	8.18551		28.8271	9.93006	11.4768	9.83718	10.3063	10.9353
5.78749	8.19457	8.13958	8.63005	8.94821	9.48425	8.2053		5.78749	8.18942	8.66047	9.13866	9.46503	8.2053	8.18454		28.9374	9.90026	11.5477	9.80282	10.3543	10.9453
5.80964	8.17369	8.18963	8.698	8.94644	9.48692	8.23236		5.80964	8.15062	8.70343	9.19342	9.47826	8.23236	8.16902		29.0482	9.90802	11.5168	9.75404	10.3217	10.9013
5.83186	8.1852	8.20504	8.65569	8.91251	9.51735	8.18139		5.83186	8.14638	8.70534	9.16348	9.47476	8.18139	8.24792		29.1593	9.91417	11.514	9.79326	10.3369	10.8588
5.85419	8.15023	8.17035	8.68146	8.92163	9.48077	8.18115		5.85419	8.13346	8.65929	9.20546	9.51347	8.18115	8.16208		29.2709	9.93362	11.5109	9.79095	10.3318	10.9512
5.8766	8.15146	8.14667	8.69086	8.95262	9.48601	8.18657		5.8766	8.14844	8.68921	9.21402	9.51779	8.18657	8.17118		29.383	9.90123	11.4658	9.80359	10.2968	10.8878
5.89909	8.19298	8.19717	8.63765	8.92801	9.54871	8.16497		5.89909	8.15016	8.64799	9.24316	9.48033	8.16497	8.17975		29.4954	9.97088	11.526	9.81389	10.304	10.9631
5.92166	8.22928	8.16213	8.77264	8.94489	9.4863	8.18729		5.92166	8.17619	8.66542	9.17479	9.49951	8.18729	8.19416		29.6083	9.96427	11.4868	9.8223	10.3242	10.9544
5.94432	8.13988	8.18568	8.6879	8.87396	9.49178	8.16645		5.94432	8.13788	8.70306	9.20062	9.5062	8.16645	8.21511		29.7216	9.92775	11.4939	9.82025	10.3545	10.9705
5.96707	8.16379	8.10845	8.66985	8.93979	9.46552	8.17586		5.96707	8.19662	8.68018	9.19035	9.47627	8.17586	8.18876		29.8354	9.87249	11.5027	9.77654	10.35	10.9278
5.9899	8.19854	8.13322	8.66449	8.93826	9.51399	8.20581		5.9899	8.15098	8.62844	9.23643	9.50896	8.20581	8.19945		29.9495	9.97004	11.5741	9.84641	10.3091	10.9348
6.01283	8.17788	8.17212	8.68933	8.94902	9.49135	8.14904		6.01283	8.15194	8.65095	9.2139	9.50964	8.14904	8.20738		30.0641	9.99128	11.5698	9.80504	10.3822	10.9474
6.03584	8.15106	8.14936	8.71275	8.89655	9.50916	8.21598		6.03584	8.16506	8.66959	9.20375	9.49939	8.21598	8.15304		30.1792	9.99143	11.5363	9.75898	10.3569	10.9759
6.05894	8.13943	8.17406	8.69112	8.94299	9.5298	8.1988		6.05894	8.13041	8.69695	9.1626	9.45435	8.1988	8.21049		30.2947	9.94484	11.5182	9.81869	10.3539	10.9433
6.08211	8.17706	8.14718	8.67617	8.93965	9.54025	8.1858		6.08211	8.10477	8.70396	9.21397	9.46593	8.1858	8.19114		30.4106	9.97561	11.5906	9.80691	10.3179	10.9335
6.10539	8.19596	8.15003	8.68176	8.92273	9.54051	8.14169		6.10539	8.20189	8.68877	9.22282	9.47208	8.14169	8.20294		30.527	9.95623	11.5508	9.85747	10.3367	10.978
6.12875	8.20442	8.19653	8.66155	8.95436	9.51518	8.18238		6.12875	8.13476	8.76172	9.25734	9.50429	8.18238	8.20282		30.6438	9.93952	11.5608	9.81778	10.3693	10.9728
6.1522	8.12702	8.12101	8.69447	8.95773	9.55948	8.22248		6.1522	8.18102	8.68314	9.22093	9.50787	8.22248	8.16711		30.761	9.95603	11.5628	9.85643	10.3823	10.9472
6.17574	8.15436	8.18949	8.6609	8.9268	9.48912	8.18402		6.17574	8.14243	8.70624	9.22868	9.56438	8.18402	8.17693		30.8787	9.95234	11.5882	9.82264	10.3929	10.9715
6.19938	8.16485	8.20785	8.60948	8.91818	9.4617	8.2196		6.19938	8.12833	8.71389	9.2411	9.4592	8.2196	8.18084		30.9969	9.97213	11.5796	9.82455	10.3282	10.9718
6.22309	8.14385	8.15407	8.72517	8.98253	9.54019	8.18701		6.22309	8.17828	8.71549	9.22066	9.48375	8.18701	8.2025		31.1155	9.94893	11.5533	9.79322	10.3679	10.9824
6.2469	8.17831	8.15412	8.67897	8.93642	9.46614	8.18036		6.2469	8.15421	8.64948	9.19167	9.49452	8.18036	8.20819		31.2345	9.94919	11.5471	9.82847	10.3488	10.9734
6.2708	8.15819	8.17104	8.66428	8.93169	9.52731	8.22076		6.2708	8.16617	8.70691	9.1981	9.52153	8.22076	8.18857		31.354	9.938	11.6272	9.85031	10.34	10.9515
6.2948	8.16224	8.14252	8.67126	8.91882	9.48729	8.20056		6.2948	8.19201	8.67658	9.23808	9.49985	8.20056	8.1673		31.474	10.0163	11.546	9.85163	10.3936	11.0075
6.31887	8.16052	8.18503	8.65935	8.95155	9.49841	8.2368		6.31887	8.16875	8.6693	9.19965	9.4715	8.2368	8.21055		31.5944	9.9751	11.6012	9.82108	10.4149	10.9398
6.34305	8.13095	8.17374	8.64253	8.90364	9.5143	8.17769		6.34305	8.17507	8.68114	9.20654	9.46661	8.17769	8.17909		31.7153	10.0004	11.5431	9.87539	10.3507	11.0028
6.36731	8.20096	8.19318	8.70786	8.85352	9.50403	8.18914		6.36731	8.13389	8.64774	9.20036	9.48212	8.18914	8.19476		31.8366	9.94916	11.5697	9.88269	10.4094	11.0083
6.39167	8.18995	8.13226	8.65007	8.93834	9.44638	8.17676		6.39167	8.15792	8.70759	9.25774	9.48198	8.17676	8.16709		31.9584	9.99161	11.5802	9.88117	10.4413	11.0132
6.41612	8.1762	8.13989	8.71209	8.95897	9.46085	8.20645		6.41612	8.19799	8.64714	9.19896	9.49396	8.20645	8.18021		32.0806	9.96455	11.5846	9.90566	10.4032	10.9987
6.44067	8.15674	8.16716	8.71739	8.94127	9.46329	8.18167		6.44067	8.17475	8.67089	9.17494	9.52293	8.18167	8.14044		32.2034	9.95204	11.5373	9.90691	10.4136	11.0497
6.46531	8.16536	8.18147	8.67097	8.92633	9.5034	8.16261		6.46531	8.17715	8.61663	9.21907	9.50394	8.16261	8.20393		32.3266	9.95483	11.6068	9.85542	10.3862	10.9479
6.49004	8.13931	8.13314	8.66478	8.87759	9.47765	8.18475		6.49004	8.08929	8.68064	9.18121	9.45555	8.18475	8.16866		32.4502	9.97264	11.6058	9.83256	10.4138	10.9929
6.51487	8.14695	8.16179	8.70499	8.92934	9.52992	8.18053		6.51487	8.21479	8.65507	9.21906	9.48564	8.18053	8.15547		32.5743	10.0086	11.6084	9.89501	10.4149	10.9843
6.53979	8.19183	8.17689	8.70721	8.93484	9.49522	8.23441		6.53979	8.19357	8.68555	9.20616	9.511	8.23441	8.23198		32.699	9.9705	11.6078	9.86735	10.4176	11.0063
6.5648	8.11693	8.18056	8.65162	8.92105	9.52681	8.18714		6.5648	8.14509	8.69826	9.18869	9.46135	8.18714	8.15546		32.824	9.97683	11.5887	9.89061	10.4257	10.9935
6.58991	8.18437	8.18776	8.65939	8.92899	9.48584	8.20524		6.58991	8.12259	8.67594	9.19911	9.53423	8.20524	8.17778		32.9496	9.99331	11.5908	9.83106	10.3972	10.9916
6.61513	8.18827	8.17466	8.63577	8.93456	9.51445	8.21467		6.61513	8.18634	8.69936	9.22879	9.49149	8.21467	8.17389		33.0756	10.0052	11.5956	9.87064	10.4319	11.0536
6.64043	8.17478	8.1477	8.66339	8.88458	9.4933	8.16926		6.64043	8.10356	8.67281	9.22108	9.47459	8.16926	8.18866		33.2021	10.0119	11.578	9.89325	10.3968	11.0616
6.66582	8.14841	8.19035	8.69386	8.93343	9.48984	8.17708		6.66582	8.14822	8.65131	9.21498	9.4852	8.17708	8.21793		33.3291	10.0086	11.6041	9.87386	10.4004	11.0653
6.69133	8.18707	8.20639	8.65812	8.93481	9.50427	8.1645		6.69133	8.17193	8.68507	9.2433	9.46962	8.1645	8.22037		33.4566	9.98856	11.6423	9.88059	10.4479	11.0479
6.71691	8.13021	8.19034	8.74505	8.88998	9.52618	8.18845		6.71691	8.17317	8.66414	9.23805	9.48895	8.18845	8.16097		33.5846	9.98695	11.6116	9.89115	10.424	11.0166
6.7426	8.13805	8.1461	8.73813	8.9303	9.53545	8.18266		6.7426	8.14324	8.64139	9.17711	9.51004	8.18266	8.20564		33.713	10.0023	11.66	9.91676	10.4174	11.0138
6.76839	8.16354	8.1786	8.67126	8.97334	9.49352	8.16335		6.76839	8.14581	8.67278	9.21698	9.47585	8.16335	8.17846		33.842	9.99985	11.6191	9.9054	10.4554	11.0213
6.79427	8.14012	8.14514	8.6759	8.94998	9.50764	8.20056		6.79427	8.14499	8.68001	9.26912	9.49268	8.20056	8.14317		33.9714	10.0157	11.5763	9.86571	10.4549	11.0159
6.82026	8.20369	8.16753	8.68298	8.93105	9.51183	8.16844		6.82026	8.19178	8.7327	9.20326	9.47279	8.16844	8.20857		34.1013	9.99135	11.6235	9.9095	10.4195	11.0895
6.84635	8.16283	8.1281	8.70061	8.93854	9.46298	8.15053		6.84635	8.0989	8.75579	9.22919	9.48883	8.15053	8.20816		34.2317	9.95544	11.6721	9.87768	10.4136	10.9896
6.87253	8.13898	8.13548	8.64891	8.93901	9.48166	8.17132		6.87253	8.16618	8.67266	9.17426	9.4382	8.17132	8.17864		34.3626	10.0357	11.6415	9.86877	10.455	11.0311
6.89881	8.1727	8.17274	8.73681	8.9164	9.52977	8.17662		6.89881	8.13614	8.67902	9.2034	9.48155	8.17662	8.15157		34.4941	10.0454	11.6728	9.92691	10.4634	11.0615
6.9252	8.16685	8.13937	8.69968	8.93018	9.46489	8.18536		6.9252	8.1782	8.67424	9.2007	9.45441	8.18536	8.16415		34.626	9.97981	11.6946	9.89184	10.3987	11.0578
6.95167	8.15325	8.13632	8.63736	8.89285	9.54126	8.19606		6.95167	8.14696	8.68229	9.25296	9.4986	8.19606	8.17088		34.7584	9.98016	11.6391	9.91519	10.4254	11.0634
6.97826	8.12918	8.15346	8.717	8.90649	9.49786	8.1934		6.97826	8.16918	8.65243	9.20964	9.49794	8.1934	8.19364		34.8913	9.96483	11.6666	9.91389	10.4093	11.0369
7.00495	8.15604	8.20192	8.69614	8.92783	9.46774	8.17264		7.00495	8.17684	8.65121	9.25916	9.4854	8.17264	8.1477		35.0247	9.97157	11.7277	9.91658	10.4498	11.0394
7.03174	8.15907	8.18561	8.65845	8.94406	9.52982	8.14673		7.03174	8.13758	8.67788	9.19205	9.41765	8.14673	8.19549		35.1587	10.0439	11.6158	9.96414	10.4637	11.0702
7.05863	8.19751	8.21296	8.68159	8.98526	9.51334	8.18351		7.05863	8.19629	8.63368	9.17674	9.51031	8.18351	8.20727		35.2931	10.0284	11.6465	9.92198	10.5139	11.0453
7.08561	8.17152	8.14871	8.65118	8.94099	9.44742	8.18019		7.08561	8.18447	8.6527	9.20073	9.44093	8.18019	8.22873		35.4281	10.0167	11.6345	9.87854	10.5138	11.086
7.11271	8.11357	8.16244	8.68877	8.87819	9.50082	8.1712		7.11271	8.14801	8.68644	9.2075	9.50769	8.1712	8.16258		35.5635	10.0355	11.628	9.91458	10.4621	11.0817
7.1399	8.15344	8.13726	8.6616	8.9407	9.49995	8.20683		7.1399	8.14733	8.65901	9.18095	9.47653	8.20683	8.20499		35.6995	9.9747	11.6681	9.92078	10.462	11.0646
7.1672	8.19165	8.17587	8.68635	8.93779	9.50676	8.14982		7.1672	8.19869	8.65573	9.17964	9.58189	8.14982	8.19402		35.836	10.0399	11.6808	9.91709	10.4791	11.0671
7.19461	8.17684	8.13761	8.69899	8.94847	9.48869	8.1317		7.19461	8.12996	8.67347	9.24309	9.46306	8.1317	8.2		35.973	10.0257	11.7097	9.92421	10.4766	11.0574
7.22213	8.13198	8.22151	8.65897	8.95699	9.49165	8.20243		7.22213	8.15937	8.69871	9.21326	9.50809	8.20243	8.20511		36.1106	9.9767	11.6716	9.95229	10.4221	11.0836
7.24974	8.14468	8.12686	8.72631	8.88863	9.45224	8.17674		7.24974	8.17787	8.72765	9.19243	9.52675	8.17674	8.16767		36.2487	10.0855	11.6695	9.95191	10.4851	11.073
7.27745	8.15707	8.15643	8.66004	8.90219	9.50189	8.20493		7.27745	8.11429	8.67986	9.24878	9.51207	8.20493	8.20755		36.3873	9.98403	11.7146	9.99552	10.4236	11.1515
7.30527	8.10927	8.19637	8.66862	8.96545	9.507	8.23898		7.30527	8.21008	8.71968	9.18051	9.47546	8.23898	8.2043		36.5264	10.0298	11.6673	9.99746	10.4562	11.0876
7.33321	8.17924	8.16822	8.72665	8.95439	9.56242	8.17628		7.33321	8.19093	8.63851	9.20996	9.53984	8.17628	8.18152		36.666	10.0365	11.724	9.93716	10.4913	11.0844
7.36124	8.16119	8.16486	8.67874	8.94003	9.48955	8.15542		7.36124	8.1737	8.66293	9.12573	9.45789	8.15542	8.18533		36.8062	10.054	11.6766	9.97798	10.5357	11.0971
7.38939	8.13684	8.15894	8.65684	8.8546	9.5488	8.22557		7.38939	8.19708	8.6903	9.23106	9.5007	8.22557	8.15499		36.9469	10.0667	11.6864	9.99062	10.5753	11.0737
7.41764	8.17744	8.15901	8.72268	8.93451	9.50844	8.16384		7.41764	8.14713	8.69965	9.24307	9.50674	8.16384	8.1827		37.0882	10.0478	11.6483	9.98393	10.515	11.1223
7.446	8.17004	8.18056	8.71505	8.95164	9.52664	8.20923		7.446	8.16889	8.64031	9.19975	9.46349	8.20923	8.17562		37.23	10.0329	11.7297	9.95593	10.4845	11.0859
7.47446	8.18181	8.18814	8.65324	8.90312	9.5159	8.18646		7.47446	8.14785	8.71587	9.23656	9.47722	8.18646	8.14401		37.3723	10.0564	11.7125	9.99845	10.4736	11.09
7.50304	8.17957	8.16228	8.62714	8.92574	9.52992	8.22787		7.50304	8.10789	8.65712	9.21078	9.4218	8.22787	8.18276		37.5152	10.057	11.7285	9.95707	10.5266	11.1425
7.53172	8.1868	8.16517	8.67237	8.91656	9.52554	8.17784		7.53172	8.12373	8.64254	9.2088	9.51021	8.17784	8.21634		37.6586	10.0537	11.7068	9.99387	10.4564	11.1046
7.56051	8.18775	8.1601	8.65787	8.98093	9.52002	8.1823		7.56051	8.14393	8.69592	9.18755	9.5112	8.1823	8.19403		37.8026	10.0463	11.7214	9.97609	10.5358	11.0935
7.58941	8.14985	8.16601	8.72411	8.91321	9.50114	8.19596		7.58941	8.13753	8.65353	9.19287	9.48613	8.19596	8.18587		37.9471	10.0627	11.7257	9.9722	10.4852	11.1024
7.61842	8.13607	8.1596	8.64843	8.93433	9.51938	8.20183		7.61842	8.1752	8.6676	9.23172	9.53043	8.20183	8.21186		38.0921	10.0451	11.784	9.99687	10.4841	11.0576
7.64755	8.17386	8.18947	8.72073	8.90884	9.47163	8.22592		7.64755	8.18849	8.66373	9.21794	9.50903	8.22592	8.19226		38.2378	10.0182	11.6975	10.0003	10.5409	11.0934
7.67679	8.20337	8.16276	8.6284	8.91357	9.45673	8.19249		7.67679	8.15506	8.69653	9.18793	9.5443	8.19249	8.1844		38.3839	10.0368	11.6888	9.96457	10.4715	11.1544
7.70612	8.18944	8.12083	8.67221	8.94516	9.51466	8.21787		7.70612	8.13095	8.66983	9.1954	9.53934	8.21787	8.24517		38.5306	10.0553	11.7399	9.99469	10.5156	11.1031
7.73559	8.20211	8.18946	8.67476	8.91379	9.5244	8.18711		7.73559	8.17978	8.65885	9.23314	9.5195	8.18711	8.20366		38.6779	10.0355	11.7311	10.0004	10.5053	11.1196
7.76515	8.17365	8.11813	8.69875	8.93204	9.50609	8.20482		7.76515	8.12395	8.63191	9.16501	9.4836	8.20482	8.18777		38.8258	10.044	11.6795	9.95438	10.4841	11.1032
7.79484	8.14821	8.18846	8.67507	8.89395	9.48227	8.20956		7.79484	8.14764	8.65336	9.22032	9.48335	8.20956	8.23082		38.9742	10.0541	11.6896	9.97142	10.581	11.1209
7.82463	8.17269	8.19958	8.62673	8.96548	9.468	8.20046		7.82463	8.20634	8.6938	9.21643	9.45967	8.20046	8.19897		39.1231	10.0106	11.7347	9.97442	10.4989	11.1271
7.85454	8.17613	8.17948	8.69113	8.89722	9.4959	8.17957		7.85454	8.16825	8.66576	9.17584	9.49506	8.17957	8.23257		39.2727	10.1178	11.7303	10.0012	10.5279	11.1567
7.88456	8.18809	8.14738	8.68608	8.95824	9.50499	8.18204		7.88456	8.15842	8.74371	9.2294	9.51004	8.18204	8.21469		39.4228	10.0306	11.681	10.0289	10.5353	11.1246
7.9147	8.17342	8.1388	8.65291	8.9149	9.52126	8.21157		7.9147	8.12873	8.70931	9.16867	9.53461	8.21157	8.20543		39.5735	10.0798	11.7908	10.0051	10.5358	11.0995
7.94495	8.15659	8.17654	8.69791	8.88182	9.49692	8.19695		7.94495	8.16662	8.66112	9.14394	9.46843	8.19695	8.20181		39.7247	10.084	11.6316	10.0006	10.5259	11.1039
7.97531	8.15064	8.18259	8.68048	8.89929	9.51306	8.22452		7.97531	8.13678	8.67515	9.14795	9.50037	8.22452	8.18128		39.8766	10.0749	11.7549	10.0132	10.5686	11.1462
8.0058	8.15965	8.18024	8.65614	8.98955	9.51422	8.20312		8.0058	8.14396	8.64145	9.1958	9.48723	8.20312	8.18632		40.029	10.0784	11.8129	9.98149	10.577	11.091
8.03639	8.15492	8.13907	8.69385	8.92485	9.50037	8.16384		8.03639	8.21917	8.64085	9.2021	9.47963	8.16384	8.23193		40.182	10.1159	11.7424	10.0241	10.5396	11.1478
8.06711	8.17357	8.14985	8.72217	8.92245	9.5166	8.18235		8.06711	8.15963	8.63511	9.15723	9.50986	8.18235	8.16145		40.3355	10.0501	11.7833	10.0159	10.6336	11.1145
8.09794	8.17526	8.17426	8.76522	8.89737	9.51009	8.1919		8.09794	8.10289	8.71458	9.183	9.47461	8.1919	8.20171		40.4897	10.0809	11.8041	10.0187	10.614	11.117
8.12889	8.16046	8.183	8.6766	8.89221	9.54849	8.19434		8.12889	8.14697	8.704	9.21408	9.46466	8.19434	8.19481		40.6444	10.0578	11.7882	10.028	10.5344	11.1382
8.15995	8.15154	8.18819	8.62938	8.93704	9.54343	8.18517		8.15995	8.16432	8.64865	9.20358	9.50214	8.18517	8.22553		40.7998	10.0734	11.806	9.99939	10.5682	11.1102
8.19114	8.13045	8.15669	8.66093	8.94928	9.56596	8.15428		8.19114	8.15298	8.62846	9.21002	9.4805	8.15428	8.14277		40.9557	10.0563	11.789	10.0034	10.5686	11.115
8.22244	8.14057	8.16606	8.67448	8.87662	9.51508	8.17721		8.22244	8.16056	8.69683	9.20657	9.46588	8.17721	8.20113		41.1122	10.0769	11.7809	10.0542	10.5502	11.1699
8.25386	8.15022	8.15034	8.61913	8.93027	9.50299	8.21942		8.25386	8.12844	8.66572	9.18272	9.47121	8.21942	8.17685		41.2693	10.0489	11.7764	10.027	10.5751	11.1158
8.2854	8.17814	8.22639	8.64411	8.9286	9.52303	8.1915		8.2854	8.12819	8.66012	9.19765	9.50177	8.1915	8.18686		41.427	10.0404	11.8691	10.0116	10.5411	11.1666
8.31706	8.15109	8.16896	8.67731	8.9485	9.4861	8.19848		8.31706	8.12907	8.68052	9.19868	9.50053	8.19848	8.16344		41.5853	10.0584	11.7836	10.0269	10.5838	11.173
8.34885	8.16268	8.18227	8.63088	8.9391	9.45816	8.15336		8.34885	8.14632	8.67697	9.21629	9.51195	8.15336	8.2372		41.7443	10.0631	11.7551	10.0821	10.583	11.1551
8.38075	8.15945	8.18755	8.62394	8.93631	9.43422	8.20772		8.38075	8.14332	8.6686	9.15382	9.52736	8.20772	8.2293		41.9038	10.0499	11.7065	10.0496	10.5756	11.1057
8.41278	8.22178	8.15358	8.68826	8.91556	9.52603	8.20954		8.41278	8.16222	8.70906	9.19666	9.49594	8.20954	8.19744		42.0639	10.1058	11.7737	10.0395	10.5608	11.1724
8.44493	8.13763	8.12813	8.69341	8.92993	9.52219	8.19613		8.44493	8.20729	8.69411	9.21164	9.466	8.19613	8.22159		42.2246	10.0899	11.8089	10.0919	10.587	11.1453
8.4772	8.13485	8.18478	8.6684	8.94078	9.5511	8.21793		8.4772	8.17455	8.64944	9.17125	9.47031	8.21793	8.18874		42.386	10.058	11.8058	10.0898	10.6099	11.1291
8.50959	8.16758	8.20295	8.6795	8.91028	9.49641	8.19365		8.50959	8.16179	8.71554	9.26474	9.52602	8.19365	8.22388		42.548	10.0841	11.7588	9.95956	10.5419	11.173
8.54211	8.17628	8.16809	8.6752	8.9705	9.47549	8.19712		8.54211	8.16849	8.73995	9.21716	9.51514	8.19712	8.15675		42.7105	10.0976	11.8036	10.0516	10.6232	11.1522
8.57475	8.15444	8.17721	8.70099	9.0027	9.47173	8.19907		8.57475	8.1008	8.71879	9.23055	9.52429	8.19907	8.18482		42.8737	10.045	11.8618	10.0543	10.5764	11.1804
8.60751	8.17704	8.17778	8.68478	8.89989	9.50943	8.16117		8.60751	8.17835	8.62211	9.23651	9.52544	8.16117	8.20643		43.0376	10.1117	11.7699	10.0067	10.6011	11.1602
8.6404	8.20032	8.20125	8.6879	8.94518	9.54587	8.15966		8.6404	8.18215	8.70023	9.22974	9.50613	8.15966	8.21069		43.202	10.1015	11.7966	10.0382	10.593	11.2005
8.67341	8.16943	8.16508	8.71633	8.91	9.50288	8.18777		8.67341	8.13922	8.6363	9.20993	9.46387	8.18777	8.21881		43.3671	10.0913	11.7876	10.0193	10.6248	11.2125
8.70655	8.19681	8.1225	8.63957	8.91418	9.54601	8.21373		8.70655	8.17942	8.65151	9.16399	9.49089	8.21373	8.19988		43.5328	10.1083	11.8354	10.0937	10.5882	11.2517
8.73983	8.1917	8.16235	8.6498	8.92165	9.49866	8.23051		8.73983	8.12429	8.64055	9.20595	9.4622	8.23051	8.23696		43.6991	10.1201	11.8443	10.0741	10.6444	11.231
8.77321	8.15598	8.18149	8.6865	8.93727	9.53133	8.17365		8.77321	8.14463	8.735	9.23341	9.4857	8.17365	8.19457		43.8661	10.0636	11.8241	10.0777	10.6136	11.2186
8.80674	8.18946	8.14425	8.64439	8.93782	9.50356	8.21008		8.80674	8.12533	8.66742	9.20984	9.47325	8.21008	8.23144		44.0337	10.1337	11.8221	10.036	10.6197	11.2165
8.84037	8.15766	8.21052	8.66341	8.9334	9.47182	8.21999		8.84037	8.16172	8.68548	9.17459	9.52684	8.21999	8.23125		44.2019	10.1189	11.8339	10.0395	10.6164	11.1859
8.87415	8.18231	8.1588	8.68883	8.97504	9.48723	8.162		8.87415	8.17934	8.63866	9.1924	9.48747	8.162	8.19418		44.3708	10.0931	11.7466	10.0759	10.6208	11.1861
8.90806	8.2029	8.13718	8.65848	8.9698	9.56143	8.21689		8.90806	8.11905	8.66483	9.19719	9.49411	8.21689	8.21006		44.5403	10.0847	11.8212	10.0846	10.5873	11.1687
8.94209	8.1953	8.17388	8.71606	8.91272	9.54614	8.22191		8.94209	8.14811	8.63356	9.17139	9.49451	8.22191	8.20413		44.7105	10.0927	11.793	10.1109	10.5983	11.1619
8.97625	8.21213	8.14523	8.68518	8.90494	9.45845	8.19295		8.97625	8.1465	8.66802	9.16277	9.51309	8.19295	8.17304		44.8813	10.1148	11.8373	10.088	10.6833	11.2163
9.01055	8.22389	8.16858	8.65755	8.91148	9.47766	8.19945		9.01055	8.11409	8.70956	9.18182	9.48706	8.19945	8.19188		45.0527	10.1283	11.8438	10.0836	10.631	11.2152
9.04498	8.13669	8.16839	8.6696	8.97411	9.49324	8.18435		9.04498	8.09684	8.70062	9.19104	9.47955	8.18435	8.19619		45.2249	10.1902	11.7829	10.0905	10.6125	11.1841
9.07952	8.18748	8.16769	8.65541	8.94957	9.52408	8.2306		9.07952	8.18852	8.67233	9.23355	9.48796	8.2306	8.21144		45.3976	10.1478	11.8182	10.1301	10.636	11.2098
9.11421	8.12524	8.19027	8.68211	8.93925	9.50035	8.19634		9.11421	8.12576	8.67249	9.18459	9.47942	8.19634	8.21492		45.5711	10.1529	11.7648	10.1264	10.5575	11.1764
9.14902	8.14344	8.20246	8.68047	8.92558	9.47264	8.16207		9.14902	8.17033	8.67765	9.20471	9.51765	8.16207	8.21083		45.7452	10.0937	11.8121	10.0671	10.6111	11.2642
9.18399	8.13913	8.15982	8.71624	8.9052	9.51787	8.20244		9.18399	8.18704	8.70068	9.26253	9.51129	8.20244	8.21964		45.9199	10.089	11.8393	10.0733	10.6087	11.2055
9.21906	8.15066	8.14014	8.66386	8.91492	9.46407	8.17808		9.21906	8.19061	8.65837	9.23016	9.47722	8.17808	8.21801		46.0953	10.1141	11.8184	10.0431	10.6552	11.2349
9.25429	8.17217	8.16334	8.71043	8.96561	9.51979	8.21277		9.25429	8.16678	8.68108	9.22496	9.52675	8.21277	8.162		46.2714	10.1213	11.8671	10.1209	10.6794	11.2419
9.28964	8.18052	8.15856	8.70228	8.92111	9.50285	8.14026		9.28964	8.15163	8.6345	9.24428	9.5193	8.14026	8.17571		46.4482	10.143	11.84	10.1316	10.6707	11.2487
9.32512	8.16559	8.20542	8.67461	8.96049	9.52657	8.19511		9.32512	8.21416	8.67229	9.19875	9.51024	8.19511	8.20213		46.6256	10.1585	11.8443	10.1109	10.6829	11.203
9.36074	8.20884	8.19302	8.62817	8.94205	9.51709	8.17738		9.36074	8.11888	8.64501	9.21082	9.54135	8.17738	8.16269		46.8037	10.0902	11.8557	10.1072	10.6566	11.2059
9.3965	8.1714	8.17809	8.69709	8.90314	9.53554	8.2034		9.3965	8.16395	8.62328	9.1869	9.50014	8.2034	8.16764		46.9825	10.0833	11.8925	10.122	10.6849	11.1892
9.43239	8.192	8.13377	8.69583	8.92055	9.55986	8.22088		9.43239	8.21328	8.6738	9.17993	9.51439	8.22088	8.18509		47.162	10.1166	11.9182	10.1268	10.6824	11.187
9.46842	8.16554	8.12317	8.64693	8.90576	9.49049	8.12597		9.46842	8.1396	8.66579	9.26682	9.53955	8.12597	8.20353		47.3421	10.1479	11.8476	10.0713	10.6511	11.2281
9.50459	8.1724	8.18053	8.66928	8.90019	9.45909	8.17646		9.50459	8.15317	8.67739	9.20518	9.48247	8.17646	8.21483		47.5229	10.1389	11.8758	10.1043	10.5976	11.2329
9.5409	8.13648	8.1643	8.67558	8.84639	9.49969	8.161		9.5409	8.14406	8.6766	9.20383	9.5163	8.161	8.20206		47.7045	10.1499	11.9146	10.1443	10.6195	11.2207
9.57734	8.13875	8.15308	8.64124	8.90956	9.5056	8.18232		9.57734	8.14559	8.64763	9.19325	9.54195	8.18232	8.1957		47.8867	10.1585	11.8385	10.1205	10.6666	11.2025
9.61391	8.17074	8.15812	8.67053	8.91916	9.51018	8.19517		9.61391	8.13318	8.6798	9.18314	9.48129	8.19517	8.15858		48.0696	10.1162	11.8484	10.1097	10.6433	11.227
9.65064	8.14885	8.14082	8.70097	8.92409	9.43314	8.20422		9.65064	8.18634	8.67206	9.20132	9.58781	8.20422	8.20259		48.2532	10.1363	11.9344	10.1283	10.6747	11.2491
9.6875	8.23132	8.16098	8.68146	8.91504	9.52663	8.17409		9.6875	8.16971	8.69011	9.22629	9.51031	8.17409	8.18659		48.4375	10.1225	11.7841	10.1335	10.6861	11.2292
9.7245	8.16436	8.19836	8.72088	8.91254	9.51909	8.20701		9.7245	8.20487	8.6863	9.19225	9.4807	8.20701	8.22047		48.6225	10.1382	11.9419	10.1103	10.705	11.1753
9.76164	8.14709	8.16769	8.68819	8.92311	9.51961	8.21495		9.76164	8.13747	8.6882	9.19859	9.4827	8.21495	8.21351		48.8082	10.1782	11.9088	10.1594	10.663	11.2228
9.79893	8.09945	8.13627	8.67175	8.9352	9.43616	8.23817		9.79893	8.12244	8.74053	9.19397	9.4472	8.23817	8.20276		48.9946	10.0751	11.9199	10.132	10.6282	11.2616
9.83635	8.20699	8.17005	8.67365	8.94073	9.48643	8.21244		9.83635	8.15213	8.68144	9.24545	9.51376	8.21244	8.19895		49.1818	10.1238	11.9316	10.1412	10.7074	11.2595
9.87393	8.13611	8.18294	8.66924	8.95351	9.51808	8.19928		9.87393	8.15504	8.67941	9.20671	9.50166	8.19928	8.15293		49.3696	10.1181	11.8098	10.136	10.6556	11.2306
9.91164	8.1789	8.13918	8.63797	8.93314	9.53441	8.14975		9.91164	8.14571	8.61546	9.16463	9.49788	8.14975	8.14627		49.5582	10.1652	11.8018	10.1395	10.7141	11.2701
9.94949	8.17074	8.16215	8.65048	8.92529	9.5343	8.183		9.94949	8.14976	8.67461	9.19241	9.50931	8.183	8.2147		49.7474	10.1424	11.8894	10.1432	10.6632	11.2598
9.98749	8.13526	8.14025	8.66436	8.9691	9.49031	8.20054		9.98749	8.15523	8.65433	9.18915	9.52374	8.20054	8.21715		49.9374	10.1257	11.8709	10.1428	10.7072	11.2579
10.0256	8.19639	8.18122	8.62788	8.96555	9.50252	8.19484		10.0256	8.142	8.66207	9.21953	9.45618	8.19484	8.21832		50.1281	10.0747	11.8803	10.1625	10.6585	11.2784
10.0639	8.20013	8.13992	8.65826	8.93883	9.5191	8.22885		10.0639	8.1565	8.66859	9.2021	9.45049	8.22885	8.20613		50.3196	10.1662	11.9206	10.1679	10.6782	11.2569
10.1024	8.19294	8.18092	8.6627	8.96048	9.52246	8.19671		10.1024	8.1376	8.67804	9.18094	9.5218	8.19671	8.19917		50.5117	10.1688	11.8855	10.1748	10.7026	11.2377
10.1409	8.17993	8.16745	8.68916	8.95227	9.57275	8.16555		10.1409	8.16133	8.64073	9.19853	9.52327	8.16555	8.23275		50.7047	10.192	11.8556	10.1436	10.7016	11.2984
10.1797	8.17013	8.18029	8.71355	8.92458	9.49551	8.2173		10.1797	8.15317	8.67757	9.21613	9.52831	8.2173	8.2217		50.8983	10.1596	11.872	10.147	10.6728	11.2951
10.2185	8.18555	8.14981	8.69395	8.88353	9.47179	8.14793		10.2185	8.12548	8.70937	9.2393	9.45525	8.14793	8.19624		51.0927	10.1357	11.8878	10.1597	10.7089	11.252
10.2576	8.16159	8.19283	8.68324	8.93631	9.5417	8.16946		10.2576	8.14495	8.6906	9.21391	9.44812	8.16946	8.19961		51.2878	10.1648	11.9382	10.141	10.702	11.2662
10.2967	8.18132	8.24621	8.6852	8.96335	9.51558	8.22459		10.2967	8.09699	8.66116	9.21962	9.49152	8.22459	8.20045		51.4837	10.1078	11.8526	10.1419	10.6873	11.2781
10.3361	8.15145	8.1762	8.74671	8.95122	9.52226	8.2221		10.3361	8.12607	8.66323	9.2341	9.54599	8.2221	8.16229		51.6802	10.1707	11.8764	10.1598	10.6904	11.3187
10.3755	8.21935	8.15915	8.64914	8.96036	9.50616	8.19071		10.3755	8.16479	8.61423	9.26108	9.51012	8.19071	8.18032		51.8776	10.1416	11.8362	10.1441	10.7473	11.2828
10.4151	8.15808	8.18233	8.72147	8.93433	9.52206	8.17438		10.4151	8.10737	8.70939	9.15015	9.50491	8.17438	8.18915		52.0757	10.1478	11.9677	10.181	10.7445	11.2835
10.4549	8.16306	8.13562	8.62271	8.95039	9.48016	8.17698		10.4549	8.16788	8.65575	9.23889	9.49521	8.17698	8.17454		52.2746	10.162	11.8702	10.1434	10.7109	11.2606
10.4948	8.19453	8.17932	8.6753	8.87732	9.50146	8.15558		10.4948	8.14783	8.65673	9.1949	9.51151	8.15558	8.16936		52.4742	10.2116	11.8999	10.1905	10.7286	11.3199
10.5349	8.13229	8.17787	8.66621	8.93224	9.49179	8.21793		10.5349	8.13759	8.63214	9.25436	9.54433	8.21793	8.2058		52.6746	10.1149	11.9439	10.119	10.7533	11.3003
10.5751	8.16417	8.13036	8.67539	8.92345	9.50748	8.18932		10.5751	8.20161	8.65742	9.22217	9.48003	8.18932	8.19996		52.8757	10.1249	11.9302	10.1458	10.7513	11.2746
10.6155	8.17282	8.17224	8.70701	8.92291	9.49957	8.1448		10.6155	8.17178	8.62683	9.16281	9.45226	8.1448	8.19299		53.0776	10.1531	11.9704	10.1773	10.6671	11.3438
10.656	8.18041	8.22433	8.64307	8.90921	9.49243	8.17559		10.656	8.14748	8.67667	9.22829	9.50513	8.17559	8.19174		53.2803	10.2054	11.9361	10.1942	10.7623	11.2748
10.6967	8.19294	8.14245	8.66091	8.96162	9.51843	8.20404		10.6967	8.14329	8.72264	9.19359	9.50407	8.20404	8.1651		53.4837	10.1886	11.8836	10.2003	10.6715	11.2337
10.7376	8.15654	8.1332	8.69219	8.95123	9.49789	8.17263		10.7376	8.14626	8.69357	9.19705	9.54356	8.17263	8.20636		53.688	10.1449	11.9524	10.1818	10.7313	11.2866
10.7786	8.16399	8.17937	8.70634	8.98773	9.45744	8.18308		10.7786	8.1067	8.67115	9.24384	9.50909	8.18308	8.17661		53.8929	10.135	11.9219	10.1491	10.7038	11.3346
10.8197	8.1621	8.17111	8.65135	8.98979	9.53708	8.20671		10.8197	8.16901	8.67654	9.22693	9.51199	8.20671	8.21329		54.0987	10.1354	11.8619	10.1794	10.7201	11.2639
10.8611	8.12575	8.18122	8.70555	8.94261	9.44948	8.20591		10.8611	8.19691	8.70491	9.21422	9.51102	8.20591	8.20739		54.3053	10.2093	11.8724	10.1966	10.7323	11.27
10.9025	8.14656	8.21167	8.66937	8.92397	9.53209	8.19404		10.9025	8.11561	8.67153	9.2323	9.52193	8.19404	8.19764		54.5126	10.1619	11.9573	10.1931	10.7293	11.2884
10.9441	8.16283	8.17939	8.68599	8.96535	9.52538	8.16957		10.9441	8.10426	8.65553	9.1702	9.51871	8.16957	8.14922		54.7208	10.1661	11.869	10.1973	10.7569	11.2918
10.9859	8.22178	8.15219	8.67058	8.90523	9.52623	8.24512		10.9859	8.15439	8.67303	9.23059	9.52567	8.24512	8.22215		54.9297	10.1593	11.8884	10.2178	10.7311	11.3135
11.0279	8.15785	8.22486	8.70573	8.9397	9.52048	8.20961		11.0279	8.16352	8.62698	9.21991	9.43472	8.20961	8.21543		55.1394	10.1631	11.9067	10.1942	10.7371	11.2968
11.07	8.17758	8.1784	8.61845	8.97137	9.51166	8.2023		11.07	8.12081	8.7205	9.21185	9.52808	8.2023	8.22461		55.3499	10.2042	11.936	10.1563	10.74	11.3462
11.1123	8.12814	8.14264	8.61507	8.94998	9.52098	8.20625		11.1123	8.16144	8.6937	9.23636	9.50653	8.20625	8.19208		55.5613	10.1661	11.9335	10.1925	10.7411	11.3063
11.1547	8.1691	8.18237	8.62032	8.92268	9.50536	8.15285		11.1547	8.139	8.65572	9.16161	9.52579	8.15285	8.18192		55.7734	10.1999	11.9463	10.1521	10.7732	11.324
11.1973	8.15862	8.21056	8.71095	8.90292	9.52586	8.13066		11.1973	8.1621	8.71117	9.19319	9.48875	8.13066	8.1496		55.9864	10.1783	11.9302	10.1924	10.7862	11.3486
11.24	8.15764	8.18987	8.68969	8.93034	9.4929	8.21021		11.24	8.1843	8.63638	9.19328	9.52011	8.21021	8.18166		56.2001	10.1621	11.9345	10.2094	10.7321	11.3333
11.2829	8.14702	8.18193	8.6362	8.88818	9.43495	8.16702		11.2829	8.18875	8.68585	9.18697	9.47421	8.16702	8.22032		56.4147	10.1836	11.9292	10.2208	10.7435	11.3174
11.326	8.14161	8.15641	8.6745	8.95787	9.4836	8.13954		11.326	8.15824	8.69144	9.19908	9.4846	8.13954	8.21127		56.63	10.1657	11.9334	10.2143	10.7365	11.3091
11.3693	8.15641	8.16145	8.6686	8.95374	9.53229	8.1405		11.3693	8.15812	8.71114	9.21275	9.4859	8.1405	8.19863		56.8462	10.1801	11.9545	10.2016	10.7414	11.3011
11.4127	8.18251	8.11026	8.65164	8.93703	9.47743	8.1665		11.4127	8.1513	8.65758	9.20563	9.48291	8.1665	8.21412		57.0633	10.1921	11.898	10.2105	10.7996	11.3647
11.4562	8.12294	8.21189	8.61626	8.97694	9.50981	8.17042		11.4562	8.15884	8.66928	9.20874	9.50171	8.17042	8.24824		57.2811	10.202	11.9727	10.2248	10.785	11.3426
11.5	8.17586	8.15253	8.64653	8.96483	9.47235	8.23037		11.5	8.16455	8.70162	9.17787	9.52795	8.23037	8.20408		57.4998	10.1847	11.9473	10.2024	10.7152	11.3643
11.5439	8.19083	8.17362	8.66134	8.87076	9.50508	8.21343		11.5439	8.16016	8.70766	9.20996	9.49367	8.21343	8.21555		57.7193	10.2028	11.9475	10.2368	10.7482	11.3439
11.5879	8.14677	8.15228	8.72197	8.88907	9.47174	8.21653		11.5879	8.15612	8.68216	9.1622	9.55702	8.21653	8.23145		57.9397	10.2497	11.95	10.222	10.7658	11.3182
11.6322	8.16946	8.16567	8.64919	8.90973	9.49457	8.18567		11.6322	8.13419	8.68266	9.20715	9.50597	8.18567	8.17568		58.1608	10.2487	11.9706	10.2126	10.7684	11.3317
11.6766	8.2046	8.16123	8.63567	8.90022	9.45187	8.21414		11.6766	8.16138	8.68375	9.21281	9.48325	8.21414	8.1889		58.3829	10.1708	11.9573	10.2232	10.7474	11.3219
11.7212	8.16057	8.14368	8.66788	8.9368	9.56871	8.21488		11.7212	8.14017	8.64133	9.19562	9.50919	8.21488	8.16259		58.6057	10.1897	11.8874	10.2201	10.7975	11.2841
11.7659	8.12735	8.1556	8.67948	8.93121	9.49017	8.23457		11.7659	8.18662	8.74747	9.19362	9.52217	8.23457	8.15668		58.8295	10.2231	12.0507	10.2256	10.7198	11.3592
11.8108	8.12652	8.20376	8.72456	8.94589	9.57623	8.20126		11.8108	8.14576	8.68687	9.25644	9.56209	8.20126	8.26918		59.054	10.1736	11.9711	10.2089	10.7742	11.3859
11.8559	8.1867	8.19264	8.68972	8.95619	9.45958	8.1693		11.8559	8.1634	8.70522	9.19322	9.47473	8.1693	8.15226		59.2795	10.2334	11.926	10.2257	10.7776	11.3279
11.9011	8.1682	8.20901	8.70158	8.94473	9.53581	8.15683		11.9011	8.156	8.67501	9.21683	9.47301	8.15683	8.16528		59.5058	10.1652	11.9934	10.2311	10.7586	11.3589
11.9466	8.16803	8.16254	8.66321	8.92134	9.4904	8.22385		11.9466	8.17043	8.68136	9.20143	9.5087	8.22385	8.18472		59.7329	10.1922	12.0422	10.2349	10.7698	11.3526
11.9922	8.13761	8.12104	8.69908	8.92	9.5545	8.184		11.9922	8.15965	8.68423	9.17892	9.47531	8.184	8.25817		59.9609	10.1982	12.0003	10.2265	10.7685	11.3364
12.038	8.19325	8.16952	8.6678	8.9527	9.51898	8.19361		12.038	8.13837	8.62651	9.15196	9.5031	8.19361	8.22275		60.1898	10.2291	11.9339	10.2353	10.7758	11.3515
12.0839	8.17666	8.1407	8.71117	8.95007	9.45943	8.16153		12.0839	8.14884	8.68568	9.19894	9.4727	8.16153	8.2452		60.4196	10.2	12.0251	10.2605	10.7391	11.3803
12.13	8.1571	8.21601	8.67792	8.98872	9.51076	8.21054		12.13	8.15143	8.69176	9.19267	9.52422	8.21054	8.24612		60.6502	10.2089	11.9923	10.22	10.7906	11.3438
12.1763	8.15972	8.20664	8.68558	8.95537	9.4902	8.23351		12.1763	8.15471	8.6674	9.1631	9.4951	8.23351	8.18295		60.8817	10.1903	12.0053	10.2696	10.7936	11.3322
12.2228	8.17405	8.11835	8.69151	8.97502	9.52519	8.16568		12.2228	8.1472	8.69085	9.18015	9.43188	8.16568	8.17457		61.1141	10.2375	12.0258	10.2762	10.8054	11.3774
12.2695	8.21492	8.17968	8.67997	8.93988	9.52487	8.16811		12.2695	8.20402	8.67782	9.25545	9.49879	8.16811	8.19308		61.3474	10.1998	12.0431	10.2825	10.8466	11.3585
12.3163	8.16359	8.19025	8.7191	8.95326	9.49597	8.17768		12.3163	8.14994	8.64569	9.18869	9.47359	8.17768	8.14001		61.5815	10.2339	12.016	10.2614	10.8046	11.3405
12.3633	8.13825	8.17062	8.67548	8.94627	9.47496	8.17246		12.3633	8.14989	8.67889	9.16486	9.522	8.17246	8.17866		61.8166	10.2553	12.0139	10.288	10.8102	11.3565
12.4105	8.14078	8.13939	8.65092	8.90576	9.54785	8.2182		12.4105	8.17447	8.69441	9.21591	9.50356	8.2182	8.20297		62.0525	10.2013	12.0732	10.2659	10.7895	11.3478
12.4579	8.1319	8.18717	8.63697	8.97516	9.46196	8.16691		12.4579	8.2158	8.67628	9.18059	9.46049	8.16691	8.23241		62.2894	10.2151	11.9781	10.2406	10.7821	11.3542
12.5054	8.11612	8.15458	8.65782	8.97232	9.57376	8.22886		12.5054	8.16671	8.67667	9.18204	9.56351	8.22886	8.20093		62.5271	10.2234	11.9493	10.2323	10.8217	11.382
12.5532	8.19479	8.15206	8.62447	8.98367	9.53476	8.22432		12.5532	8.1518	8.6583	9.19048	9.5042	8.22432	8.20463		62.7658	10.2288	12.013	10.2006	10.8422	11.3548
12.6011	8.15259	8.13978	8.66273	8.91626	9.53175	8.20115		12.6011	8.16229	8.67529	9.18082	9.46172	8.20115	8.20921		63.0053	10.2308	12.0113	10.2475	10.7909	11.3432
12.6492	8.17007	8.16597	8.71777	8.93478	9.51878	8.2326		12.6492	8.17082	8.6995	9.19008	9.48718	8.2326	8.23721		63.2458	10.1846	11.9846	10.2495	10.8062	11.3114
12.6974	8.13009	8.19579	8.6837	8.93776	9.46268	8.19593		12.6974	8.14701	8.67919	9.20926	9.43303	8.19593	8.1834		63.4872	10.218	11.9678	10.2391	10.8011	11.3531
12.7459	8.16408	8.16193	8.68724	8.94058	9.52219	8.18105		12.7459	8.17759	8.66482	9.23285	9.50543	8.18105	8.20482		63.7295	10.2412	12.0347	10.2193	10.7775	11.3443
12.7945	8.16803	8.15989	8.64008	8.91505	9.53021	8.20942		12.7945	8.16949	8.64356	9.22699	9.47874	8.20942	8.16205		63.9728	10.2742	12.0872	10.238	10.7981	11.3655
12.8434	8.20736	8.1774	8.70036	8.91048	9.44832	8.20765		12.8434	8.1553	8.6893	9.12558	9.52296	8.20765	8.20184		64.2169	10.2443	12.0557	10.2254	10.8157	11.3737
12.8924	8.15224	8.18767	8.69338	8.90952	9.50659	8.21637		12.8924	8.17882	8.68607	9.25793	9.49344	8.21637	8.19662		64.462	10.2855	12.0157	10.2594	10.7812	11.4157
12.9416	8.18737	8.22125	8.66533	8.96671	9.50989	8.19619		12.9416	8.16627	8.69859	9.19994	9.43898	8.19619	8.21979		64.708	10.253	12.0505	10.2484	10.8206	11.3745
12.991	8.18414	8.18518	8.69341	8.95935	9.49097	8.17869		12.991	8.16085	8.65501	9.21114	9.46805	8.17869	8.18279		64.955	10.2621	11.9522	10.2693	10.7896	11.3611
13.0406	8.15582	8.20464	8.66065	8.92682	9.53104	8.19102		13.0406	8.17864	8.72288	9.25218	9.47728	8.19102	8.20401		65.2029	10.2504	12.0289	10.2738	10.794	11.3796
13.0904	8.18153	8.18903	8.69694	8.95189	9.57008	8.17546		13.0904	8.13287	8.67377	9.17763	9.49884	8.17546	8.22737		65.4517	10.2212	11.982	10.243	10.8355	11.3875
13.1403	8.2117	8.15307	8.69521	8.88344	9.5267	8.15645		13.1403	8.19963	8.61832	9.17661	9.48808	8.15645	8.228		65.7015	10.2713	12.0755	10.2491	10.8573	11.3459
13.1904	8.1893	8.1901	8.69313	8.90607	9.49109	8.16257		13.1904	8.12928	8.69917	9.20903	9.52609	8.16257	8.20097		65.9523	10.2404	12.0724	10.2447	10.8224	11.3692
13.2408	8.1752	8.20809	8.6821	8.92714	9.48611	8.14972		13.2408	8.11616	8.64797	9.21498	9.55051	8.14972	8.20843		66.2039	10.2372	12.0712	10.2512	10.8236	11.4074
13.2913	8.16243	8.13116	8.67245	8.94543	9.52638	8.18219		13.2913	8.1943	8.66914	9.22571	9.52628	8.18219	8.19323		66.4566	10.2502	12.0546	10.3129	10.8134	11.3503
13.342	8.19764	8.15454	8.70475	8.95433	9.48375	8.21313		13.342	8.12712	8.73479	9.189	9.50618	8.21313	8.20159		66.7102	10.2252	12.0803	10.2301	10.849	11.408
13.393	8.13766	8.22424	8.68723	8.92503	9.4679	8.19125		13.393	8.16755	8.65547	9.19376	9.56725	8.19125	8.20851		66.9648	10.2501	11.9984	10.2533	10.8299	11.3814
13.4441	8.15332	8.18105	8.66103	8.99721	9.50055	8.20343		13.4441	8.17351	8.64503	9.1787	9.48125	8.20343	8.19702		67.2204	10.2706	12.1289	10.2596	10.8494	11.3971
13.4954	8.1531	8.1828	8.66102	8.99522	9.53566	8.17786		13.4954	8.14768	8.67741	9.23402	9.52162	8.17786	8.20411		67.4769	10.2604	12.0977	10.3164	10.8333	11.358
13.5469	8.14852	8.16337	8.69965	8.92439	9.47025	8.18562		13.5469	8.16679	8.72376	9.17889	9.4846	8.18562	8.21466		67.7344	10.2698	12.0123	10.2792	10.8038	11.3663
13.5986	8.16266	8.1281	8.68452	8.99583	9.52748	8.16428		13.5986	8.14051	8.63419	9.21887	9.51794	8.16428	8.16082		67.9929	10.3034	12.0044	10.3184	10.8808	11.3698
13.6505	8.12001	8.18016	8.6487	8.93947	9.54356	8.21024		13.6505	8.1255	8.64719	9.17984	9.51761	8.21024	8.22456		68.2523	10.2102	12.0733	10.2724	10.8377	11.3969
13.7026	8.17949	8.14479	8.68843	8.91234	9.48975	8.18295		13.7026	8.12954	8.68304	9.21574	9.53088	8.18295	8.1779		68.5128	10.2328	12.0134	10.2865	10.8112	11.3846
13.7549	8.16612	8.17487	8.65425	8.93454	9.46246	8.20465		13.7549	8.10432	8.70119	9.17177	9.48253	8.20465	8.17799		68.7742	10.2275	12.0698	10.2947	10.778	11.3542
13.8073	8.15248	8.1667	8.65799	8.96181	9.53517	8.1786		13.8073	8.16335	8.69334	9.19785	9.46625	8.1786	8.18977		69.0367	10.2694	12.0764	10.2872	10.846	11.392
13.86	8.15083	8.16236	8.71735	8.91473	9.54587	8.18803		13.86	8.16702	8.64604	9.24188	9.48723	8.18803	8.20902		69.3001	10.2378	11.9967	10.2983	10.8432	11.3431
13.9129	8.19474	8.19636	8.65417	8.90585	9.47318	8.21229		13.9129	8.16879	8.64027	9.17136	9.47456	8.21229	8.22263		69.5646	10.203	12.0723	10.3501	10.8144	11.3973
13.966	8.17595	8.16323	8.6633	8.93405	9.48105	8.20708		13.966	8.14537	8.68293	9.24271	9.51265	8.20708	8.14629		69.83	10.242	12.0943	10.2967	10.8515	11.4047
14.0193	8.11953	8.1585	8.70957	8.94476	9.50154	8.17611		14.0193	8.11736	8.66416	9.2036	9.50662	8.17611	8.20501		70.0965	10.271	12.0626	10.249	10.8832	11.4508
14.0728	8.20397	8.19966	8.6491	8.89351	9.51399	8.16863		14.0728	8.0966	8.67393	9.24152	9.46411	8.16863	8.18488		70.364	10.2417	12.0998	10.266	10.8365	11.4048
14.1265	8.16502	8.14972	8.6561	8.92197	9.5417	8.22407		14.1265	8.17205	8.73705	9.21458	9.57016	8.22407	8.17812		70.6324	10.2011	12.0676	10.3038	10.8214	11.4698
14.1804	8.1428	8.19178	8.62452	8.92493	9.51624	8.18093		14.1804	8.15425	8.69175	9.14619	9.52383	8.18093	8.21907		70.902	10.2572	12.0679	10.3405	10.8282	11.3797
14.2345	8.15018	8.17759	8.67872	8.93141	9.53406	8.25641		14.2345	8.14012	8.67033	9.17113	9.50862	8.25641	8.21058		71.1725	10.2776	12.0483	10.3024	10.9606	11.4518
14.2888	8.18592	8.19173	8.69506	8.92447	9.49901	8.18686		14.2888	8.15515	8.64429	9.20555	9.47495	8.18686	8.19668		71.4441	10.2459	12.0502	10.3448	10.8571	11.3372
14.3433	8.15747	8.20292	8.67959	8.93852	9.50223	8.19869		14.3433	8.14859	8.68092	9.14177	9.48245	8.19869	8.22341		71.7167	10.3001	12.1019	10.2979	10.8697	11.4199
14.3981	8.13928	8.2028	8.63624	8.90778	9.49059	8.23578		14.3981	8.13432	8.59528	9.20399	9.51852	8.23578	8.20421		71.9903	10.2473	12.1049	10.2961	10.8809	11.4035
14.453	8.15747	8.16032	8.67935	8.93913	9.45007	8.20765		14.453	8.17674	8.65781	9.16162	9.47614	8.20765	8.15569		72.265	10.2461	12.0736	10.3474	10.8665	11.432
14.5082	8.16387	8.17442	8.6576	8.93021	9.48904	8.16789		14.5082	8.14238	8.74467	9.22473	9.46977	8.16789	8.19324		72.5407	10.2453	12.0634	10.315	10.8296	11.3934
14.5635	8.12177	8.20343	8.6791	8.94716	9.48813	8.13875		14.5635	8.17628	8.68829	9.2128	9.56172	8.13875	8.2122		72.8175	10.298	12.067	10.2989	10.8836	11.4147
14.6191	8.1526	8.18249	8.68939	8.92891	9.5472	8.20711		14.6191	8.11521	8.65952	9.20163	9.50464	8.20711	8.2093		73.0954	10.2143	12.0327	10.3511	10.8301	11.3936
14.6749	8.19025	8.23854	8.67394	8.90665	9.53448	8.19348		14.6749	8.1734	8.7096	9.19136	9.48688	8.19348	8.22035		73.3743	10.2714	12.1029	10.3188	10.8977	11.4018
14.7309	8.14339	8.19073	8.72639	8.97484	9.4978	8.19649		14.7309	8.12699	8.69888	9.23299	9.4548	8.19649	8.19252		73.6542	10.3133	12.1343	10.3373	10.8568	11.4304
14.7871	8.14489	8.13601	8.6539	8.92671	9.45845	8.14876		14.7871	8.16039	8.66839	9.20436	9.48901	8.14876	8.15275		73.9352	10.2863	12.1014	10.3026	10.8512	11.4108
14.8435	8.17994	8.15103	8.7096	8.93298	9.53743	8.17316		14.8435	8.18805	8.70852	9.23167	9.52087	8.17316	8.19433		74.2173	10.2558	12.1138	10.3066	10.8503	11.4284
14.9001	8.1506	8.14191	8.65519	8.92487	9.53487	8.2097		14.9001	8.16848	8.71307	9.15804	9.43346	8.2097	8.21357		74.5005	10.348	12.1046	10.3463	10.9089	11.4367
14.957	8.1869	8.21035	8.68243	8.96222	9.51868	8.1862		14.957	8.15876	8.69099	9.20819	9.50992	8.1862	8.1884		74.7848	10.265	12.0583	10.3276	10.8574	11.4182
15.014	8.18961	8.23236	8.68193	8.92191	9.4946	8.23189		15.014	8.16098	8.6758	9.2115	9.51318	8.23189	8.1746		75.0701	10.2434	12.1028	10.318	10.8491	11.4519
15.0713	8.18084	8.24759	8.72436	8.91965	9.49585	8.18884		15.0713	8.13431	8.65933	9.24396	9.50739	8.18884	8.19137		75.3565	10.2459	12.0934	10.3297	10.8481	11.3735
15.1288	8.14436	8.20269	8.6661	8.95169	9.54901	8.17835		15.1288	8.17899	8.66994	9.23444	9.53796	8.17835	8.23666		75.644	10.2641	12.0895	10.3293	10.9123	11.4107
15.1865	8.19491	8.20148	8.68516	8.91441	9.54358	8.16751		15.1865	8.17628	8.63412	9.19685	9.4697	8.16751	8.23696		75.9326	10.2456	12.0743	10.321	10.8648	11.4735
15.2445	8.14102	8.21181	8.6703	8.96584	9.48323	8.18136		15.2445	8.16265	8.69495	9.19905	9.50281	8.18136	8.18707		76.2223	10.3371	12.1556	10.3333	10.8661	11.4323
15.3026	8.21602	8.1887	8.70534	8.89319	9.49205	8.12873		15.3026	8.13445	8.66568	9.17256	9.49333	8.12873	8.22948		76.5131	10.2645	12.0502	10.3692	10.9048	11.41
15.361	8.14297	8.23476	8.67776	8.95882	9.54152	8.16763		15.361	8.17036	8.62395	9.18381	9.47267	8.16763	8.19033		76.805	10.223	12.0924	10.3086	10.9433	11.4519
15.4196	8.17927	8.18933	8.6919	8.84749	9.48975	8.18248		15.4196	8.12464	8.64597	9.23105	9.44244	8.18248	8.23421		77.098	10.2728	12.0409	10.3564	10.897	11.4741
15.4784	8.173	8.15209	8.64375	8.90714	9.52559	8.14319		15.4784	8.13991	8.67213	9.19858	9.51292	8.14319	8.20861		77.3922	10.2586	12.0575	10.3493	10.8881	11.4247
15.5375	8.22006	8.16556	8.67363	8.90947	9.48094	8.20558		15.5375	8.12735	8.67343	9.25243	9.50916	8.20558	8.204		77.6874	10.3214	12.0761	10.3423	10.8733	11.438
15.5968	8.20566	8.20535	8.68297	8.909	9.48039	8.18391		15.5968	8.15338	8.72386	9.18408	9.46495	8.18391	8.1945		77.9838	10.322	12.0695	10.3776	10.8734	11.4702
15.6563	8.16622	8.15997	8.63737	8.944	9.53746	8.17161		15.6563	8.15021	8.63495	9.17239	9.53989	8.17161	8.20957		78.2813	10.318	12.0944	10.3308	10.9548	11.4198
15.716	8.13923	8.15337	8.64848	8.96771	9.49048	8.14939		15.716	8.13551	8.71017	9.21021	9.52013	8.14939	8.19138		78.5799	10.2932	12.1355	10.3609	10.8981	11.4629
15.776	8.15531	8.15318	8.68326	8.93022	9.44461	8.13164		15.776	8.14065	8.6698	9.21617	9.47171	8.13164	8.19666		78.8797	10.2226	12.1686	10.4039	10.9231	11.4803
15.8361	8.17562	8.15535	8.67902	8.91945	9.53391	8.17674		15.8361	8.1667	8.64343	9.17014	9.49855	8.17674	8.23983		79.1806	10.3172	12.1336	10.3636	10.8949	11.4225
15.8965	8.18338	8.22431	8.65879	8.96056	9.54535	8.168		15.8965	8.19386	8.65062	9.13869	9.50311	8.168	8.2576		79.4827	10.2727	12.1478	10.3337	10.8863	11.4156
15.9572	8.17227	8.1486	8.74146	8.91252	9.51273	8.23981		15.9572	8.1479	8.7099	9.21294	9.48647	8.23981	8.23071		79.7859	10.3177	12.1883	10.3467	10.9228	11.4147
16.0181	8.13333	8.21171	8.68755	8.92229	9.55301	8.16232		16.0181	8.17266	8.63858	9.21803	9.52863	8.16232	8.20373		80.0903	10.2509	12.0644	10.3411	10.8918	11.4608
16.0792	8.13534	8.2331	8.67683	8.93515	9.54503	8.20271		16.0792	8.11124	8.62389	9.22647	9.51178	8.20271	8.24154		80.3958	10.2533	12.0978	10.3397	10.8841	11.4637
16.1405	8.13358	8.17429	8.68942	8.97678	9.54132	8.22335		16.1405	8.17611	8.68423	9.19942	9.47758	8.22335	8.21546		80.7025	10.3332	12.1089	10.3472	10.9482	11.4726
16.2021	8.15479	8.1399	8.66726	8.93657	9.50114	8.15408		16.2021	8.08795	8.66682	9.2282	9.5128	8.15408	8.19997		81.0104	10.2639	12.0103	10.3273	10.8652	11.4569
16.2639	8.19509	8.19686	8.69735	8.98174	9.51747	8.19405		16.2639	8.12836	8.65653	9.22408	9.44582	8.19405	8.22171		81.3194	10.3398	12.1372	10.3617	10.9353	11.4196
16.3259	8.12143	8.2106	8.68405	8.96977	9.48817	8.15482		16.3259	8.13416	8.64697	9.19554	9.48293	8.15482	8.23554		81.6296	10.341	12.1832	10.359	10.8702	11.4894
16.3882	8.14727	8.2183	8.72268	8.91458	9.46692	8.19583		16.3882	8.14259	8.73554	9.17924	9.5182	8.19583	8.19287		81.941	10.309	12.1207	10.3725	10.941	11.4562
16.4507	8.16949	8.16435	8.64828	8.93764	9.53737	8.19302		16.4507	8.1244	8.63618	9.20741	9.51704	8.19302	8.24274		82.2536	10.247	12.1361	10.3896	10.9265	11.4479
16.5135	8.15397	8.19081	8.64113	8.93327	9.51199	8.20918		16.5135	8.18036	8.67593	9.20813	9.50186	8.20918	8.19764		82.5674	10.3166	12.1355	10.3487	10.9638	11.4687
16.5765	8.15366	8.21117	8.62927	8.93361	9.5264	8.22822		16.5765	8.12989	8.69544	9.2274	9.51218	8.22822	8.17492		82.8823	10.258	12.1228	10.3642	10.8791	11.4751
16.6397	8.20433	8.17059	8.66699	8.90865	9.49919	8.21612		16.6397	8.10775	8.69684	9.18912	9.52664	8.21612	8.23058		83.1985	10.3089	12.144	10.3425	10.9291	11.4211
16.7032	8.17465	8.18484	8.62276	8.95151	9.49164	8.17318		16.7032	8.08879	8.69796	9.2115	9.42213	8.17318	8.20247		83.5158	10.2927	12.1497	10.3732	10.9628	11.4837
16.7669	8.18342	8.17021	8.67896	8.92676	9.52928	8.19704		16.7669	8.16954	8.68671	9.24179	9.50378	8.19704	8.22538		83.8344	10.317	12.1513	10.339	10.911	11.4759
16.8308	8.15807	8.17182	8.65956	8.95486	9.47101	8.1725		16.8308	8.1477	8.66068	9.21524	9.53528	8.1725	8.22753		84.1542	10.2994	12.1172	10.3878	10.9159	11.4963
16.895	8.14574	8.15425	8.65876	8.94966	9.52516	8.17059		16.895	8.18767	8.71027	9.2123	9.50015	8.17059	8.19077		84.4752	10.2914	12.2007	10.3819	10.9064	11.4817
16.9595	8.19465	8.19291	8.68259	8.95934	9.52435	8.17343		16.9595	8.15583	8.67251	9.20561	9.47937	8.17343	8.24184		84.7974	10.274	12.122	10.3581	10.9243	11.4749
17.0242	8.14918	8.18795	8.64967	8.97911	9.509	8.16132		17.0242	8.14993	8.7009	9.22632	9.44128	8.16132	8.18427		85.1209	10.2939	12.1477	10.3953	10.8879	11.4642
17.0891	8.17024	8.21962	8.68523	8.97781	9.55733	8.21836		17.0891	8.12401	8.67274	9.18419	9.4559	8.21836	8.18859		85.4456	10.2869	12.1617	10.4068	10.9401	11.4722
17.1543	8.1022	8.16759	8.71388	8.94998	9.4716	8.21074		17.1543	8.12819	8.64294	9.21826	9.51773	8.21074	8.17569		85.7715	10.2969	12.1544	10.3694	10.9662	11.4573
17.2197	8.17035	8.15514	8.67877	8.92603	9.5027	8.2033		17.2197	8.20576	8.62894	9.17961	9.52344	8.2033	8.1712		86.0986	10.2932	12.2243	10.4266	10.9577	11.4718
17.2854	8.12719	8.14847	8.70036	8.88918	9.45374	8.16401		17.2854	8.14968	8.65093	9.15405	9.44658	8.16401	8.21204		86.4271	10.3115	12.1506	10.3521	10.9143	11.4232
17.3514	8.13243	8.13934	8.68744	8.91199	9.52051	8.20804		17.3514	8.21239	8.72015	9.21881	9.49222	8.20804	8.23812		86.7567	10.2851	12.1099	10.3718	10.8615	11.4382
17.4175	8.15234	8.22061	8.69074	8.93942	9.47345	8.16238		17.4175	8.12596	8.6469	9.19258	9.48567	8.16238	8.18694		87.0876	10.2914	12.1308	10.3752	10.9359	11.4812
17.484	8.20302	8.14419	8.65268	8.91925	9.52338	8.21675		17.484	8.16576	8.70873	9.20963	9.4424	8.21675	8.18489		87.4198	10.2999	12.133	10.4291	10.9359	11.484
17.5506	8.14691	8.17106	8.70061	8.88171	9.56001	8.15555		17.5506	8.10268	8.69201	9.21075	9.52124	8.15555	8.19737		87.7533	10.2897	12.1905	10.3705	10.9152	11.4943
17.6176	8.19441	8.18326	8.60889	8.91623	9.50615	8.20694		17.6176	8.09779	8.61638	9.17203	9.52141	8.20694	8.22114		88.088	10.3527	12.1108	10.4089	10.9303	11.5165
17.6848	8.13184	8.18135	8.69865	8.89314	9.56807	8.19758		17.6848	8.17991	8.68395	9.20921	9.50984	8.19758	8.18741		88.4239	10.302	12.1637	10.365	10.903	11.4592
17.7522	8.14757	8.15501	8.66552	8.9245	9.45171	8.17734		17.7522	8.16471	8.67686	9.25818	9.50932	8.17734	8.21579		88.7612	10.3187	12.2215	10.376	10.9129	11.5005
17.82	8.18963	8.16822	8.674	8.97118	9.528	8.21382		17.82	8.15346	8.69035	9.17236	9.49731	8.21382	8.20759		89.0997	10.2921	12.1928	10.3755	10.9444	11.4729
17.8879	8.19087	8.16855	8.65755	8.94798	9.49503	8.19688		17.8879	8.17116	8.65227	9.16002	9.50224	8.19688	8.21514		89.4396	10.2906	12.0864	10.4031	10.9244	11.5167
17.9561	8.18724	8.15704	8.67924	8.95151	9.52348	8.20405		17.9561	8.09606	8.63377	9.25166	9.46423	8.20405	8.22271		89.7807	10.3282	12.1799	10.39	10.9877	11.5219
18.0246	8.12904	8.20088	8.62032	8.90311	9.4713	8.21383		18.0246	8.14789	8.66383	9.20534	9.4938	8.21383	8.18559		90.1231	10.2874	12.1041	10.4258	10.9422	11.4526
18.0934	8.12884	8.14627	8.62808	8.95531	9.48535	8.17451		18.0934	8.1628	8.69793	9.1904	9.52516	8.17451	8.17158		90.4669	10.3112	12.192	10.403	10.9496	11.5105
18.1624	8.18046	8.16132	8.70466	8.91634	9.56169	8.19071		18.1624	8.15949	8.64612	9.24826	9.41982	8.19071	8.233		90.8119	10.2908	12.1189	10.3849	10.98	11.4864
18.2316	8.16755	8.15328	8.7328	8.97263	9.50815	8.16071		18.2316	8.13887	8.73463	9.22527	9.48569	8.16071	8.22533		91.1583	10.3075	12.1147	10.4283	10.9396	11.4539
18.3012	8.14799	8.20401	8.73513	8.95752	9.49942	8.21339		18.3012	8.15431	8.70013	9.1955	9.46045	8.21339	8.20374		91.5059	10.3022	12.1378	10.406	10.9627	11.5175
18.371	8.15989	8.18922	8.70581	8.92009	9.55138	8.18563		18.371	8.14321	8.67038	9.19427	9.49475	8.18563	8.18771		91.8549	10.3054	12.1788	10.4677	10.9734	11.4706
18.441	8.14912	8.10398	8.65734	8.92615	9.48418	8.22055		18.441	8.13667	8.65406	9.19968	9.54041	8.22055	8.16217		92.2053	10.2796	12.2292	10.3978	10.931	11.4785
18.5114	8.18082	8.17722	8.70975	8.96117	9.47261	8.20916		18.5114	8.19302	8.65887	9.23018	9.48691	8.20916	8.22371		92.5569	10.2947	12.1816	10.4441	10.9849	11.5015
18.582	8.15502	8.12369	8.69746	8.93983	9.50658	8.19958		18.582	8.17948	8.69067	9.25087	9.48608	8.19958	8.17238		92.9099	10.3109	12.1793	10.4252	10.9527	11.4752
18.6528	8.20114	8.20841	8.69137	8.99155	9.53014	8.20617		18.6528	8.17245	8.68145	9.12837	9.53407	8.20617	8.19717		93.2643	10.2902	12.1136	10.3918	10.9632	11.4695
18.724	8.18361	8.14821	8.66859	8.93954	9.51495	8.20408		18.724	8.14402	8.71255	9.19801	9.53453	8.20408	8.21884		93.6199	10.3034	12.1916	10.3638	10.9839	11.4896
18.7954	8.13862	8.22713	8.67616	8.91798	9.52074	8.2165		18.7954	8.11444	8.65034	9.24574	9.519	8.2165	8.20392		93.977	10.3247	12.2327	10.4164	11.0028	11.4768
18.8671	8.17765	8.13866	8.65933	8.9543	9.51221	8.17819		18.8671	8.20198	8.65907	9.2301	9.56491	8.17819	8.20382		94.3354	10.375	12.2512	10.3963	10.9652	11.5013
18.939	8.13349	8.19777	8.65292	8.95514	9.4897	8.21847		18.939	8.14772	8.65772	9.20566	9.51988	8.21847	8.1973		94.6952	10.3067	12.1796	10.4581	10.9368	11.5136
19.0113	8.17936	8.13881	8.66414	8.97662	9.50397	8.21521		19.0113	8.184	8.67435	9.20177	9.45538	8.21521	8.19603		95.0563	10.3308	12.1725	10.4066	10.9367	11.4877
19.0838	8.21038	8.18692	8.70663	8.9606	9.44209	8.21069		19.0838	8.17321	8.7313	9.21742	9.47279	8.21069	8.19208		95.4188	10.272	12.2279	10.409	10.9634	11.4865
19.1565	8.17338	8.17822	8.69975	8.95021	9.50285	8.15146		19.1565	8.15307	8.70276	9.19966	9.48471	8.15146	8.17227		95.7827	10.3173	12.2111	10.4267	10.9485	11.5009
19.2296	8.13863	8.11447	8.67613	8.91609	9.47305	8.17435		19.2296	8.17531	8.67139	9.26184	9.49855	8.17435	8.17693		96.148	10.3299	12.1712	10.422	10.9154	11.5034
19.3029	8.13281	8.16623	8.6785	8.9789	9.51964	8.18466		19.3029	8.13999	8.63786	9.149	9.55638	8.18466	8.21823		96.5147	10.2883	12.1867	10.4234	10.9924	11.4836
19.3766	8.21342	8.14983	8.68585	8.92838	9.50085	8.20415		19.3766	8.17317	8.65465	9.16446	9.48154	8.20415	8.21726		96.8827	10.3318	12.225	10.4399	10.9834	11.4955
19.4504	8.21543	8.1932	8.66827	8.91499	9.52151	8.1633		19.4504	8.13099	8.68735	9.20702	9.47995	8.1633	8.23172		97.2522	10.3462	12.2006	10.4054	11.0022	11.535
19.5246	8.15324	8.18465	8.67416	8.88773	9.48004	8.15783		19.5246	8.17513	8.67735	9.22577	9.49615	8.15783	8.19777		97.6231	10.3139	12.2202	10.4177	10.9584	11.4966
19.5991	8.19649	8.16841	8.72489	8.90892	9.46176	8.15836		19.5991	8.14327	8.6192	9.16954	9.5195	8.15836	8.2023		97.9954	10.3491	12.1524	10.3991	10.963	11.5334
19.6738	8.21467	8.16652	8.65624	8.97557	9.5108	8.24062		19.6738	8.15719	8.66299	9.24452	9.53281	8.24062	8.17612		98.3691	10.3506	12.2273	10.4069	10.9564	11.5325
19.7488	8.20313	8.13967	8.66631	8.94243	9.52493	8.1812		19.7488	8.18715	8.62724	9.2406	9.46809	8.1812	8.19472		98.7442	10.3008	12.1853	10.4514	10.9674	11.4929
19.8242	8.11486	8.1494	8.61915	8.95285	9.55046	8.21429		19.8242	8.16422	8.64114	9.2247	9.49306	8.21429	8.22141		99.1208	10.2843	12.2575	10.4452	10.9694	11.4825
19.8997	8.22301	8.16585	8.68433	8.94345	9.52112	8.19223		19.8997	8.17052	8.67269	9.22511	9.49826	8.19223	8.19521		99.4988	10.3594	12.1524	10.4347	11.0167	11.4656
19.9756	8.16858	8.19524	8.71238	8.95186	9.52188	8.17871		19.9756	8.1692	8.65031	9.22141	9.54344	8.17871	8.17051		99.8782	10.3292	12.1735	10.407	10.9461	11.4912
20.0518	8.15707	8.10152	8.66052	8.94908	9.47147	8.18838		20.0518	8.18298	8.64085	9.19202	9.46202	8.18838	8.23563		100.259	10.3429	12.215	10.4584	10.9761	11.4473
20.1283	8.15515	8.11264	8.67057	8.9077	9.55081	8.25328		20.1283	8.1668	8.683	9.20517	9.50879	8.25328	8.25311		100.641	10.3343	12.2504	10.4385	10.9473	11.4987
20.205	8.18027	8.17625	8.6962	8.93501	9.49564	8.20171		20.205	8.12506	8.68548	9.20424	9.51501	8.20171	8.22243		101.025	10.3595	12.1658	10.4543	10.9833	11.5455
20.2821	8.18433	8.15063	8.65906	8.93614	9.50807	8.17685		20.2821	8.14677	8.69006	9.18333	9.47388	8.17685	8.19814		101.41	10.3241	12.1897	10.4015	11.0103	11.5327
20.3594	8.14739	8.18466	8.66835	8.9129	9.49413	8.21176		20.3594	8.07274	8.63441	9.20155	9.51062	8.21176	8.19694		101.797	10.3792	12.1906	10.4306	11.0062	11.5314
20.4371	8.14454	8.22778	8.65985	8.96201	9.46165	8.13778		20.4371	8.15828	8.69402	9.24402	9.50851	8.13778	8.2059		102.185	10.2788	12.1815	10.403	11.0124	11.5411
20.515	8.18229	8.15337	8.69732	8.94287	9.50305	8.20312		20.515	8.1971	8.65776	9.15747	9.49489	8.20312	8.19679		102.575	10.381	12.1986	10.4083	10.9785	11.5257
20.5932	8.14779	8.16986	8.67785	8.93698	9.51575	8.22544		20.5932	8.13167	8.68866	9.23674	9.55164	8.22544	8.19842		102.966	10.3019	12.1455	10.4174	10.9749	11.5103
20.6717	8.14438	8.19103	8.67922	8.95705	9.53133	8.19783		20.6717	8.14685	8.70076	9.24261	9.48676	8.19783	8.17108		103.359	10.3081	12.1912	10.4375	11.0189	11.5322
20.7506	8.17059	8.18845	8.63041	8.89487	9.51015	8.18701		20.7506	8.14135	8.70068	9.20743	9.49132	8.18701	8.18474		103.753	10.3361	12.2202	10.4196	10.9426	11.5193
20.8297	8.15264	8.20682	8.66846	8.90143	9.52307	8.20538		20.8297	8.12351	8.71841	9.2458	9.4958	8.20538	8.2085		104.148	10.3557	12.2195	10.4386	10.9615	11.4961
20.9091	8.15851	8.10451	8.6642	8.91484	9.50722	8.17254		20.9091	8.13122	8.67855	9.21474	9.43257	8.17254	8.1911		104.546	10.3225	12.1297	10.4241	10.9967	11.5609
20.9889	8.18064	8.17028	8.67849	8.8945	9.52116	8.202		20.9889	8.19167	8.70026	9.18785	9.47009	8.202	8.1988		104.944	10.3865	12.1367	10.4135	11.014	11.5134
21.0689	8.15594	8.18016	8.66287	8.96414	9.47685	8.16999		21.0689	8.11753	8.69512	9.19461	9.48293	8.16999	8.21477		105.344	10.3038	12.2309	10.4281	10.9904	11.4969
21.1492	8.25288	8.18769	8.67479	8.92384	9.52141	8.20312		21.1492	8.13188	8.7108	9.18242	9.49292	8.20312	8.21561		105.746	10.3217	12.2301	10.4311	11.0269	11.525
21.2299	8.17256	8.20718	8.69729	8.95422	9.50705	8.16094		21.2299	8.18015	8.65568	9.16724	9.50186	8.16094	8.22077		106.149	10.3483	12.1894	10.4642	11.0091	11.5436
21.3108	8.19615	8.20257	8.66376	8.90782	9.52812	8.16266		21.3108	8.17735	8.68565	9.23013	9.50047	8.16266	8.21134		106.554	10.3346	12.2703	10.4673	11.001	11.4871
21.3921	8.2197	8.16594	8.65403	8.91846	9.53076	8.13074		21.3921	8.20304	8.62511	9.17061	9.51477	8.13074	8.21926		106.96	10.3619	12.2206	10.4692	11.0248	11.5104
21.4736	8.15438	8.16057	8.71375	8.92532	9.5139	8.23742		21.4736	8.14965	8.6965	9.17558	9.50923	8.23742	8.17448		107.368	10.3597	12.2008	10.4421	11.01	11.5337
21.5555	8.16933	8.24184	8.6888	8.93452	9.49118	8.21026		21.5555	8.1589	8.67968	9.18898	9.49414	8.21026	8.20284		107.778	10.3133	12.213	10.4631	11.0808	11.5272
21.6377	8.13494	8.15745	8.66548	8.88556	9.51826	8.19673		21.6377	8.13503	8.67784	9.20184	9.51924	8.19673	8.1965		108.189	10.303	12.2387	10.4447	11.0185	11.5605
21.7202	8.1334	8.13708	8.64822	8.91261	9.49292	8.23294		21.7202	8.1191	8.68427	9.19568	9.52397	8.23294	8.21123		108.601	10.3728	12.19	10.5005	11.0104	11.5549
21.803	8.13993	8.1525	8.69685	8.92799	9.52138	8.18736		21.803	8.14045	8.69379	9.19064	9.48575	8.18736	8.24866		109.015	10.3597	12.161	10.532	11.0468	11.4889
21.8862	8.19767	8.18628	8.6891	8.89153	9.48665	8.15416		21.8862	8.16095	8.65216	9.21425	9.526	8.15416	8.22535		109.431	10.3501	12.1873	10.5085	10.9829	11.591
21.9696	8.15348	8.15632	8.63372	8.89496	9.50671	8.18044		21.9696	8.1908	8.66515	9.20786	9.48936	8.18044	8.22309		109.848	10.3813	12.2427	10.4445	10.9925	11.5378
22.0534	8.12975	8.25509	8.74757	8.93352	9.52829	8.1941		22.0534	8.15796	8.68021	9.20833	9.46745	8.1941	8.21651		110.267	10.3121	12.2217	10.408	10.9803	11.5349
22.1375	8.19608	8.15786	8.67809	8.92816	9.4911	8.16419		22.1375	8.10813	8.69695	9.16029	9.49858	8.16419	8.27062		110.687	10.3639	12.2169	10.4688	11.0457	11.471
22.2219	8.22693	8.16065	8.68263	9.00758	9.52788	8.21861		22.2219	8.16386	8.69257	9.1937	9.48418	8.21861	8.19621		111.109	10.3494	12.2581	10.4665	10.9907	11.5305
22.3066	8.2078	8.1559	8.61579	8.92276	9.51001	8.16277		22.3066	8.13735	8.66096	9.17151	9.48027	8.16277	8.18898		111.533	10.3275	12.1684	10.4271	11.0052	11.5508
22.3917	8.21941	8.1463	8.67194	8.92624	9.49615	8.21185		22.3917	8.15149	8.70092	9.17175	9.50648	8.21185	8.2229		111.958	10.3576	12.2216	10.4527	11.0067	11.547
22.477	8.18785	8.1681	8.66846	8.90486	9.53525	8.16799		22.477	8.16489	8.61782	9.15804	9.50578	8.16799	8.23505		112.385	10.3276	12.2518	10.4392	10.9684	11.5282
22.5627	8.17372	8.16589	8.67592	8.95468	9.56586	8.16761		22.5627	8.13579	8.69292	9.20485	9.55727	8.16761	8.16926		112.814	10.3727	12.1899	10.4308	11.0181	11.5221
22.6488	8.16899	8.17175	8.69419	8.93872	9.49513	8.17145		22.6488	8.10841	8.6498	9.18726	9.43977	8.17145	8.23646		113.244	10.3694	12.2938	10.4574	11.0605	11.5484
22.7351	8.13863	8.17912	8.67469	8.90549	9.54068	8.13811		22.7351	8.15428	8.63261	9.22047	9.51595	8.13811	8.17424		113.676	10.3889	12.1681	10.4773	11.0191	11.5188
22.8218	8.1526	8.19833	8.64256	8.99957	9.51894	8.19563		22.8218	8.17024	8.66264	9.26012	9.5116	8.19563	8.18801		114.109	10.3607	12.2952	10.4773	11.0603	11.5648
22.9088	8.15734	8.16946	8.73246	8.88878	9.46989	8.20917		22.9088	8.14047	8.66531	9.16898	9.54767	8.20917	8.19929		114.544	10.2962	12.1949	10.5017	11.0118	11.5224
22.9962	8.09314	8.15179	8.6432	8.94238	9.51755	8.19712		22.9962	8.17349	8.67994	9.18561	9.50041	8.19712	8.19085		114.981	10.2975	12.2191	10.4649	11.0527	11.5495
23.0838	8.17553	8.21725	8.73331	8.93054	9.51445	8.18764		23.0838	8.11743	8.69201	9.16382	9.53261	8.18764	8.25394		115.419	10.3019	12.2173	10.4339	11.0014	11.5493
23.1719	8.1544	8.14651	8.67377	8.93437	9.45412	8.2089		23.1719	8.12912	8.68449	9.19705	9.51997	8.2089	8.18709		115.859	10.3192	12.1749	10.4575	11.032	11.534
23.2602	8.15603	8.23941	8.7102	8.96167	9.46349	8.21727		23.2602	8.18109	8.69553	9.15988	9.49638	8.21727	8.17997		116.301	10.3522	12.2689	10.4678	11.0404	11.5478
23.3489	8.08927	8.17901	8.69184	8.95546	9.40761	8.18542		23.3489	8.11916	8.65573	9.22101	9.47568	8.18542	8.21823		116.744	10.3214	12.2226	10.4761	11.0117	11.5592
23.4379	8.17737	8.2036	8.68112	8.9514	9.52394	8.21754		23.4379	8.14407	8.67136	9.17204	9.46063	8.21754	8.15971		117.189	10.3864	12.1555	10.4565	11.0679	11.5594
23.5273	8.12259	8.2235	8.69054	8.94627	9.47304	8.19812		23.5273	8.14466	8.69154	9.13171	9.46075	8.19812	8.17999		117.636	10.3694	12.2993	10.4824	10.9778	11.5584
23.6169	8.13936	8.15261	8.70309	8.93735	9.46825	8.1794		23.6169	8.15101	8.65383	9.22499	9.52513	8.1794	8.21805		118.085	10.3796	12.2215	10.5124	10.9826	11.5325
23.707	8.17906	8.19106	8.66023	8.91603	9.51431	8.21458		23.707	8.12408	8.67667	9.24118	9.50349	8.21458	8.24084		118.535	10.3385	12.3331	10.4501	10.9749	11.5594
23.7974	8.15751	8.14213	8.66393	8.8544	9.55507	8.20083		23.7974	8.16512	8.66512	9.23489	9.4922	8.20083	8.21335		118.987	10.3471	12.2601	10.4883	11.0145	11.5102
23.8881	8.17376	8.13908	8.65983	8.94679	9.51514	8.1451		23.8881	8.15905	8.70828	9.20235	9.55348	8.1451	8.23829		119.44	10.4209	12.2469	10.4561	11.0201	11.5667
23.9792	8.19878	8.15701	8.65237	8.93651	9.54195	8.16806		23.9792	8.1595	8.68897	9.1788	9.51155	8.16806	8.22636		119.896	10.3379	12.2883	10.4295	11.0565	11.5454
24.0706	8.15034	8.17031	8.70263	8.91505	9.56993	8.18081		24.0706	8.14655	8.67785	9.19293	9.51053	8.18081	8.2018		120.353	10.3277	12.2594	10.5117	11.0421	11.5527
24.1623	8.16297	8.18946	8.66037	8.89261	9.50888	8.20403		24.1623	8.14449	8.64612	9.21953	9.52727	8.20403	8.16064		120.812	10.3604	12.2565	10.4337	11.0017	11.5371
24.2545	8.16439	8.1757	8.67718	8.94635	9.49542	8.2025		24.2545	8.11626	8.70439	9.23294	9.50862	8.2025	8.23128		121.272	10.3136	12.1799	10.5026	11.0305	11.5144
24.3469	8.15164	8.18771	8.72489	8.92427	9.51778	8.23676		24.3469	8.14712	8.63789	9.23694	9.47908	8.23676	8.22233		121.735	10.4099	12.2057	10.4828	11.0602	11.5268
24.4398	8.16322	8.14883	8.65673	8.98297	9.50763	8.16238		24.4398	8.11391	8.67569	9.2119	9.52011	8.16238	8.18445		122.199	10.3264	12.2272	10.484	11.0057	11.5249
24.5329	8.14175	8.15826	8.72037	8.92436	9.53212	8.17555		24.5329	8.18137	8.66875	9.21716	9.48906	8.17555	8.20274		122.665	10.3153	12.1807	10.4356	11.0497	11.5598
24.6265	8.15112	8.17347	8.67703	8.89337	9.50195	8.15131		24.6265	8.15911	8.68188	9.20998	9.47755	8.15131	8.16789		123.132	10.4043	12.2369	10.4917	11.0418	11.5451
24.7204	8.16513	8.18162	8.72874	8.93962	9.46707	8.1905		24.7204	8.15806	8.66121	9.19975	9.537	8.1905	8.19265		123.602	10.3738	12.2308	10.4697	11.058	11.587
24.8146	8.18601	8.1254	8.70284	8.91493	9.51419	8.23868		24.8146	8.13729	8.73121	9.22346	9.52295	8.23868	8.18939		124.073	10.3178	12.3019	10.4908	11.0757	11.6031
24.9092	8.14566	8.18476	8.62616	8.91963	9.52606	8.20392		24.9092	8.11824	8.6703	9.20245	9.48286	8.20392	8.18996		124.546	10.3777	12.2926	10.4569	11.0543	11.5251
25.0042	8.16122	8.16022	8.60168	8.98904	9.48373	8.20446		25.0042	8.16936	8.65389	9.19598	9.42944	8.20446	8.2353		125.021	10.3207	12.2497	10.4998	11.0944	11.5444
25.0995	8.17814	8.16194	8.64215	8.97632	9.51656	8.19994		25.0995	8.19106	8.65489	9.25334	9.50809	8.19994	8.20623		125.497	10.3446	12.2665	10.5045	11.0793	11.5483
25.1952	8.17674	8.18656	8.72402	8.91658	9.46977	8.21267		25.1952	8.17548	8.66726	9.20314	9.54184	8.21267	8.22455		125.976	10.3515	12.2672	10.4567	11.0058	11.5791
25.2912	8.16064	8.2356	8.65521	8.91025	9.51721	8.16651		25.2912	8.12171	8.7343	9.18961	9.53436	8.16651	8.22377		126.456	10.3232	12.2652	10.5279	11.0373	11.5432
25.3876	8.13431	8.23773	8.68495	8.93036	9.51855	8.2275		25.3876	8.16603	8.69298	9.22813	9.55797	8.2275	8.18952		126.938	10.3421	12.2742	10.524	11.0115	11.5605
25.4844	8.15369	8.15288	8.6517	8.88512	9.53844	8.2188		25.4844	8.13502	8.66626	9.1694	9.48836	8.2188	8.22007		127.422	10.3919	12.2195	10.4771	11.0399	11.5941
25.5816	8.19536	8.19525	8.66036	8.9097	9.5211	8.21301		25.5816	8.14704	8.69754	9.19296	9.47389	8.21301	8.24144		127.908	10.3254	12.2467	10.5089	11.0403	11.5799
25.6791	8.15599	8.14666	8.69126	8.94176	9.47498	8.22875		25.6791	8.12165	8.68298	9.27354	9.45885	8.22875	8.1599		128.395	10.349	12.2522	10.487	11.0196	11.5593
25.777	8.18596	8.14968	8.6773	8.91573	9.48763	8.19751		25.777	8.18826	8.69695	9.19347	9.50616	8.19751	8.17743		128.885	10.3376	12.2807	10.495	11.056	11.5793
25.8752	8.13832	8.16227	8.67422	8.93167	9.53168	8.21931		25.8752	8.20197	8.70269	9.19676	9.50714	8.21931	8.20028		129.376	10.313	12.2334	10.4842	11.0374	11.6031
25.9739	8.19109	8.16858	8.71625	8.92169	9.53029	8.20618		25.9739	8.17244	8.6628	9.168	9.46136	8.20618	8.18618		129.869	10.3312	12.2647	10.5054	10.9978	11.5425
26.0729	8.16135	8.14121	8.67105	8.92183	9.46407	8.16229		26.0729	8.17966	8.68585	9.17772	9.52568	8.16229	8.2		130.364	10.3578	12.2449	10.4953	11.0503	11.55
26.1723	8.17197	8.17376	8.69347	8.91267	9.53484	8.18485		26.1723	8.15456	8.67835	9.21045	9.54401	8.18485	8.19044		130.861	10.3742	12.2462	10.5227	11.0423	11.576
26.2721	8.1763	8.18217	8.69086	8.9395	9.49921	8.17531		26.2721	8.14936	8.67271	9.21878	9.51335	8.17531	8.22181		131.36	10.3239	12.2532	10.4795	11.0616	11.5853
26.3722	8.14895	8.15033	8.65356	8.91188	9.50461	8.20205		26.3722	8.22523	8.67103	9.23579	9.50848	8.20205	8.21423		131.861	10.3696	12.271	10.4798	11.0668	11.6378
26.4727	8.17699	8.17535	8.68774	8.91972	9.51302	8.17918		26.4727	8.15561	8.62374	9.15923	9.48132	8.17918	8.20085		132.364	10.3484	12.2647	10.4879	11.0742	11.596
26.5736	8.17233	8.13504	8.69311	8.89725	9.50342	8.22266		26.5736	8.11202	8.65865	9.25171	9.49562	8.22266	8.15602		132.868	10.4024	12.2606	10.5549	11.0828	11.6149
26.6749	8.19567	8.17662	8.67837	8.94284	9.51343	8.20214		26.6749	8.15717	8.68642	9.19763	9.52489	8.20214	8.15274		133.375	10.3599	12.2592	10.5082	11.0649	11.5742
26.7766	8.10979	8.23065	8.67803	8.9424	9.47733	8.16991		26.7766	8.12678	8.6713	9.19014	9.47684	8.16991	8.20278		133.883	10.3503	12.2589	10.4899	11.0213	11.5715
26.8787	8.14176	8.16593	8.66157	8.97046	9.53397	8.15812		26.8787	8.09954	8.66557	9.17519	9.47206	8.15812	8.15627		134.393	10.4013	12.2853	10.5394	11.0622	11.5848
26.9811	8.2032	8.16352	8.73169	8.89722	9.49884	8.17709		26.9811	8.13835	8.70898	9.22272	9.52895	8.17709	8.2097		134.906	10.3922	12.2853	10.4998	11.0047	11.5607
27.084	8.10707	8.2073	8.66908	8.9359	9.55692	8.18353		27.084	8.14935	8.68503	9.20494	9.45485	8.18353	8.1895		135.42	10.3869	12.2773	10.4976	11.0662	11.5673
27.1872	8.19917	8.18406	8.63558	8.93007	9.49385	8.19748		27.1872	8.14901	8.72421	9.17694	9.51884	8.19748	8.21766		135.936	10.348	12.2618	10.4713	11.002	11.5756
27.2909	8.15905	8.20151	8.61644	8.96455	9.46495	8.19502		27.2909	8.10734	8.64134	9.196	9.50616	8.19502	8.18531		136.454	10.3808	12.3002	10.5037	11.0638	11.5666
27.3949	8.16682	8.15552	8.69598	8.90517	9.49025	8.18765		27.3949	8.1402	8.73043	9.24522	9.41135	8.18765	8.1853		136.975	10.3863	12.2809	10.5077	11.0582	11.5452
27.4993	8.15557	8.14402	8.66939	8.92458	9.46565	8.2211		27.4993	8.16053	8.67593	9.21777	9.46718	8.2211	8.19676		137.497	10.4097	12.2813	10.4876	11.0511	11.5756
27.6042	8.17646	8.14108	8.67407	8.90895	9.50377	8.17676		27.6042	8.1093	8.70296	9.15265	9.50426	8.17676	8.22781		138.021	10.3761	12.2778	10.5686	11.0291	11.5809
27.7094	8.1459	8.14744	8.67127	8.95457	9.51163	8.25078		27.7094	8.15784	8.65887	9.20415	9.51074	8.25078	8.18744		138.547	10.4005	12.2415	10.4833	11.114	11.5505
27.815	8.14258	8.20929	8.69651	8.95027	9.48956	8.17227		27.815	8.18226	8.69054	9.25063	9.48546	8.17227	8.19464		139.075	10.388	12.2472	10.5187	11.0084	11.5669
27.921	8.1741	8.16541	8.69133	8.91388	9.506	8.18932		27.921	8.14776	8.68419	9.20357	9.52771	8.18932	8.22618		139.605	10.3828	12.2746	10.5391	11.0993	11.5821
28.0275	8.14087	8.17349	8.64417	8.94237	9.48799	8.19172		28.0275	8.12672	8.70782	9.17877	9.53957	8.19172	8.24143		140.137	10.4046	12.3154	10.4617	11.0453	11.6019
28.1343	8.22428	8.18116	8.67268	8.94171	9.5522	8.18017		28.1343	8.20121	8.65264	9.22542	9.49191	8.18017	8.23282		140.671	10.2905	12.2781	10.4735	11.0492	11.6233
28.2415	8.14167	8.19256	8.69875	8.9364	9.49109	8.17932		28.2415	8.11197	8.71329	9.18184	9.47002	8.17932	8.24106		141.208	10.3782	12.244	10.5221	11.0438	11.584
28.3492	8.17656	8.21043	8.64169	8.94145	9.53506	8.18374		28.3492	8.15553	8.66833	9.24178	9.46249	8.18374	8.1593		141.746	10.3905	12.31	10.4508	11.0497	11.591
28.4572	8.20363	8.15413	8.66387	8.89539	9.52298	8.16516		28.4572	8.13559	8.70116	9.21643	9.51549	8.16516	8.20878		142.286	10.3502	12.2858	10.5335	11.0931	11.5535
28.5657	8.14618	8.1569	8.71455	8.92151	9.49368	8.20859		28.5657	8.13392	8.66236	9.20351	9.45715	8.20859	8.23065		142.829	10.3739	12.3016	10.5196	11.02	11.5563
28.6746	8.13843	8.19422	8.69171	8.97462	9.45459	8.16624		28.6746	8.1496	8.70541	9.19804	9.50806	8.16624	8.19765		143.373	10.3979	12.2659	10.5036	11.0381	11.5494
28.7839	8.18596	8.18981	8.63795	8.92029	9.50867	8.21703		28.7839	8.15592	8.67015	9.18929	9.42906	8.21703	8.24179		143.919	10.3814	12.2752	10.5717	11.048	11.6038
28.8936	8.14253	8.19343	8.68584	8.91745	9.52525	8.20686		28.8936	8.15168	8.66846	9.16154	9.50395	8.20686	8.24362		144.468	10.4053	12.3412	10.5212	11.0779	11.5518
29.0037	8.16897	8.16973	8.69077	8.96162	9.50459	8.20804		29.0037	8.12522	8.64902	9.20988	9.50032	8.20804	8.21585		145.019	10.3361	12.2982	10.493	11.0784	11.5815
29.1143	8.16488	8.22696	8.67874	8.93512	9.50133	8.16109		29.1143	8.17232	8.62568	9.20145	9.49216	8.16109	8.17558		145.571	10.3639	12.2823	10.4739	11.0571	11.5536
29.2253	8.14949	8.12561	8.71146	8.92513	9.47699	8.17032		29.2253	8.14446	8.74512	9.21483	9.52824	8.17032	8.21301		146.126	10.3646	12.3145	10.5089	11.0625	11.5531
29.3367	8.20095	8.14878	8.64107	8.94603	9.46523	8.13937		29.3367	8.17641	8.70125	9.17505	9.50319	8.13937	8.19602		146.683	10.4401	12.2898	10.542	11.0725	11.5846
29.4485	8.15117	8.18939	8.65691	8.92464	9.5078	8.19306		29.4485	8.1221	8.6591	9.20171	9.52245	8.19306	8.21218		147.242	10.3644	12.2465	10.5366	11.0342	11.589
29.5607	8.17109	8.19042	8.66843	8.9026	9.46371	8.18606		29.5607	8.09582	8.67714	9.16122	9.50542	8.18606	8.18001		147.804	10.4113	12.2765	10.5441	10.9926	11.6053
29.6734	8.13773	8.19568	8.68343	8.97829	9.50774	8.22945		29.6734	8.11649	8.65853	9.15402	9.44339	8.22945	8.22128		148.367	10.3796	12.2975	10.4749	11.0718	11.612
29.7865	8.16129	8.15339	8.68027	8.96367	9.5242	8.21694		29.7865	8.16192	8.68004	9.21478	9.48294	8.21694	8.22784		148.932	10.3578	12.2903	10.5288	11.1071	11.5907
29.9	8.12851	8.19494	8.69119	8.93562	9.52911	8.20212		29.9	8.18104	8.68534	9.20346	9.50128	8.20212	8.21859		149.5	10.3628	12.225	10.5311	11.0955	11.6251
30.014	8.18346	8.17304	8.70004	8.94806	9.5173	8.1785		30.014	8.15033	8.62537	9.19511	9.49869	8.1785	8.17797		150.07	10.3784	12.2927	10.5264	11.0551	11.6037
30.1284	8.16983	8.15379	8.66746	8.97139	9.52328	8.20764		30.1284	8.12875	8.68423	9.19603	9.52512	8.20764	8.24353		150.642	10.3611	12.298	10.5412	11.0529	11.5843
30.2432	8.17652	8.18609	8.71283	8.84282	9.47597	8.19672		30.2432	8.10196	8.62271	9.21861	9.49088	8.19672	8.23579		151.216	10.3245	12.2836	10.534	11.1021	11.6011
30.3585	8.10827	8.16102	8.66423	8.90869	9.48943	8.17039		30.3585	8.1924	8.6487	9.21292	9.4386	8.17039	8.19381		151.792	10.3583	12.2931	10.5184	11.0858	11.5841
30.4742	8.18861	8.15037	8.68398	8.90508	9.4781	8.18057		30.4742	8.18685	8.66539	9.1792	9.54491	8.18057	8.21131		152.371	10.4377	12.2508	10.5056	11.0994	11.6178
30.5903	8.17591	8.14879	8.65158	8.95738	9.46693	8.21735		30.5903	8.17481	8.65517	9.161	9.44992	8.21735	8.22456		152.952	10.3523	12.2664	10.5522	11.052	11.5712
30.7069	8.1632	8.16355	8.701	9.03046	9.50858	8.16612		30.7069	8.16334	8.64958	9.20998	9.45293	8.16612	8.19441		153.535	10.4208	12.2674	10.5042	11.0849	11.6211
30.824	8.17115	8.17076	8.66121	8.95447	9.53116	8.22653		30.824	8.16987	8.66222	9.19763	9.51016	8.22653	8.23741		154.12	10.3526	12.2318	10.5259	11.1448	11.6057
30.9415	8.15498	8.14616	8.63773	8.89653	9.53117	8.22413		30.9415	8.18903	8.65668	9.18993	9.47856	8.22413	8.24916		154.707	10.406	12.2952	10.4883	11.1021	11.6215
31.0594	8.17354	8.13238	8.65138	8.93607	9.49608	8.19806		31.0594	8.15994	8.64748	9.19481	9.52499	8.19806	8.19888		155.297	10.4228	12.3432	10.4885	11.0626	11.5853
31.1778	8.13027	8.16354	8.66599	8.88438	9.49406	8.15561		31.1778	8.1132	8.64168	9.21054	9.48042	8.15561	8.25427		155.889	10.3822	12.3261	10.537	11.1261	11.6055
31.2966	8.17978	8.16821	8.66671	8.94388	9.57018	8.19924		31.2966	8.15204	8.68155	9.21254	9.52417	8.19924	8.22595		156.483	10.3924	12.2296	10.5042	11.0721	11.6306
31.4159	8.18472	8.17015	8.68356	8.91118	9.48221	8.21314		31.4159	8.17185	8.65041	9.22809	9.43158	8.21314	8.21008		157.079	10.3862	12.3109	10.4693	11.0923	11.5829
31.5356	8.16614	8.15796	8.68976	8.89354	9.53651	8.16143		31.5356	8.18241	8.70922	9.19785	9.5107	8.16143	8.21417		157.678	10.3829	12.3103	10.5031	11.0317	11.6648
31.6558	8.17364	8.18994	8.67989	8.90781	9.54645	8.19431		31.6558	8.1259	8.7029	9.17555	9.46269	8.19431	8.24471		158.279	10.4081	12.2662	10.5258	11.0291	11.5786
31.7764	8.1551	8.201	8.66279	8.91805	9.50356	8.19035		31.7764	8.19728	8.66135	9.25285	9.44884	8.19035	8.2419		158.882	10.4547	12.2649	10.5368	11.121	11.5711
31.8976	8.14548	8.2332	8.7056	8.95979	9.48894	8.20548		31.8976	8.16405	8.65147	9.19464	9.51537	8.20548	8.25475		159.488	10.3659	12.2337	10.5115	11.0912	11.5995
32.0191	8.18491	8.15548	8.65687	8.93741	9.49541	8.22005		32.0191	8.10135	8.68488	9.27393	9.5186	8.22005	8.23116		160.096	10.3681	12.2247	10.5306	11.1144	11.6064
32.1412	8.17485	8.17927	8.71897	8.9585	9.54399	8.16132		32.1412	8.17039	8.69286	9.19014	9.53685	8.16132	8.24708		160.706	10.3158	12.2397	10.5142	11.0562	11.6057
32.2637	8.11613	8.13471	8.62872	8.96637	9.5224	8.18083		32.2637	8.14422	8.73509	9.19058	9.50697	8.18083	8.16306		161.318	10.3703	12.2821	10.5429	11.0433	11.5633
32.3866	8.14609	8.18026	8.67743	8.91531	9.46762	8.18652		32.3866	8.11427	8.65254	9.23076	9.49753	8.18652	8.23694		161.933	10.3458	12.291	10.5141	11.0807	11.6071
32.5101	8.14981	8.18421	8.65351	8.91209	9.48431	8.16217		32.5101	8.13904	8.69789	9.1651	9.51465	8.16217	8.2201		162.55	10.3819	12.3207	10.534	11.1064	11.6098
32.634	8.19743	8.20916	8.66212	8.93483	9.48723	8.17974		32.634	8.13416	8.62952	9.21176	9.47852	8.17974	8.24538		163.17	10.4029	12.258	10.5282	11.1518	11.6462
32.7583	8.16989	8.19956	8.67594	8.95796	9.54428	8.25469		32.7583	8.10635	8.7111	9.21332	9.49731	8.25469	8.20803		163.792	10.4157	12.2604	10.5184	11.0445	11.6439
32.8832	8.19715	8.17323	8.70036	8.94702	9.47781	8.22067		32.8832	8.14586	8.68787	9.19666	9.52541	8.22067	8.21235		164.416	10.3801	12.3024	10.5003	11.0758	11.5791
33.0085	8.20781	8.15705	8.60384	8.90953	9.50258	8.17962		33.0085	8.12482	8.68436	9.23073	9.4847	8.17962	8.23042		165.043	10.3751	12.2684	10.509	11.0329	11.677
33.1343	8.19135	8.20653	8.65417	8.92021	9.52704	8.1738		33.1343	8.0955	8.69791	9.17447	9.51041	8.1738	8.18549		165.672	10.4174	12.2725	10.5337	11.072	11.5821
33.2606	8.15031	8.20451	8.68626	8.91396	9.49477	8.20617		33.2606	8.21703	8.68571	9.2137	9.47026	8.20617	8.2156		166.303	10.3797	12.2962	10.5352	11.0609	11.6299
33.3873	8.1857	8.24117	8.67677	8.90215	9.48103	8.20371		33.3873	8.14536	8.62469	9.16187	9.46211	8.20371	8.21521		166.937	10.3447	12.3714	10.5517	11.0997	11.6447
33.5146	8.18268	8.14481	8.65433	8.96935	9.48715	8.21988		33.5146	8.17798	8.63273	9.19563	9.48045	8.21988	8.19424		167.573	10.4396	12.3098	10.5214	11.1707	11.5596
33.6423	8.17033	8.15113	8.68944	8.8929	9.52058	8.20473		33.6423	8.1122	8.64861	9.20889	9.54309	8.20473	8.16026		168.212	10.4015	12.2923	10.5516	11.0428	11.6046
33.7705	8.17365	8.17205	8.67917	8.90985	9.44322	8.21016		33.7705	8.20329	8.71788	9.19901	9.49005	8.21016	8.15522		168.853	10.4304	12.3347	10.527	11.1028	11.5924
33.8992	8.1511	8.18975	8.70132	8.90596	9.53146	8.15908		33.8992	8.1297	8.66048	9.19957	9.47046	8.15908	8.20814		169.496	10.3938	12.2719	10.5156	11.027	11.6692
34.0284	8.16933	8.17272	8.67104	8.92038	9.4836	8.13002		34.0284	8.13608	8.66415	9.17078	9.46951	8.13002	8.18956		170.142	10.4202	12.3387	10.5456	11.0645	11.6291
34.1581	8.12868	8.14772	8.72497	8.94406	9.45758	8.23561		34.1581	8.08105	8.66174	9.14012	9.4679	8.23561	8.20201		170.791	10.3922	12.338	10.5466	11.062	11.5775
34.2883	8.17136	8.10446	8.6798	8.96074	9.47958	8.1835		34.2883	8.17422	8.68626	9.18802	9.4919	8.1835	8.17314		171.441	10.3653	12.339	10.5304	11.1015	11.5981
34.4189	8.14319	8.23808	8.68279	8.90208	9.53775	8.21634		34.4189	8.153	8.70139	9.20944	9.47789	8.21634	8.21934		172.095	10.4071	12.35	10.499	11.1214	11.6211
34.5501	8.13895	8.19754	8.62842	8.90273	9.47508	8.20512		34.5501	8.14615	8.72006	9.16901	9.49326	8.20512	8.19019		172.751	10.4324	12.3967	10.5892	11.0762	11.5997
34.6818	8.12196	8.19711	8.70647	8.93472	9.53387	8.22712		34.6818	8.13711	8.64044	9.23024	9.50858	8.22712	8.20288		173.409	10.4306	12.2281	10.5516	11.0685	11.6353
34.814	8.16223	8.12738	8.70273	8.93623	9.44556	8.24492		34.814	8.14805	8.65128	9.2381	9.47499	8.24492	8.20029		174.07	10.3606	12.2756	10.559	11.0594	11.6073
34.9466	8.20608	8.15173	8.70362	8.9351	9.48991	8.20184		34.9466	8.15437	8.70107	9.2253	9.49039	8.20184	8.20397		174.733	10.3958	12.4232	10.5643	11.074	11.5762
35.0798	8.16974	8.17845	8.68065	8.91205	9.54263	8.16201		35.0798	8.14727	8.71975	9.23341	9.45525	8.16201	8.23175		175.399	10.3635	12.308	10.5153	11.0938	11.6157
35.2135	8.153	8.14392	8.68319	8.92429	9.47343	8.1675		35.2135	8.16752	8.64893	9.21843	9.47162	8.1675	8.21045		176.068	10.4091	12.3435	10.5326	11.1088	11.6203
35.3477	8.19925	8.19216	8.70985	8.98518	9.5063	8.18552		35.3477	8.15896	8.65591	9.21584	9.45514	8.18552	8.16003		176.739	10.4227	12.3098	10.5516	11.0024	11.5899
35.4824	8.15925	8.1975	8.73147	8.92641	9.49976	8.22146		35.4824	8.15338	8.67632	9.23322	9.52989	8.22146	8.19482		177.412	10.4261	12.3598	10.548	11.1275	11.6256
35.6176	8.17385	8.13083	8.65453	8.91338	9.52579	8.19663		35.6176	8.11482	8.7086	9.24742	9.505	8.19663	8.2069		178.088	10.4267	12.2751	10.534	11.0469	11.6126
35.7534	8.18784	8.17193	8.65204	8.95203	9.52893	8.18979		35.7534	8.12512	8.66418	9.25932	9.53554	8.18979	8.23032		178.767	10.4221	12.3098	10.5235	11.0954	11.6225
35.8896	8.17937	8.17936	8.65095	8.95872	9.51031	8.21989		35.8896	8.15515	8.64813	9.22443	9.4856	8.21989	8.24519		179.448	10.3602	12.305	10.5133	11.1233	11.6297
36.0264	8.18316	8.20454	8.69504	8.98651	9.57237	8.22314		36.0264	8.16003	8.65482	9.1628	9.53218	8.22314	8.22933		180.132	10.3962	12.3303	10.5261	11.0994	11.6312
36.1637	8.13982	8.15419	8.64219	8.92548	9.52921	8.25953		36.1637	8.16682	8.64906	9.18826	9.50534	8.25953	8.22618		180.818	10.4357	12.2822	10.54	11.1296	11.5885
36.3015	8.16305	8.1835	8.65861	8.92873	9.51004	8.23459		36.3015	8.09958	8.71325	9.17348	9.51501	8.23459	8.21996		181.507	10.4324	12.2294	10.5382	11.0692	11.6019
36.4398	8.16677	8.16917	8.64118	8.94975	9.50526	8.19832		36.4398	8.14122	8.65485	9.15509	9.50972	8.19832	8.19184		182.199	10.3879	12.3427	10.5586	11.0617	11.6481
36.5787	8.19633	8.1539	8.72398	8.95328	9.5341	8.21049		36.5787	8.14811	8.66014	9.23143	9.52441	8.21049	8.1797		182.893	10.3244	12.2138	10.5176	11.0789	11.6079
36.7181	8.12945	8.1958	8.69827	8.9575	9.49529	8.16311		36.7181	8.15118	8.68035	9.17511	9.48541	8.16311	8.21151		183.59	10.4063	12.2887	10.5563	11.1524	11.5994
36.858	8.17877	8.17874	8.70193	8.96378	9.49422	8.21687		36.858	8.15837	8.68647	9.20001	9.43173	8.21687	8.20279		184.29	10.3778	12.2928	10.527	11.0334	11.6606
36.9985	8.13603	8.22711	8.68929	8.96806	9.49759	8.23461		36.9985	8.11322	8.73676	9.22766	9.5258	8.23461	8.2138		184.992	10.3895	12.3535	10.5201	11.0593	11.5978
37.1395	8.16302	8.15339	8.68092	8.89575	9.52165	8.20352		37.1395	8.13704	8.69218	9.24303	9.47778	8.20352	8.18071		185.697	10.3535	12.2552	10.5483	11.1295	11.6032
37.281	8.15254	8.15808	8.70438	8.93294	9.56627	8.16671		37.281	8.20522	8.58535	9.1712	9.45027	8.16671	8.18655		186.405	10.4242	12.2751	10.5228	11.0859	11.6159
37.4231	8.15076	8.14318	8.6898	8.90034	9.48892	8.15478		37.4231	8.20107	8.70799	9.16731	9.43658	8.15478	8.19084		187.115	10.4408	12.3479	10.5832	11.1097	11.6079
37.5657	8.20438	8.17849	8.65985	8.93631	9.52435	8.14786		37.5657	8.15526	8.65435	9.22354	9.5314	8.14786	8.20167		187.828	10.3955	12.3788	10.5425	11.0633	11.5929
37.7088	8.13205	8.17355	8.69676	8.89462	9.52814	8.18763		37.7088	8.16376	8.67204	9.19844	9.50391	8.18763	8.20189		188.544	10.348	12.3493	10.5344	11.0593	11.6399
37.8525	8.14424	8.20472	8.61845	8.90045	9.58368	8.1723		37.8525	8.11296	8.69373	9.22507	9.51257	8.1723	8.21738		189.263	10.3928	12.3454	10.5504	11.0426	11.6358
37.9968	8.15876	8.14086	8.65004	8.90672	9.45552	8.18875		37.9968	8.14026	8.67686	9.27017	9.49773	8.18875	8.21019		189.984	10.3957	12.3416	10.5217	11.0775	11.6585
38.1416	8.12868	8.14622	8.69054	8.96338	9.52025	8.17312		38.1416	8.17336	8.65527	9.23003	9.49963	8.17312	8.20297		190.708	10.4287	12.2608	10.57	11.1352	11.6857
38.2869	8.16767	8.1155	8.66395	8.95432	9.46642	8.17606		38.2869	8.15872	8.61586	9.19107	9.50438	8.17606	8.2066		191.435	10.422	12.2979	10.5393	11.1155	11.6272
38.4328	8.21725	8.13439	8.72112	8.95337	9.50198	8.15806		38.4328	8.19442	8.67661	9.19176	9.5396	8.15806	8.16712		192.164	10.4665	12.3478	10.4964	11.0866	11.6497
38.5793	8.18125	8.13144	8.69911	8.8931	9.51648	8.1896		38.5793	8.13078	8.63453	9.23186	9.49533	8.1896	8.20508		192.896	10.4103	12.3364	10.5456	11.0531	11.6095
38.7263	8.17194	8.13929	8.72673	8.89731	9.5556	8.22179		38.7263	8.14447	8.67756	9.19128	9.4718	8.22179	8.20462		193.631	10.4179	12.3477	10.553	11.1033	11.681
38.8739	8.14535	8.21281	8.66705	8.93797	9.44809	8.16909		38.8739	8.14687	8.64922	9.21936	9.48631	8.16909	8.18475		194.369	10.3805	12.3092	10.5255	11.0827	11.6118
39.022	8.16391	8.15562	8.65382	8.94037	9.51208	8.16913		39.022	8.13826	8.61977	9.22809	9.50888	8.16913	8.19439		195.11	10.4083	12.3254	10.5309	11.1362	11.6123
39.1707	8.19526	8.19212	8.66978	8.92949	9.52162	8.2264		39.1707	8.10435	8.6646	9.22336	9.50931	8.2264	8.22321		195.853	10.407	12.3641	10.5333	11.1415	11.6302
39.3199	8.15194	8.20836	8.69595	8.91753	9.52489	8.20564		39.3199	8.11696	8.69331	9.18878	9.52652	8.20564	8.16985		196.6	10.3804	12.2281	10.5158	11.1161	11.654
39.4698	8.17322	8.14719	8.71188	8.93141	9.50676	8.23992		39.4698	8.13318	8.66782	9.17805	9.506	8.23992	8.19019		197.349	10.434	12.34	10.5389	11.122	11.5904
39.6202	8.13175	8.15557	8.62006	8.91302	9.47935	8.18414		39.6202	8.1598	8.67203	9.20087	9.51054	8.18414	8.18119		198.101	10.4608	12.3087	10.5658	11.0899	11.6399
39.7711	8.12524	8.13395	8.63666	8.92726	9.44936	8.17133		39.7711	8.10227	8.68499	9.18933	9.49197	8.17133	8.20071		198.856	10.3736	12.3481	10.616	11.098	11.6333
39.9227	8.11836	8.22266	8.67577	8.94118	9.4785	8.16561		39.9227	8.16955	8.63566	9.18053	9.46341	8.16561	8.19645		199.613	10.4447	12.3739	10.4961	11.136	11.6415
40.0748	8.15931	8.18145	8.69426	8.93234	9.49557	8.16405		40.0748	8.15096	8.714	9.20749	9.47206	8.16405	8.21807		200.374	10.3922	12.2688	10.6043	11.1169	11.6085
40.2275	8.14915	8.21066	8.65072	8.92737	9.50279	8.16446		40.2275	8.18122	8.68184	9.20016	9.47093	8.16446	8.24543		201.138	10.4213	12.3148	10.4851	11.1064	11.6351
40.3808	8.1439	8.14874	8.64898	8.96909	9.4752	8.19203		40.3808	8.1573	8.66856	9.18962	9.50943	8.19203	8.22195		201.904	10.4289	12.3141	10.5412	11.1071	11.6192
40.5347	8.15225	8.185	8.64572	8.93967	9.46661	8.12619		40.5347	8.17254	8.62032	9.19682	9.5155	8.12619	8.20788		202.673	10.386	12.3158	10.5112	11.1103	11.6212
40.6892	8.1714	8.16733	8.67191	8.95055	9.51723	8.1732		40.6892	8.13725	8.62997	9.19832	9.50726	8.1732	8.20717		203.446	10.4167	12.2888	10.509	11.0901	11.6561
40.8442	8.1552	8.19116	8.69571	8.88739	9.5007	8.20659		40.8442	8.16495	8.71407	9.23447	9.48404	8.20659	8.21073		204.221	10.3541	12.3889	10.5042	11.0859	11.6267
40.9998	8.17064	8.15804	8.66484	8.88626	9.55342	8.21652		40.9998	8.14664	8.6711	9.24321	9.46196	8.21652	8.2425		204.999	10.4206	12.3287	10.56	11.1295	11.6189
41.1561	8.144	8.14692	8.63763	8.98045	9.51942	8.19046		41.1561	8.18102	8.6507	9.17897	9.50012	8.19046	8.17424		205.78	10.3826	12.3038	10.5862	11.1111	11.6796
41.3129	8.12328	8.21749	8.6428	8.9481	9.50708	8.23868		41.3129	8.07967	8.61662	9.19232	9.4584	8.23868	8.16724		206.564	10.4582	12.3483	10.543	11.1998	11.6247
41.4703	8.21006	8.19203	8.71056	8.91243	9.55421	8.12049		41.4703	8.15253	8.67772	9.19783	9.49193	8.12049	8.21466		207.352	10.4051	12.3022	10.5389	11.132	11.6246
41.6283	8.13965	8.1919	8.68583	8.91792	9.55682	8.1619		41.6283	8.17254	8.65385	9.17854	9.47798	8.1619	8.21609		208.142	10.431	12.3896	10.5854	11.0422	11.6414
41.7869	8.14025	8.19332	8.66335	8.96895	9.50218	8.18693		41.7869	8.15107	8.6529	9.13419	9.49904	8.18693	8.18669		208.935	10.3637	12.3289	10.532	11.1139	11.6895
41.9462	8.15907	8.15458	8.66449	8.95438	9.50526	8.2123		41.9462	8.13021	8.65881	9.14409	9.51974	8.2123	8.24262		209.731	10.4308	12.3221	10.5619	11.1147	11.6025
42.106	8.18404	8.14838	8.65714	8.95657	9.50175	8.20429		42.106	8.13615	8.59088	9.19017	9.44745	8.20429	8.22864		210.53	10.3442	12.3322	10.5119	11.0912	11.6706
42.2664	8.17629	8.15878	8.64297	8.95029	9.49821	8.18181		42.2664	8.16631	8.63445	9.24867	9.48318	8.18181	8.19212		211.332	10.4622	12.2987	10.5185	11.0686	11.6402
42.4275	8.16228	8.14866	8.69614	8.92299	9.48195	8.20125		42.4275	8.15291	8.62435	9.19614	9.45218	8.20125	8.20993		212.137	10.3901	12.2803	10.5549	11.1047	11.6321
42.5892	8.17261	8.14949	8.69286	8.89375	9.50958	8.18166		42.5892	8.12857	8.7154	9.18123	9.49326	8.18166	8.1896		212.946	10.4053	12.3834	10.5135	11.0971	11.662
42.7514	8.15878	8.17813	8.67982	8.92899	9.4348	8.15929		42.7514	8.14767	8.64412	9.22098	9.45032	8.15929	8.22106		213.757	10.3899	12.3274	10.5575	11.1378	11.6484
42.9143	8.1384	8.14504	8.68345	8.91548	9.50873	8.18627		42.9143	8.2314	8.66461	9.20277	9.46178	8.18627	8.21531		214.572	10.4262	12.3289	10.5704	11.1206	11.6146
43.0779	8.17858	8.22045	8.67572	8.93645	9.52766	8.21862		43.0779	8.09859	8.70025	9.19225	9.53374	8.21862	8.16346		215.389	10.4427	12.3156	10.5491	11.0918	11.6123
43.242	8.15445	8.16403	8.65789	8.92093	9.52974	8.1952		43.242	8.13349	8.70011	9.23846	9.50853	8.1952	8.19654		216.21	10.4133	12.3062	10.5216	11.1431	11.6516
43.4068	8.16596	8.19847	8.69438	8.91966	9.48895	8.2031		43.4068	8.13309	8.68472	9.22449	9.4382	8.2031	8.22333		217.034	10.4007	12.3775	10.5312	11.1371	11.5954
43.5722	8.17923	8.14181	8.65155	8.9182	9.46269	8.16768		43.5722	8.1898	8.66787	9.20981	9.45769	8.16768	8.20884		217.861	10.4891	12.3507	10.5403	11.1134	11.6551
43.7382	8.18284	8.14916	8.65755	8.89436	9.48608	8.24008		43.7382	8.12399	8.65506	9.22354	9.49718	8.24008	8.19137		218.691	10.4216	12.4004	10.5813	11.0774	11.6641
43.9048	8.14654	8.15081	8.63216	8.89191	9.52483	8.20729		43.9048	8.15735	8.67255	9.19641	9.54318	8.20729	8.22334		219.524	10.3843	12.2656	10.5714	11.1101	11.6038
44.0721	8.14349	8.18867	8.67313	8.9381	9.52786	8.16561		44.0721	8.1265	8.6822	9.20818	9.51254	8.16561	8.2116		220.361	10.4152	12.3623	10.5274	11.0563	11.6532
44.2401	8.20853	8.14944	8.62864	8.89716	9.49243	8.20285		44.2401	8.12203	8.66751	9.17363	9.54182	8.20285	8.19876		221.2	10.422	12.2791	10.5221	11.1351	11.6374
44.4086	8.18055	8.13638	8.69658	8.9426	9.54303	8.18268		44.4086	8.0872	8.68829	9.19461	9.455	8.18268	8.17953		222.043	10.3958	12.2907	10.516	11.1136	11.6565
44.5778	8.18113	8.15984	8.68839	8.90404	9.50223	8.18144		44.5778	8.12258	8.65961	9.22148	9.48695	8.18144	8.21295		222.889	10.4161	12.3756	10.5973	11.0839	11.6382
44.7477	8.16972	8.11688	8.67188	8.9404	9.47028	8.20401		44.7477	8.11884	8.65225	9.21288	9.47366	8.20401	8.24094		223.738	10.4066	12.2984	10.5624	11.132	11.6786
44.9182	8.21511	8.15882	8.69595	8.92702	9.51225	8.18532		44.9182	8.1591	8.6788	9.218	9.50607	8.18532	8.23022		224.591	10.3981	12.3474	10.5716	11.1089	11.6618
45.0893	8.1515	8.16703	8.65393	8.93515	9.46176	8.24191		45.0893	8.10276	8.6718	9.16942	9.49504	8.24191	8.18585		225.447	10.401	12.2713	10.5311	11.0976	11.6483
45.2611	8.13156	8.16981	8.68394	8.95502	9.49699	8.21897		45.2611	8.18899	8.65474	9.21471	9.52136	8.21897	8.19188		226.306	10.3841	12.3544	10.5494	11.164	11.6542
45.4336	8.17958	8.1844	8.70493	8.94875	9.50049	8.19013		45.4336	8.19655	8.67941	9.20001	9.47827	8.19013	8.20586		227.168	10.4295	12.3174	10.5345	11.1583	11.659
45.6067	8.18207	8.12303	8.70186	8.93756	9.49913	8.19024		45.6067	8.1296	8.66624	9.19048	9.53712	8.19024	8.21789		228.033	10.4326	12.3394	10.5328	11.0844	11.6233
45.7805	8.16425	8.15462	8.71323	8.95039	9.47133	8.1421		45.7805	8.13789	8.69273	9.22905	9.48199	8.1421	8.19859		228.902	10.3898	12.4118	10.5362	11.1455	11.6058
45.9549	8.14363	8.19246	8.68401	8.90849	9.49846	8.2202		45.9549	8.14056	8.68732	9.19856	9.50316	8.2202	8.25579		229.774	10.4188	12.3324	10.5345	11.135	11.6174
46.13	8.16895	8.19362	8.71783	8.91568	9.49936	8.20802		46.13	8.19944	8.65156	9.20241	9.49091	8.20802	8.22462		230.65	10.3933	12.3182	10.5792	11.1129	11.6687
46.3058	8.16997	8.15197	8.65459	8.97694	9.53784	8.20289		46.3058	8.17801	8.68057	9.19337	9.48494	8.20289	8.1808		231.529	10.4276	12.4184	10.5437	11.09	11.6289
46.4822	8.18544	8.10852	8.73901	8.91579	9.46078	8.21508		46.4822	8.15096	8.68004	9.26202	9.47929	8.21508	8.23922		232.411	10.4164	12.3194	10.5575	11.1566	11.6454
46.6593	8.20145	8.17925	8.63226	8.91074	9.53743	8.17214		46.6593	8.07833	8.65723	9.23674	9.52411	8.17214	8.22419		233.296	10.4444	12.3367	10.544	11.0932	11.6668
46.8371	8.19999	8.18381	8.70904	8.89929	9.5439	8.20501		46.8371	8.17883	8.61765	9.22816	9.49754	8.20501	8.17277		234.185	10.4355	12.2938	10.5582	11.1832	11.6586
47.0155	8.14898	8.16462	8.69875	8.92491	9.49127	8.2152		47.0155	8.16166	8.60497	9.17958	9.59315	8.2152	8.20515		235.078	10.3962	12.4107	10.5473	11.0688	11.6381
47.1947	8.17856	8.22821	8.72732	8.89151	9.50784	8.17383		47.1947	8.15525	8.69729	9.18384	9.53162	8.17383	8.24171		235.973	10.394	12.3673	10.5534	11.0871	11.6404
47.3745	8.1601	8.19468	8.66812	8.92749	9.52245	8.21876		47.3745	8.11797	8.61066	9.19804	9.49884	8.21876	8.22139		236.872	10.4512	12.2917	10.5284	11.1151	11.6339
47.555	8.16578	8.16934	8.69665	8.92856	9.51895	8.15527		47.555	8.13648	8.64998	9.14612	9.44141	8.15527	8.20535		237.775	10.3685	12.4049	10.5714	11.1346	11.6505
47.7362	8.11766	8.15143	8.71046	8.92647	9.52844	8.22151		47.7362	8.13603	8.65615	9.20483	9.4426	8.22151	8.16334		238.681	10.4337	12.3088	10.5364	11.1685	11.6581
47.918	8.14839	8.1857	8.69323	8.92622	9.54927	8.17398		47.918	8.13027	8.60876	9.19832	9.50023	8.17398	8.17542		239.59	10.3802	12.3599	10.5246	11.1096	11.6785
48.1006	8.15387	8.15323	8.6385	8.97475	9.52034	8.19389		48.1006	8.12811	8.69294	9.23953	9.45128	8.19389	8.23221		240.503	10.4342	12.3611	10.5594	11.0793	11.6252
48.2839	8.19901	8.18482	8.6599	8.91273	9.49489	8.14349		48.2839	8.13782	8.59308	9.24463	9.49063	8.14349	8.17733		241.419	10.39	12.3714	10.5331	11.1422	11.6052
48.4678	8.19622	8.16169	8.62404	8.9088	9.4836	8.18672		48.4678	8.09692	8.60262	9.17691	9.48587	8.18672	8.27225		242.339	10.4487	12.3612	10.4951	11.1238	11.6414
48.6525	8.15	8.19652	8.67666	8.90201	9.51253	8.19186		48.6525	8.14043	8.70781	9.18376	9.4994	8.19186	8.19226		243.263	10.463	12.2987	10.5427	11.0971	11.6258
48.8379	8.14472	8.17212	8.6727	8.92509	9.51282	8.17658		48.8379	8.112	8.65847	9.15041	9.45695	8.17658	8.20238		244.189	10.3975	12.365	10.5268	11.1063	11.6195
49.0239	8.17682	8.11932	8.67808	8.91695	9.48262	8.14985		49.0239	8.16919	8.69932	9.16284	9.45703	8.14985	8.22648		245.12	10.4609	12.3679	10.5633	11.1656	11.6474
49.2107	8.17096	8.20482	8.70864	8.89491	9.50374	8.20426		49.2107	8.11764	8.66589	9.166	9.56094	8.20426	8.19545		246.054	10.3671	12.342	10.5292	11.0785	11.6536
49.3982	8.15686	8.16696	8.68259	8.94917	9.51448	8.16133		49.3982	8.13873	8.68449	9.20647	9.47061	8.16133	8.17601		246.991	10.4421	12.3293	10.5438	11.1829	11.6489
49.5864	8.18802	8.19036	8.66	8.90402	9.45311	8.17077		49.5864	8.16745	8.58043	9.20476	9.47871	8.17077	8.18667		247.932	10.4198	12.3671	10.5164	11.1127	11.6875
49.7753	8.13201	8.16152	8.653	8.88078	9.47498	8.17912		49.7753	8.16262	8.66149	9.20551	9.51308	8.17912	8.21617		248.877	10.4216	12.2603	10.6028	11.1496	11.6187
49.965	8.13731	8.16723	8.64948	8.93279	9.5004	8.21426		49.965	8.07937	8.66592	9.19934	9.49289	8.21426	8.17494		249.825	10.4607	12.3402	10.5445	11.1108	11.6342
50.1554	8.16582	8.15675	8.65572	8.87241	9.47243	8.15851		50.1554	8.18283	8.60372	9.20044	9.46695	8.15851	8.1985		250.777	10.4134	12.2981	10.535	11.0776	11.6584
50.3465	8.17158	8.1778	8.64026	8.92456	9.49644	8.17505		50.3465	8.13523	8.70683	9.19994	9.45134	8.17505	8.22722		251.732	10.3588	12.3363	10.5591	11.1283	11.6445
50.5383	8.15033	8.16488	8.66777	8.94458	9.54785	8.16217		50.5383	8.13119	8.6255	9.23958	9.4158	8.16217	8.23057		252.691	10.4296	12.3619	10.5448	11.1106	11.6594
50.7308	8.20176	8.14388	8.65802	8.94464	9.48596	8.2024		50.7308	8.11936	8.65317	9.19511	9.43921	8.2024	8.22353		253.654	10.4146	12.3351	10.5573	11.1172	11.6546
50.9241	8.16864	8.11444	8.67546	8.88998	9.48769	8.1988		50.9241	8.13601	8.65378	9.16902	9.48624	8.1988	8.21006		254.62	10.38	12.3489	10.5403	11.1177	11.6647
51.1181	8.16117	8.17523	8.7035	8.89621	9.5047	8.23012		51.1181	8.16991	8.71344	9.20059	9.48894	8.23012	8.20641		255.591	10.4663	12.4213	10.583	11.1098	11.6326
51.3129	8.14879	8.20067	8.70493	8.92613	9.46446	8.13849		51.3129	8.0859	8.68745	9.22119	9.45895	8.13849	8.21437		256.564	10.4156	12.3316	10.5781	11.1654	11.6688
51.5084	8.14391	8.19254	8.68981	8.92137	9.515	8.22281		51.5084	8.14466	8.68326	9.1909	9.5248	8.22281	8.1955		257.542	10.4123	12.3999	10.5466	11.1229	11.6135
51.7046	8.1658	8.2176	8.70699	8.96602	9.53519	8.18068		51.7046	8.14082	8.62204	9.18872	9.47241	8.18068	8.2225		258.523	10.4134	12.2665	10.5286	11.169	11.6508
51.9016	8.16297	8.1784	8.68495	8.87178	9.46053	8.16331		51.9016	8.15102	8.635	9.17801	9.50851	8.16331	8.19404		259.508	10.4638	12.3241	10.5536	11.1281	11.6725
52.0993	8.16743	8.15552	8.70704	8.91341	9.53636	8.2362		52.0993	8.17457	8.66577	9.21283	9.44046	8.2362	8.21456		260.497	10.334	12.3254	10.6008	11.1174	11.6208
52.2978	8.19846	8.17687	8.67099	8.88855	9.4845	8.18716		52.2978	8.16072	8.71824	9.19688	9.56825	8.18716	8.21317		261.489	10.424	12.3714	10.5472	11.0864	11.6509
52.4971	8.14129	8.15391	8.66756	8.87686	9.48895	8.19277		52.4971	8.19285	8.66787	9.19296	9.47865	8.19277	8.19907		262.485	10.4125	12.2931	10.5983	11.1569	11.6506
52.6971	8.15132	8.18605	8.7035	8.94452	9.48558	8.21313		52.6971	8.14471	8.63512	9.17189	9.50237	8.21313	8.18171		263.485	10.4125	12.3476	10.5175	11.0569	11.6519
52.8979	8.16812	8.16888	8.65366	8.92842	9.50154	8.2711		52.8979	8.11032	8.66496	9.16483	9.53426	8.2711	8.20954		264.489	10.4131	12.374	10.5434	11.0839	11.6764
53.0994	8.20579	8.16673	8.63956	8.91504	9.5112	8.1814		53.0994	8.12761	8.67261	9.15135	9.468	8.1814	8.19754		265.497	10.4315	12.3989	10.533	11.1157	11.6463
53.3017	8.14126	8.18015	8.68273	8.9315	9.48703	8.16457		53.3017	8.18076	8.65299	9.14769	9.46635	8.16457	8.21874		266.508	10.4147	12.2922	10.5578	11.0904	11.6281
53.5047	8.16796	8.16978	8.67889	8.91264	9.53741	8.17408		53.5047	8.22151	8.62762	9.2133	9.4158	8.17408	8.22561		267.524	10.4161	12.3827	10.5939	11.076	11.6855
53.7086	8.1276	8.18421	8.69701	8.95959	9.5347	8.2301		53.7086	8.17698	8.67494	9.21133	9.49742	8.2301	8.23272		268.543	10.4082	12.3403	10.5447	11.0955	11.6452
53.9132	8.18117	8.18678	8.65796	8.88211	9.50557	8.19612		53.9132	8.11867	8.68446	9.20506	9.50148	8.19612	8.21206		269.566	10.423	12.2982	10.5577	11.1239	11.6269
54.1186	8.17895	8.19083	8.69966	8.9276	9.51212	8.17991		54.1186	8.14775	8.67912	9.22284	9.54219	8.17991	8.20053		270.593	10.4168	12.3315	10.5714	11.1268	11.6784
54.3248	8.13102	8.19188	8.68728	8.87051	9.47935	8.18071		54.3248	8.13998	8.67255	9.21225	9.5303	8.18071	8.2164		271.624	10.4619	12.358	10.582	11.1288	11.6473
54.5318	8.20191	8.13805	8.65201	8.92764	9.46521	8.16051		54.5318	8.16437	8.6598	9.17688	9.47321	8.16051	8.22359		272.659	10.4425	12.3344	10.5545	11.1183	11.6588
54.7395	8.17675	8.12687	8.65303	8.91606	9.52827	8.20159		54.7395	8.13649	8.69337	9.20776	9.50269	8.20159	8.18747		273.698	10.4056	12.4273	10.5161	11.1378	11.661
54.9481	8.12345	8.17145	8.7131	8.90674	9.4494	8.18867		54.9481	8.07509	8.72145	9.20389	9.51909	8.18867	8.16492		274.74	10.4121	12.451	10.5806	11.1275	11.7037
55.1574	8.19194	8.15658	8.69993	8.96008	9.50911	8.21336		55.1574	8.11468	8.64996	9.20244	9.51047	8.21336	8.18543		275.787	10.4568	12.3315	10.5587	11.118	11.6708
55.3675	8.19691	8.1902	8.68578	8.91992	9.47365	8.18056		55.3675	8.11654	8.69478	9.24739	9.50055	8.18056	8.2296		276.838	10.424	12.3299	10.5504	11.131	11.673
55.5785	8.16173	8.17766	8.63555	8.89244	9.53282	8.19793		55.5785	8.12863	8.67324	9.2104	9.47772	8.19793	8.22822		277.892	10.4138	12.3433	10.5562	11.0787	11.6467
55.7902	8.16547	8.16085	8.64957	8.97234	9.50768	8.18942		55.7902	8.16136	8.67796	9.23822	9.51886	8.18942	8.18384		278.951	10.3964	12.3624	10.53	11.12	11.6813
56.0028	8.1772	8.18999	8.66103	8.94092	9.50082	8.22008		56.0028	8.19105	8.64356	9.26802	9.52341	8.22008	8.20709		280.014	10.4633	12.4072	10.5702	11.1325	11.6669
56.2161	8.20729	8.15096	8.73711	8.96854	9.49605	8.16173		56.2161	8.15122	8.6665	9.16644	9.50131	8.16173	8.20957		281.081	10.3978	12.2829	10.5538	11.1301	11.655
56.4303	8.16778	8.17675	8.69658	8.92009	9.54156	8.16073		56.4303	8.14529	8.67268	9.16742	9.51865	8.16073	8.23317		282.151	10.4064	12.3589	10.5715	11.0939	11.6383
56.6453	8.12787	8.18978	8.65385	8.96466	9.48926	8.23359		56.6453	8.11596	8.65939	9.19551	9.51695	8.23359	8.2006		283.226	10.4194	12.376	10.5604	11.0865	11.6337
56.8611	8.11114	8.1878	8.66702	8.93619	9.50085	8.20899		56.8611	8.124	8.65526	9.22807	9.50096	8.20899	8.20294		284.305	10.4572	12.401	10.5379	11.1106	11.6421
57.0777	8.12877	8.15985	8.66125	8.91331	9.5054	8.15176		57.0777	8.11919	8.69235	9.1701	9.53014	8.15176	8.20763		285.388	10.4269	12.3388	10.502	11.1319	11.724
57.2951	8.12049	8.18536	8.63004	8.94884	9.50598	8.20828		57.2951	8.18178	8.6764	9.18378	9.53506	8.20828	8.22791		286.476	10.4081	12.2923	10.5522	11.1149	11.6353
57.5134	8.17359	8.16931	8.72269	8.92841	9.48022	8.17496		57.5134	8.16215	8.61578	9.17081	9.5056	8.17496	8.19715		287.567	10.3586	12.3626	10.5701	11.0864	11.6898
57.7325	8.17188	8.19352	8.64588	8.90862	9.5386	8.19698		57.7325	8.18329	8.72102	9.19919	9.48914	8.19698	8.20267		288.663	10.4366	12.3128	10.5805	11.1368	11.656
57.9525	8.15027	8.11965	8.65675	8.90401	9.50909	8.20693		57.9525	8.12004	8.65787	9.16382	9.53406	8.20693	8.2025		289.762	10.409	12.3906	10.5428	11.1519	11.6522
58.1732	8.13573	8.20387	8.67036	8.88748	9.51381	8.19683		58.1732	8.13587	8.63472	9.21054	9.52393	8.19683	8.21776		290.866	10.4284	12.2977	10.5237	11.1191	11.6444
58.3949	8.17673	8.19397	8.68874	8.9315	9.48175	8.21638		58.3949	8.06762	8.64678	9.19444	9.51408	8.21638	8.23066		291.974	10.4324	12.4267	10.5686	11.1572	11.6113
58.6173	8.14273	8.16638	8.66496	8.95882	9.4968	8.16013		58.6173	8.1786	8.64921	9.23566	9.50056	8.16013	8.22499		293.087	10.4684	12.3353	10.5672	11.1024	11.6312
58.8406	8.16493	8.19925	8.6791	8.91251	9.48264	8.15331		58.8406	8.14318	8.68566	9.1993	9.51801	8.15331	8.1918		294.203	10.4035	12.3335	10.5651	11.078	11.6556
59.0648	8.12326	8.16705	8.68936	8.93059	9.51566	8.19082		59.0648	8.19778	8.65572	9.1797	9.48438	8.19082	8.14921		295.324	10.4071	12.3121	10.5372	11.1155	11.6583
59.2898	8.22886	8.17585	8.69173	8.95888	9.4586	8.19308		59.2898	8.16438	8.73459	9.23003	9.50832	8.19308	8.20066		296.449	10.4271	12.3288	10.5938	11.1668	11.6694
[truncated: 3 more rows]

## Sheet: Fig. 5b
		ρwt vs Mant-ATPγS	ρP167L vs Mant-ATPγS	ρP167L-Psu vs Mant-ATPγS
	[Mant-ATPγS]	kapp [s-1]	kapp [s-1]	kapp [s-1]
	0.5	1.226	1.996	0.05933
	1	1.177	2.025	0.07127
	1.5	1.279	2.119	0.08479
	2	1.28	2.195	0.09464
	3	1.433	2.285	0.1182
	10	2.285	3.273

## Sheet: Fig. 5c
ρwt vs Mant-ATPγS			ρwt-Psu vs Mant-ATPγS			ρwt-Mant-ATPγS vs Psu
time, s	FRET signal average		time, s	FRET signal average		time, s	FRET signal average
0.0011375	7.76325		0.0009375	7.71215		0.0009375	0.431128
0.0022875	7.78914		0.001875	7.69509		0.001875	0.404639
0.0034375	7.76295		0.0028125	7.75412		0.0028125	0.378271
0.0046	7.76135		0.00375	7.69545		0.00375	0.388251
0.00575	7.79845		0.0046875	7.72597		0.0046875	0.434332
0.006925	7.78854		0.0056375	7.7691		0.0056375	0.496558
0.0080875	7.76269		0.006575	7.75492		0.006575	0.48905
0.0092625	7.82236		0.007525	7.73601		0.007525	0.446631
0.0104375	7.8246		0.008475	7.78511		0.008475	0.563116
0.011625	7.84504		0.009425	7.76489		0.009425	0.535895
0.0128125	7.82443		0.0103875	7.79735		0.0103875	0.439185
0.014	7.85235		0.0113375	7.82367		0.0113375	0.477454
0.0152	7.82825		0.0123	7.82319		0.0123	0.486548
0.0164	7.84128		0.01325	7.76871		0.01325	0.469153
0.0176	7.83771		0.0142125	7.80687		0.0142125	0.493536
0.0188125	7.82378		0.015175	7.81932		0.015175	0.46427
0.020025	7.88279		0.01615	7.7354		0.01615	0.419684
0.0212375	7.88692		0.0171125	7.79691		0.0171125	0.515387
0.0224625	7.9113		0.0180875	7.83711		0.0180875	0.466406
0.0236875	7.89784		0.01905	7.84592		0.01905	0.458258
0.024925	7.8738		0.020025	7.833		0.020025	0.447119
0.0261625	7.87219		0.021	7.77879		0.021	0.417792
0.0274	7.86261		0.021975	7.79904		0.021975	0.434271
0.02865	7.91383		0.0229625	7.82054		0.0229625	0.507941
0.0299	7.89994		0.0239375	7.81847		0.0239375	0.475897
0.0311625	7.92879		0.024925	7.84364		0.024925	0.448859
0.0324125	7.89137		0.0259125	7.8544		0.0259125	0.521185
0.0336875	7.92065		0.0269	7.8146		0.0269	0.449622
0.03495	7.92628		0.0278875	7.86153		0.0278875	0.525092
[truncated: 3,971 more rows]

## Sheet: Fig. 5d
	ρwt-mant-ATPγS vs ATPγS			ρwt-Psu-mant-ATPγS vs ATPγS
[truncated: 2,609 more rows]

[truncated: 14 more sheets: Fig. 6a, Fig. 6b, Fig. 6c, Fig. 6d, Fig. 6e, Fig. 7a, Fig. 7b, Fig. 7c, Fig. 7d, Fig. 8a, Fig. 8b, Supplementary Fig. 1a, Supplementary Fig. 1c, Supplementary Fig. 9e]
